# Supplementary material for: The landscape of antibody binding in SARS-CoV-2 infection
Source: PLoS Biol. 2021 Jun 18;19(6):e3001265. doi: 10.1371/journal.pbio.3001265 (PMC8245122; doi:10.1371/journal.pbio.3001265)
Supplement: S1 Table — Neutralizing titers and the dates of the first positive COVID-19 test are also included. COVID-19, coronavirus disease 2019. (XLSX) [file pbio.3001265.s003.xlsx]

## Sheet: data
Subject had COVID-19 (positive PCR test)	Age (years) at blood draw	Legal sex	Charlson comorbidity index	Immuno-compromised	Hospitalized for COVID-19	Intubated for COVID-19	White or Caucasian	Black or African	Native American or Alaska Native	Asian	Native Hawaiian or other Pacific Islander	Hispanic	SARS-CoV-2 neutralizing titer	Date of first positive test (month/day/year)
1	67.0649	1	2	0	0	0	1	0	0	0	0	0	1:320	2020-03-31
1	54.9224	2	2	0	0	0	1	0	0	0	0	0	1:10	2020-03-18
1	53.0441	1	2	1	0	0	1	0	0	0	0	0	1:20	2020-04-03		Key (for all columns except Age, Legal sex, and Charlson comorbidity index)
1	20.4082	1	0	0	0	0	1	0	0	0	0	0	UND	2020-03-23
1	58.6761	1	1	0	0	0	1	0	0	0	0	1	1:80	2020-04-17		0	No
1	58.7172	1	2	1	1	0	0	0	0	1	0	0	1:20	2020-03-25		1	Yes
1	30.2154	1	2	0	0	0	1	0	0	0	0	1	1:80	2020-03-15
1	69.9234	2	2	0	0	0	1	0	0	0	0	0	1:80	2020-03-16
1	69.729	2	3	0	0	0	1	0	0	0	0	0	1:80	2020-03-26		Key for Legal sex
1	37.9967	2	0	0	0	0	1	0	0	0	0	0	1:80	2020-03-23		1	Female
1	62.9719	2	2	0	1	1	1	0	0	0	0	0	1:160	2020-03-16		2	Male
1	40.7702	1	0	0	0	0	1	1	0	0	0	0	1:20	2020-03-18		3	Not Listed
1	32.5071	2	0	0	1	0	1	0	0	0	0	0	1:20	2020-03-27
1	70.6544	2	8	1	1	1	1	0	0	0	0	0	1:80	2020-03-24
1	72.1656	2	5	0	1	1	1	0	0	0	0	0	1:160	2020-03-19
1	38.3059	1	0	0	0	0	1	0	0	0	0	0	1:80	2020-03-25
1	27.6173	1	0	0	0	0	1	0	0	0	0	0	1:10	2020-03-23
1	60.9075	2	3	0	1	1	1	0	0	0	0	0	1:10	2020-03-23
1	50.7937	2	1	1	0	0	1	0	0	0	0	0	1:10	2020-03-25
1	82.6244	2	5	0	1	0	1	0	0	0	0	0	1:40	2020-03-24
1	73.8852	2	5	0	0	0	1	0	0	0	0	0	1:160	2020-03-24
1	22.1249	1	0	0	0	0	1	0	0	0	0	1	1:20	2020-03-26
1	54.6514	2	2	0	0	0	1	0	0	0	0	0	1:80	2020-03-31
1	56.4911	1	3	0	0	0	0	1	0	0	0	0	1:80	2020-04-02
1	35.779	2	0	0	1	1	1	0	0	0	0	0	1:80	2020-03-26
1	54.3063	1	2	1	1	1	1	0	0	0	0	0	1:80	2020-03-30
1	65.7536	1	2	0	1	0	1	0	0	0	0	0	1:10	2020-03-30
1	82.8628	1	6	1	1	0	1	0	0	0	0	0	1:10	2020-04-16
1	52.3377	2	1	0	0	0	1	0	0	0	0	0	1:20	2020-04-11
1	64.6557	2	3	0	1	1	1	0	0	0	0	0	1:160	2020-03-26
1	30.0239	1	2	1	0	0	0	1	0	0	0	0	1:40	2020-04-25
1	48.7786	2	0	1	0	0	1	0	0	0	0	0	UND	2020-04-02
1	48.3404	2	0	0	1	0	1	0	0	0	0	0	1:10	2020-04-05
1	60.1271	2	6	1	0	0	1	0	0	0	0	0	1:640	2020-04-03
1	32.8932	2	1	0	0	0	0	0	0	1	0	0	1:160	2020-03-25
1	22.2864	2	1	0	0	0	0	0	0	1	0	0	1:10	2020-03-26
1	83.4513	2	9	0	1	0	1	0	0	0	0	0	1:320	2020-05-11
1	26.3522	1	0	0	0	0	1	0	0	0	0	1	1:40	2020-03-26
1	63.0513	1	2	0	1	1	1	0	0	0	0	0	1:80	2020-03-25
1	19.3788	2	0	0	0	0	1	0	0	0	0	1	1:160	2020-04-03
0	51.1385	1	2	1			1	0	0	0	0	0	not measured
0	83.8729	1	7	1			1	0	0	0	0	0	not measured
0	56.8499	1	2	1			1	0	0	0	0	0	not measured
0	72.4368	2	3	0			1	0	0	0	0	0	UND
0	65.5016	2	3	0			1	0	0	0	0	0	UND
0	67.6783	1	2	0			1	0	0	0	0	0	not measured
0	39.1602	2	0	0			1	0	0	0	0	0	UND
0	22.6013	1	0	0			1	0	0	0	0	0	UND
0	58.9143	1	4	1			0	1	0	0	0	0	not measured
0	72.582	2	4	1			1	0	0	0	0	0	not measured
0	64.0944	2	5	0			1	0	0	0	0	0	UND
0	32.8494	1	0	0			1	0	0	0	0	0	UND
0	55.7466	2	1	0			1	0	0	0	0	0	UND
0	48.732	2	0	0			1	0	0	0	0	0	UND
0	26.878	1	1	0			1	0	0	0	0	0	not measured
0	79.7771	1	4	0			1	0	0	0	0	0	UND
0	38.6182	1	0	0			1	0	0	0	0	1	not measured
0	74.4902	2	6	1			1	0	0	0	0	0	UND
0	43.237	1	1	1			0	0	0	1	0	0	UND
0	62.3367	2	2	0			1	0	0	0	0	0	UND
