# Supplementary material for: The landscape of antibody binding in SARS-CoV-2 infection
Source: PLoS Biol. 2021 Jun 18;19(6):e3001265. doi: 10.1371/journal.pbio.3001265 (PMC8245122; doi:10.1371/journal.pbio.3001265)
Supplement: S2 Table — COVID-19, coronavirus disease 2019; SARS-CoV-2, severe acute respiratory syndrome coronavirus 2. (XLSX) [file pbio.3001265.s004.xlsx]

## Sheet: Supporting information 5
Supporting information 5
Protein	First aa position	Sequence	Specificity	Sensitivity	F1
M	8	ITVEELKKLLEQWNLV	1	0.975	0.987342
M	7	TITVEELKKLLEQWNL	1	0.95	0.974359
N	390	QTVTLLPAADLDDFSK	1	0.95	0.974359
N	388	KQQTVTLLPAADLDDF	1	0.9	0.947368
N	391	TVTLLPAADLDDFSKQ	1	0.9	0.947368
S	570	ADTTDAVRDPQTLEIL	1	0.875	0.933333
S	571	DTTDAVRDPQTLEILD	1	0.875	0.933333
S	574	DAVRDPQTLEILDITP	1	0.85	0.918919
S	576	VRDPQTLEILDITPCS	1	0.85	0.918919
S	1253	CCKFDEDDSEPVLKGV	1	0.85	0.918919
S	572	TTDAVRDPQTLEILDI	1	0.825	0.90411
S	573	TDAVRDPQTLEILDIT	1	0.825	0.90411
S	577	RDPQTLEILDITPCSF	1	0.825	0.90411
S	1252	SCCKFDEDDSEPVLKG	1	0.825	0.90411
M	162	KDLPKEITVATSRTLS	1	0.825	0.90411
S	1250	CGSCCKFDEDDSEPVL	1	0.8	0.888889
S	814	KRSFIEDLLFNKVTLA	0.95	0.9	0.935065
M	5	NGTITVEELKKLLEQW	0.95	0.9	0.935065
N	392	VTLLPAADLDDFSKQL	0.95	0.9	0.935065
S	626	ADQLTPTWRVYSTGSN	0.95	0.875	0.921053
S	811	KPSKRSFIEDLLFNKV	0.95	0.875	0.921053
M	4	SNGTITVEELKKLLEQ	0.95	0.875	0.921053
N	389	QQTVTLLPAADLDDFS	0.95	0.875	0.921053
S	575	AVRDPQTLEILDITPC	0.95	0.85	0.906667
N	386	QKKQQTVTLLPAADLD	0.95	0.85	0.906667
S	1251	GSCCKFDEDDSEPVLK	0.95	0.825	0.891892
S	1255	KFDEDDSEPVLKGVKL	0.95	0.825	0.891892
M	9	TVEELKKLLEQWNLVI	0.95	0.825	0.891892
M	160	DIKDLPKEITVATSRT	0.95	0.825	0.891892
M	161	IKDLPKEITVATSRTL	0.95	0.825	0.891892
M	184	SQRVAGDSGFAAYSRY	0.95	0.8	0.876712
orf1ab	4514	YTMADLVYALRHFDEG	0.95	0.775	0.861111
S	1257	DEDDSEPVLKGVKLHY	0.95	0.75	0.84507
N	213	NGGDAALALLLLDRLN	0.9	0.925	0.936709
N	215	GDAALALLLLDRLNQL	0.9	0.9	0.923077
S	554	ESNKKFLPFQQFGRDI	0.9	0.875	0.909091
S	795	KDFGGFNFSQILPDPS	0.9	0.875	0.909091
N	214	GGDAALALLLLDRLNQ	0.9	0.875	0.909091
N	220	ALLLLDRLNQLESKMS	0.9	0.875	0.909091
S	557	KKFLPFQQFGRDIADT	0.9	0.85	0.894737
S	787	QIYKTPPIKDFGGFNF	0.9	0.85	0.894737
M	3	DSNGTITVEELKKLLE	0.9	0.85	0.894737
M	181	LGASQRVAGDSGFAAY	0.9	0.85	0.894737
N	212	GNGGDAALALLLLDRL	0.9	0.85	0.894737
N	216	DAALALLLLDRLNQLE	0.9	0.85	0.894737
S	556	NKKFLPFQQFGRDIAD	0.9	0.825	0.88
S	558	KFLPFQQFGRDIADTT	0.9	0.825	0.88
S	559	FLPFQQFGRDIADTTD	0.9	0.825	0.88
S	568	DIADTTDAVRDPQTLE	0.9	0.825	0.88
M	159	CDIKDLPKEITVATSR	0.9	0.825	0.88
M	182	GASQRVAGDSGFAAYS	0.9	0.825	0.88
N	11	NAPRITFGGPSDSTGS	0.9	0.825	0.88
N	210	MAGNGGDAALALLLLD	0.9	0.825	0.88
S	792	PPIKDFGGFNFSQILP	0.9	0.8	0.864865
S	793	PIKDFGGFNFSQILPD	0.9	0.8	0.864865
S	1254	CKFDEDDSEPVLKGVK	0.9	0.8	0.864865
M	183	ASQRVAGDSGFAAYSR	0.9	0.8	0.864865
M	185	QRVAGDSGFAAYSRYR	0.9	0.775	0.849315
S	625	HADQLTPTWRVYSTGS	0.9	0.75	0.833333
S	1256	FDEDDSEPVLKGVKLH	0.9	0.75	0.833333
S	1249	SCGSCCKFDEDDSEPV	0.9	0.725	0.816901
S	810	SKPSKRSFIEDLLFNK	0.85	0.9	0.911392
S	812	PSKRSFIEDLLFNKVT	0.85	0.9	0.911392
N	393	TLLPAADLDDFSKQLQ	0.85	0.9	0.911392
N	394	LLPAADLDDFSKQLQQ	0.85	0.9	0.911392
S	553	TESNKKFLPFQQFGRD	0.85	0.875	0.897436
S	788	IYKTPPIKDFGGFNFS	0.85	0.875	0.897436
S	794	IKDFGGFNFSQILPDP	0.85	0.875	0.897436
S	813	SKRSFIEDLLFNKVTL	0.85	0.875	0.897436
N	9	QRNAPRITFGGPSDST	0.85	0.875	0.897436
N	10	RNAPRITFGGPSDSTG	0.85	0.875	0.897436
N	387	KKQQTVTLLPAADLDD	0.85	0.875	0.897436
S	560	LPFQQFGRDIADTTDA	0.85	0.85	0.883117
S	569	IADTTDAVRDPQTLEI	0.85	0.85	0.883117
S	1141	LQPELDSFKEELDKYF	0.85	0.85	0.883117
S	1143	PELDSFKEELDKYFKN	0.85	0.85	0.883117
N	396	PAADLDDFSKQLQQSM	0.85	0.85	0.883117
S	561	PFQQFGRDIADTTDAV	0.85	0.825	0.868421
S	692	IIAYTMSLGAENSVAY	0.85	0.825	0.868421
S	789	YKTPPIKDFGGFNFSQ	0.85	0.825	0.868421
N	211	AGNGGDAALALLLLDR	0.85	0.825	0.868421
M	188	AGDSGFAAYSRYRIGN	0.85	0.775	0.837838
M	6	GTITVEELKKLLEQWN	0.8	0.9	0.9
N	395	LPAADLDDFSKQLQQS	0.8	0.9	0.9
orf1ab	5999	ITREEAIRHVRAWIGF	0.8	0.85	0.871795
S	549	TGVLTESNKKFLPFQQ	0.8	0.85	0.871795
S	686	SVASQSIIAYTMSLGA	0.8	0.85	0.871795
S	688	ASQSIIAYTMSLGAEN	0.8	0.85	0.871795
S	791	TPPIKDFGGFNFSQIL	0.8	0.85	0.871795
S	1142	QPELDSFKEELDKYFK	0.8	0.85	0.871795
S	1144	ELDSFKEELDKYFKNH	0.8	0.85	0.871795
N	221	LLLLDRLNQLESKMSG	0.8	0.85	0.871795
S	622	VAIHADQLTPTWRVYS	0.8	0.825	0.857143
S	790	KTPPIKDFGGFNFSQI	0.8	0.825	0.857143
M	155	HLGRCDIKDLPKEITV	0.8	0.825	0.857143
M	157	GRCDIKDLPKEITVAT	0.8	0.825	0.857143
N	37	SKQRRPQGLPNNTASW	0.8	0.8	0.842105
N	250	SAAEASKKPRQKRTAT	0.8	0.8	0.842105
N	399	DLDDFSKQLQQSMSSA	0.8	0.8	0.842105
M	211	SSSSDNIALLVQ	0.8	0.775	0.826667
M	187	VAGDSGFAAYSRYRIG	0.8	0.75	0.810811
M	189	GDSGFAAYSRYRIGNY	0.8	0.75	0.810811
N	7	QNQRNAPRITFGGPSD	0.75	0.9	0.888889
M	2	ADSNGTITVEELKKLL	0.75	0.875	0.875
N	397	AADLDDFSKQLQQSMS	0.75	0.875	0.875
S	555	SNKKFLPFQQFGRDIA	0.75	0.85	0.860759
S	693	IAYTMSLGAENSVAYS	0.75	0.85	0.860759
M	158	RCDIKDLPKEITVATS	0.75	0.85	0.860759
N	155	AAIVLQLPQGTTLPKG	0.75	0.85	0.860759
N	161	LPQGTTLPKGFYAEGS	0.75	0.85	0.860759
N	219	LALLLLDRLNQLESKM	0.75	0.85	0.860759
S	689	SQSIIAYTMSLGAENS	0.75	0.825	0.846154
M	154	HHLGRCDIKDLPKEIT	0.75	0.825	0.846154
M	205	KLNTDHSSSSDNIALL	0.75	0.825	0.846154
N	14	RITFGGPSDSTGSNQN	0.75	0.825	0.846154
N	208	ARMAGNGGDAALALLL	0.75	0.825	0.846154
M	208	TDHSSSSDNIALLVQ	0.75	0.8	0.831169
N	12	APRITFGGPSDSTGSN	0.75	0.8	0.831169
N	34	GARSKQRRPQGLPNNT	0.75	0.8	0.831169
N	154	NAAIVLQLPQGTTLPK	0.75	0.8	0.831169
S	562	FQQFGRDIADTTDAVR	0.75	0.775	0.815789
S	627	DQLTPTWRVYSTGSNV	0.75	0.775	0.815789
S	615	VNCTEVPVAIHADQLT	0.75	0.75	0.8
S	816	SFIEDLLFNKVTLADA	0.7	0.875	0.864198
S	940	STASALGKLQDVVNQN	0.7	0.875	0.864198
N	160	QLPQGTTLPKGFYAEG	0.7	0.875	0.864198
N	218	ALALLLLDRLNQLESK	0.7	0.875	0.864198
N	400	LDDFSKQLQQSMSSAD	0.7	0.875	0.864198
S	624	IHADQLTPTWRVYSTG	0.7	0.85	0.85
S	815	RSFIEDLLFNKVTLAD	0.7	0.85	0.85
S	1260	DSEPVLKGVKLHYT	0.7	0.85	0.85
N	223	LLDRLNQLESKMSGKG	0.7	0.85	0.85
S	690	QSIIAYTMSLGAENSV	0.7	0.825	0.835443
S	1140	PLQPELDSFKEELDKY	0.7	0.825	0.835443
N	156	AIVLQLPQGTTLPKGF	0.7	0.825	0.835443
N	158	VLQLPQGTTLPKGFYA	0.7	0.825	0.835443
N	222	LLLDRLNQLESKMSGK	0.7	0.825	0.835443
M	207	NTDHSSSSDNIALLVQ	0.7	0.8	0.820513
orf3a	258	PVMEPIYDEPTTTTSV	0.7	0.775	0.805195
M	206	LNTDHSSSSDNIALLV	0.7	0.775	0.805195
M	210	HSSSSDNIALLVQ	0.7	0.775	0.805195
N	33	SGARSKQRRPQGLPNN	0.7	0.775	0.805195
S	621	PVAIHADQLTPTWRVY	0.7	0.75	0.789474
S	1248	CSCGSCCKFDEDDSEP	0.7	0.75	0.789474
S	290	DCALDPLSETKCTLKS	0.65	0.9	0.86747
orf1ab	1720	KTVGELGDVRETMSYL	0.65	0.875	0.853659
S	550	GVLTESNKKFLPFQQF	0.65	0.875	0.853659
N	8	NQRNAPRITFGGPSDS	0.65	0.875	0.853659
orf1ab	2309	ITISSFKWDLTAFGLV	0.65	0.85	0.839506
S	687	VASQSIIAYTMSLGAE	0.65	0.85	0.839506
N	159	LQLPQGTTLPKGFYAE	0.65	0.85	0.839506
N	209	RMAGNGGDAALALLLL	0.65	0.85	0.839506
S	563	QQFGRDIADTTDAVRD	0.65	0.825	0.825
S	619	EVPVAIHADQLTPTWR	0.65	0.825	0.825
S	1155	YFKNHTSPDVDLGDIS	0.65	0.825	0.825
S	1258	EDDSEPVLKGVKLHYT	0.65	0.825	0.825
S	1259	DDSEPVLKGVKLHYT	0.65	0.825	0.825
N	157	IVLQLPQGTTLPKGFY	0.65	0.825	0.825
orf1ab	6058	FSRVSAKPPPGDQFKH	0.65	0.8	0.810127
S	808	DPSKPSKRSFIEDLLF	0.65	0.8	0.810127
S	1157	KNHTSPDVDLGDISGI	0.65	0.8	0.810127
S	616	NCTEVPVAIHADQLTP	0.65	0.725	0.763158
orf1ab	1241	TTLEETKFLTENLLLY	0.6	0.9	0.857143
S	1156	FKNHTSPDVDLGDISG	0.6	0.9	0.857143
S	1147	SFKEELDKYFKNHTSP	0.6	0.875	0.843373
orf1ab	1551	ITFDNLKTLLSLREVR	0.6	0.85	0.829268
S	289	VDCALDPLSETKCTLK	0.6	0.85	0.829268
S	630	TPTWRVYSTGSNVFQT	0.6	0.85	0.829268
M	156	LGRCDIKDLPKEITVA	0.6	0.85	0.829268
N	15	ITFGGPSDSTGSNQNG	0.6	0.85	0.829268
N	401	DDFSKQLQQSMSSADS	0.6	0.85	0.829268
S	1148	FKEELDKYFKNHTSPD	0.6	0.825	0.814815
N	32	RSGARSKQRRPQGLPN	0.6	0.825	0.814815
N	377	DETQALPQRQKKQQTV	0.6	0.825	0.814815
M	209	DHSSSSDNIALLVQ	0.6	0.775	0.78481
N	30	GERSGARSKQRRPQGL	0.6	0.775	0.78481
S	404	GDEVRQIAPGQTGKIA	0.55	0.95	0.873563
S	807	PDPSKPSKRSFIEDLL	0.55	0.9	0.847059
M	1	MADSNGTITVEELKKL	0.55	0.9	0.847059
S	656	VNNSYECDIPIGAGIC	0.55	0.875	0.833333
S	657	NNSYECDIPIGAGICA	0.55	0.875	0.833333
S	1158	NHTSPDVDLGDISGIN	0.55	0.85	0.819277
S	551	VLTESNKKFLPFQQFG	0.55	0.825	0.804878
orf3a	259	VMEPIYDEPTTTTSVP	0.55	0.825	0.804878
N	231	ESKMSGKGQQQQGQTV	0.55	0.825	0.804878
S	639	GSNVFQTRAGCLIGAE	0.55	0.8	0.790123
S	809	PSKPSKRSFIEDLLFN	0.55	0.8	0.790123
M	186	RVAGDSGFAAYSRYRI	0.55	0.8	0.790123
N	29	NGERSGARSKQRRPQG	0.55	0.8	0.790123
N	35	ARSKQRRPQGLPNNTA	0.55	0.8	0.790123
N	233	KMSGKGQQQQGQTVTK	0.55	0.8	0.790123
N	398	ADLDDFSKQLQQSMSS	0.55	0.8	0.790123
N	31	ERSGARSKQRRPQGLP	0.55	0.775	0.775
N	38	KQRRPQGLPNNTASWF	0.55	0.775	0.775
N	162	PQGTTLPKGFYAEGSR	0.55	0.775	0.775
N	217	AALALLLLDRLNQLES	0.55	0.775	0.775
orf3a	255	VVNPVMEPIYDEPTTT	0.55	0.75	0.759494
S	1262	EPVLKGVKLHYT	0.5	0.925	0.850575
S	691	SIIAYTMSLGAENSVA	0.5	0.9	0.837209
orf8	12	TVAAFHQECSLQSCTQ	0.5	0.9	0.837209
orf8	67	SKSPIQYIDIGNYTVS	0.5	0.9	0.837209
orf1ab	6057	DFSRVSAKPPPGDQFK	0.5	0.875	0.823529
S	636	YSTGSNVFQTRAGCLI	0.5	0.875	0.823529
S	1149	KEELDKYFKNHTSPDV	0.5	0.875	0.823529
orf8	60	LCVDEAGSKSPIQYID	0.5	0.825	0.795181
N	36	RSKQRRPQGLPNNTAS	0.5	0.825	0.795181
N	242	QGQTVTKKSAAEASKK	0.5	0.825	0.795181
N	243	GQTVTKKSAAEASKKP	0.5	0.825	0.795181
S	578	DPQTLEILDITPCSFG	0.5	0.8	0.780488
S	614	DVNCTEVPVAIHADQL	0.5	0.8	0.780488
orf3a	260	MEPIYDEPTTTTSVPL	0.5	0.8	0.780488
M	194	AAYSRYRIGNYKLNTD	0.5	0.8	0.780488
S	617	CTEVPVAIHADQLTPT	0.5	0.775	0.765432
orf3a	253	SGVVNPVMEPIYDEPT	0.5	0.775	0.765432
N	163	QGTTLPKGFYAEGSRG	0.5	0.775	0.765432
N	245	TVTKKSAAEASKKPRQ	0.5	0.775	0.765432
orf3a	254	GVVNPVMEPIYDEPTT	0.5	0.75	0.75
orf3a	256	VNPVMEPIYDEPTTTT	0.5	0.75	0.75
S	410	IAPGQTGKIADYNYKL	0.45	0.925	0.840909
S	817	FIEDLLFNKVTLADAG	0.45	0.925	0.840909
N	118	EAGLPYGANKDGIIWV	0.45	0.925	0.840909
N	119	AGLPYGANKDGIIWVA	0.45	0.9	0.827586
N	230	LESKMSGKGQQQQGQT	0.45	0.9	0.827586
N	235	SGKGQQQQGQTVTKKS	0.45	0.9	0.827586
N	340	DDKDPNFKDQVILLNK	0.45	0.9	0.827586
S	1164	VDLGDISGINASVVNI	0.45	0.875	0.813953
N	381	ALPQRQKKQQTVTLLP	0.45	0.875	0.813953
N	382	LPQRQKKQQTVTLLPA	0.45	0.875	0.813953
S	844	IAARDLICAQKFNGLT	0.45	0.85	0.8
S	1145	LDSFKEELDKYFKNHT	0.45	0.85	0.8
S	1146	DSFKEELDKYFKNHTS	0.45	0.85	0.8
S	1159	HTSPDVDLGDISGINA	0.45	0.85	0.8
M	153	GHHLGRCDIKDLPKEI	0.45	0.85	0.8
N	339	LDDKDPNFKDQVILLN	0.45	0.85	0.8
M	190	DSGFAAYSRYRIGNYK	0.45	0.825	0.785714
S	620	VPVAIHADQLTPTWRV	0.45	0.8	0.771084
S	761	TQLNRALTGIAVEQDK	0.45	0.8	0.771084
orf8	61	CVDEAGSKSPIQYIDI	0.45	0.775	0.756098
N	94	IRGGDGKMKDLSPRWY	0.45	0.775	0.756098
orf1ab	1240	TTTLEETKFLTENLLL	0.4	0.95	0.844444
orf1ab	4451	KDEDDNLIDSYFVVKR	0.4	0.95	0.844444
orf8	62	VDEAGSKSPIQYIDIG	0.4	0.925	0.831461
S	406	EVRQIAPGQTGKIADY	0.4	0.9	0.818182
S	1161	SPDVDLGDISGINASV	0.4	0.9	0.818182
N	126	NKDGIIWVATEGALNT	0.4	0.9	0.818182
S	405	DEVRQIAPGQTGKIAD	0.4	0.875	0.804598
S	694	AYTMSLGAENSVAYSN	0.4	0.875	0.804598
S	798	GGFNFSQILPDPSKPS	0.4	0.875	0.804598
S	1162	PDVDLGDISGINASVV	0.4	0.875	0.804598
orf3a	257	NPVMEPIYDEPTTTTS	0.4	0.875	0.804598
orf8	66	GSKSPIQYIDIGNYTV	0.4	0.85	0.790698
orf8	68	KSPIQYIDIGNYTVSC	0.4	0.85	0.790698
N	234	MSGKGQQQQGQTVTKK	0.4	0.85	0.790698
N	244	QTVTKKSAAEASKKPR	0.4	0.85	0.790698
N	356	HIDAYKTFPPTEPKKD	0.4	0.85	0.790698
S	618	TEVPVAIHADQLTPTW	0.4	0.825	0.776471
N	153	NNAAIVLQLPQGTTLP	0.4	0.825	0.776471
N	232	SKMSGKGQQQQGQTVT	0.4	0.825	0.776471
S	768	TGIAVEQDKNTQEVFA	0.4	0.8	0.761905
S	637	STGSNVFQTRAGCLIG	0.4	0.775	0.746988
N	122	PYGANKDGIIWVATEG	0.35	1	0.860215
S	631	PTWRVYSTGSNVFQTR	0.35	0.9	0.808989
S	644	QTRAGCLIGAEHVNNS	0.35	0.9	0.808989
S	796	DFGGFNFSQILPDPSK	0.35	0.9	0.808989
orf3a	252	SSGVVNPVMEPIYDEP	0.35	0.9	0.808989
N	385	RQKKQQTVTLLPAADL	0.35	0.9	0.808989
S	1261	SEPVLKGVKLHYT	0.35	0.875	0.795455
N	378	ETQALPQRQKKQQTVT	0.35	0.875	0.795455
N	384	QRQKKQQTVTLLPAAD	0.35	0.875	0.795455
S	537	KCVNFNFNGLTGTGVL	0.35	0.85	0.781609
S	785	VKQIYKTPPIKDFGGF	0.35	0.85	0.781609
orf3a	261	EPIYDEPTTTTSVPL	0.35	0.85	0.781609
M	152	AGHHLGRCDIKDLPKE	0.35	0.825	0.767442
orf8	64	EAGSKSPIQYIDIGNY	0.35	0.825	0.767442
N	28	QNGERSGARSKQRRPQ	0.35	0.775	0.738095
orf3a	236	IVDEPEEHVQIHTIDG	0.3	0.975	0.83871
orf1ab	1239	VTTTLEETKFLTENLL	0.3	0.925	0.813187
N	227	LNQLESKMSGKGQQQQ	0.3	0.925	0.813187
N	380	QALPQRQKKQQTVTLL	0.3	0.925	0.813187
orf1ab	1681	LTLQQIELKFNPPALQ	0.3	0.9	0.8
orf1ab	2584	AEVAVKMFDAYVNTFS	0.3	0.9	0.8
N	124	GANKDGIIWVATEGAL	0.3	0.9	0.8
M	197	SRYRIGNYKLNTDHSS	0.3	0.875	0.786517
N	249	KSAAEASKKPRQKRTA	0.3	0.875	0.786517
S	628	QLTPTWRVYSTGSNVF	0.3	0.85	0.772727
M	177	SYYKLGASQRVAGDSG	0.3	0.85	0.772727
M	179	YKLGASQRVAGDSGFA	0.3	0.85	0.772727
S	613	QDVNCTEVPVAIHADQ	0.3	0.825	0.758621
S	1178	NIQKEIDRLNEVAKNL	0.3	0.825	0.758621
N	336	AIKLDDKDPNFKDQVI	0.3	0.825	0.758621
M	178	YYKLGASQRVAGDSGF	0.3	0.8	0.744186
N	338	KLDDKDPNFKDQVILL	0.3	0.8	0.744186
S	685	RSVASQSIIAYTMSLG	0.25	0.925	0.804348
S	629	LTPTWRVYSTGSNVFQ	0.25	0.9	0.791209
N	117	PEAGLPYGANKDGIIW	0.25	0.875	0.777778
N	251	AAEASKKPRQKRTATK	0.25	0.875	0.777778
S	638	TGSNVFQTRAGCLIGA	0.25	0.85	0.764045
S	786	KQIYKTPPIKDFGGFN	0.25	0.85	0.764045
M	195	AYSRYRIGNYKLNTDH	0.25	0.85	0.764045
orf8	63	DEAGSKSPIQYIDIGN	0.25	0.85	0.764045
S	661	ECDIPIGAGICASYQT	0.25	0.8	0.735632
S	769	GIAVEQDKNTQEVFAQ	0.25	0.775	0.72093
S	770	IAVEQDKNTQEVFAQV	0.25	0.775	0.72093
S	536	NKCVNFNFNGLTGTGV	0.2	0.95	0.808511
N	341	DKDPNFKDQVILLNKH	0.2	0.95	0.808511
N	127	KDGIIWVATEGALNTP	0.2	0.9	0.782609
S	541	FNFNGLTGTGVLTESN	0.2	0.875	0.769231
M	175	TLSYYKLGASQRVAGD	0.2	0.875	0.769231
N	376	ADETQALPQRQKKQQT	0.2	0.875	0.769231
S	804	QILPDPSKPSKRSFIE	0.2	0.85	0.755556
S	241	LLALHRSYLTPGDSSS	0.15	0.975	0.8125
orf1ab	1572	TTVDNINLHTQVVDMS	0.15	0.95	0.8
S	799	GFNFSQILPDPSKPSK	0.15	0.925	0.787234
N	379	TQALPQRQKKQQTVTL	0.15	0.925	0.787234
S	635	VYSTGSNVFQTRAGCL	0.15	0.875	0.76087
M	176	LSYYKLGASQRVAGDS	0.15	0.875	0.76087
S	805	ILPDPSKPSKRSFIED	0.15	0.85	0.747253
orf1ab	1546	LDGEVITFDNLKTLLS	0.1	1	0.816327
S	306	FTVEKGIYQTSNFRVQ	0.1	1	0.816327
N	228	NQLESKMSGKGQQQQG	0.1	1	0.816327
M	196	YSRYRIGNYKLNTDHS	0.1	0.975	0.804124
N	120	GLPYGANKDGIIWVAT	0.1	0.95	0.791667
M	192	GFAAYSRYRIGNYKLN	0.1	0.925	0.778947
orf6	9	VTIAEILLIIMRTFKV	0.1	0.925	0.778947
M	193	FAAYSRYRIGNYKLNT	0.1	0.875	0.752688
M	191	SGFAAYSRYRIGNYKL	0.05	1	0.808081
orf3a	16	KQGEIKDATPSDFVRA	0.05	0.925	0.770833
N	96	GGDGKMKDLSPRWYFY	0.05	0.925	0.770833
S	1247	CCSCGSCCKFDEDDSE	0.05	0.875	0.744681
orf8	53	KSAPLIELCVDEAGSK	0.05	0.875	0.744681
orf3a	21	KDATPSDFVRATATIP	0	1	0.8
orf3a	18	GEIKDATPSDFVRATA	0	0.975	0.787879
N	40	RRPQGLPNNTASWFTA	0	0.975	0.787879
N	97	GDGKMKDLSPRWYFYY	0	0.975	0.787879
S	172	SQPFLMDLEGKQGNFK	0	0.95	0.77551
orf3a	235	KIVDEPEEHVQIHTID	0	0.95	0.77551
N	39	QRRPQGLPNNTASWFT	0	0.95	0.77551
