# Supplementary material for: The landscape of antibody binding in SARS-CoV-2 infection
Source: PLoS Biol. 2021 Jun 18;19(6):e3001265. doi: 10.1371/journal.pbio.3001265 (PMC8245122; doi:10.1371/journal.pbio.3001265)
Supplement: S3 Table — AUC-ROC, area under the receiver operating characteristic curve; COVID-19, coronavirus disease 2019; SARS-CoV-2, severe acute respiratory syndrome coronavirus 2. (XLSX) [file pbio.3001265.s005.xlsx]

## Sheet: Supporting information 6
Supporting information 6
Epitope identifier	AUC-ROC	Sensitivity	Specificity
384-N-33	1	0.95	1
568-S-26	0.999375	0.95	1
1247-S-27	0.995	0.875	1
208-N-31	0.995625	0.95	1
807-S-26	1	0.925	1
553-S-26	0.995625	0.95	1
785-S-27	0.989375	0.975	1
1140-S-25	0.990625	0.925	1
624-S-23	0.99125	0.925	1
181-M-32	0.99125	0.925	1
28-N-28	0.999375	0.925	1
4514-orf1ab-16	0.996875	0.925	1
152-M-26	0.995625	0.95	1
549-S-18	0.994375	0.925	1
685-S-25	0.996875	0.925	1
249-N-18	0.994375	0.925	1
205-M-18	0.996875	0.925	1
5999-orf1ab-16	0.996875	0.925	1
1239-orf1ab-18	0.996875	0.925	1
2309-orf1ab-16	0.99625	0.95	1
613-S-25	0.996875	0.9	1
1551-orf1ab-16	0.99625	0.9	1
6057-orf1ab-17	1	0.9	1
153-N-26	0.99875	0.925	1
1720-orf1ab-16	0.9925	0.95	1
635-S-20	0.995625	0.925	1
14-N-17	0.996875	0.925	1
7-N-21	0.996875	0.925	0.95
940-S-16	0.994375	0.925	1
1155-S-20	0.996875	0.9	1
338-N-19	0.995	0.9	1
404-S-18	0.998125	0.925	1
60-orf8-20	0.996875	0.925	1
376-N-22	0.996875	0.95	1
252-orf3a-24	0.996875	0.925	1
230-N-21	0.999375	0.875	1
94-N-16	0.9875	0.9	1
356-N-16	0.99125	0.95	1
536-S-17	0.9925	0.925	1
12-orf8-16	0.996875	0.925	1
798-S-17	0.998125	0.95	1
227-N-17	1	0.9	1
66-orf8-18	0.994375	0.925	1
4451-orf1ab-16	1	0.95	1
289-S-17	0.995	0.925	1
117-N-19	0.999375	0.925	1
175-M-20	0.996875	0.875	1
644-S-16	0.996875	0.925	1
9-orf6-16	0.99375	0.95	1
242-N-19	0.99625	0.925	1
656-S-17	0.995	0.9	1
541-S-16	0.999375	0.925	1
844-S-16	0.996875	0.95	1
804-S-17	0.994375	0.925	1
126-N-17	0.994375	0.875	1
96-N-17	0.999375	0.95	1
235-orf3a-17	0.996875	0.95	1
122-N-16	0.995625	0.925	1
53-orf8-16	0.998125	0.925	1
124-N-16	0.996875	0.925	1
336-N-16	0.995	0.9	1
1546-orf1ab-16	0.996875	0.925	1
306-S-16	0.99625	0.9	1
241-S-16	0.993125	0.9	1
768-S-18	0.9925	0.9	1
16-orf3a-16	0.996875	0.925	1
1164-S-16	0.999375	0.925	1
172-S-16	0.995625	0.925	1
21-orf3a-16	0.996875	0.95	1
2584-orf1ab-16	0.998125	0.95	1
1178-S-16	0.98875	0.925	1
661-S-16	0.99125	0.925	1
18-orf3a-16	0.994375	0.95	1
410-S-16	0.9925	0.95	1
1161-S-17	0.999375	0.9	1
761-S-16	0.983125	0.95	1
1681-orf1ab-16	0.995	0.925	1
1572-orf1ab-16	0.98875	0.925	1
