# Supplementary material for: The landscape of antibody binding in SARS-CoV-2 infection
Source: PLoS Biol. 2021 Jun 18;19(6):e3001265. doi: 10.1371/journal.pbio.3001265 (PMC8245122; doi:10.1371/journal.pbio.3001265)
Supplement: S4 Table — COVID-19, coronavirus disease 2019; SARS-CoV-2, severe acute respiratory syndrome coronavirus 2. (XLSX) [file pbio.3001265.s006.xlsx]

## Sheet: Supporting information 10
Supporting information 10
Epitope identifier	Adjusted p-value, intubated vs never-hospitalized	Log2 odds ratio, intubated vs never-hospitalized
21-orf3a-16	<0.01	0.73
18-orf3a-16	<0.01	0.48
613-S-25	<0.01	1.2
16-orf3a-16	<0.01	0.45
336-N-16	<0.01	0.72
376-N-22	0.01	1
289-S-17	0.02	1.22
252-orf3a-24	0.02	1.83
1-M-24	0.02	1.32
1140-S-25	0.08	3.36
553-S-26	0.08	1.09
28-N-28	0.09	0.75
5999-orf1ab-16	0.09	0.5
1247-S-27	0.09	0.53
798-S-17	0.11	0.82
568-S-26	0.12	0.5
761-S-16	0.12	0.47
338-N-19	0.12	0.39
181-M-32	0.24	0.31
785-S-27	0.26	1.43
241-S-16	0.26	0.35
1155-S-20	0.26	0.67
306-S-16	0.26	0.48
768-S-18	0.26	0.46
9-orf6-16	0.26	0.3
1239-orf1ab-18	0.26	0.64
1720-orf1ab-16	0.36	0.5
126-N-17	0.36	0.34
661-S-16	0.42	0.44
410-S-16	0.42	-0.4
624-S-23	0.42	0.36
635-S-20	0.42	0.55
644-S-16	0.42	0.35
235-orf3a-17	0.42	0.27
124-N-16	0.42	0.29
356-N-16	0.42	0.21
1681-orf1ab-16	0.43	0.27
2309-orf1ab-16	0.43	0.18
1178-S-16	0.43	0.39
807-S-26	0.43	0.24
12-orf8-16	0.43	0.53
66-orf8-18	0.43	-0.39
122-N-16	0.43	0.33
153-N-26	0.43	0.14
208-N-31	0.43	0.36
7-N-21	0.45	0.36
656-S-17	0.45	0.39
6057-orf1ab-17	0.46	-0.39
549-S-18	0.48	0.25
1551-orf1ab-16	0.48	0.22
2584-orf1ab-16	0.5	0.84
249-N-18	0.52	0.25
1164-S-16	0.54	0.37
242-N-19	0.54	0.23
4514-orf1ab-16	0.55	0.14
1161-S-17	0.55	0.3
4451-orf1ab-16	0.58	0.17
60-orf8-20	0.59	-0.22
227-N-17	0.59	-0.29
53-orf8-16	0.61	-0.33
1572-orf1ab-16	0.65	-0.09
230-N-21	0.67	-0.39
404-S-18	0.68	-0.1
94-N-16	0.68	0.2
804-S-17	0.69	0.36
940-S-16	0.69	0.04
384-N-33	0.69	0.07
172-S-16	0.7	-0.14
844-S-16	0.7	-0.37
96-N-17	0.7	-0.24
175-M-20	0.72	-0.29
685-S-25	0.73	0.17
205-M-22	0.75	-0.02
152-M-26	0.77	-0.04
541-S-16	0.81	-0.02
536-S-17	0.85	0.02
117-N-19	0.87	-0.02
1546-orf1ab-16	0.92	-0.03
14-N-17	1	-0.02
