# Supplementary material for: The landscape of antibody binding in SARS-CoV-2 infection
Source: PLoS Biol. 2021 Jun 18;19(6):e3001265. doi: 10.1371/journal.pbio.3001265 (PMC8245122; doi:10.1371/journal.pbio.3001265)
Supplement: S5 Table — SARS-CoV-2, severe acute respiratory syndrome coronavirus 2. (XLSX) [file pbio.3001265.s007.xlsx]

## Sheet: Supporting information 11
Variant designation	First identification (location)	Characteristic mutations (protein: mutation) covered by our epitopes	Characteristic mutations (protein: mutation) within 3 amino acids of our epitopes	Characteristic mutations (protein: mutation) not covered by our epitopes
B.1.1.7 (20I/501Y.V1)	United Kingdom	ORF1ab: [none]	ORF1ab: [none]	ORF1ab: T1001I, A1708D, I2230T, del3675–3677 SGF
		S: A570D, D614G, T761I	S: P681H	S: del69–70 HV, del144 Y, N501Y, S982A, D1118H
		ORF8: Q27stop, Y73C	ORF8: R52I	ORF8: [none]
		N: S235F	N: D3L	N: [none]
B.1.351 (20H/501Y.V2)	South Africa	ORF1ab: [none]	ORF1ab: [none]	ORF1ab: K1655N
		S: K417N, D614G, A701V	S: [none]	S: E484K, N501Y
		E: [none]	E: [none]	E: P71L
		N: [none]	N: T205I	N: [none]
P.1 (20J/501Y.V3)	Japan/Brazil	ORF1ab: [none]	ORF1ab: [none]	ORF1ab: F681L, I760T, S1188L, K1795Q, del3675–3677 SGF, E5662D
		S: K417T, D614G, H655Y	S: [none]	S: L18F, T20N, P26S, D138Y, R190S, E484K, N501Y, T1027I
		ORF3a: [none]	ORF3a: [none]	ORF3a: C174G
		ORF8: [none]	ORF8: [none]	ORF8: E92K
		N: [none]	N: [none]	N: P80R
B.1.427 (20C/S:452R)	US - California	ORF1ab: [none]	ORF1ab: [none]	ORF1ab: T265I, S3158T, P4715L, P5377L, D5584Y
		S: D614G	S: [none]	S: S13I, W152C, L452R
		ORF3a: [none]	ORF3a: [none]	ORF3a: Q57H
		N: [none]	N: T205I	N: [none]
B.1.429 (20C/S:452R)	US - California	ORF1ab: [none]	ORF1ab: [none]	ORF1ab: T265I, I4205V, P4715L, D5584Y
		S: D614G	S: [none]	S: S13I, W152C, L452R
		ORF3a: [none]	ORF3a: [none]	ORF3a: Q57H
		N: [none]	N: T205I	N: [none]
