# Supplementary material for: The landscape of antibody binding in SARS-CoV-2 infection
Source: PLoS Biol. 2021 Jun 18;19(6):e3001265. doi: 10.1371/journal.pbio.3001265 (PMC8245122; doi:10.1371/journal.pbio.3001265)
Supplement: S2 Data — CoV, coronavirus; COVID-19, coronavirus disease 2019. (XLSX) [file pbio.3001265.s009.xlsx]

## Sheet: SARS-CoV-2
[protein];[peptide_number]	Fraction of control subjects with reactivity >3.00 standard deviations above array average	Fraction of COVID-19 convalescent subjects with reactivity >3.00 standard deviations above array average
NC_045512.2;YP_009724389.1;Wu1-SARS2_orf1ab;1	0	0
NC_045512.2;YP_009724389.1;Wu1-SARS2_orf1ab;2	0	0.025
NC_045512.2;YP_009724389.1;Wu1-SARS2_orf1ab;3	0	0
NC_045512.2;YP_009724389.1;Wu1-SARS2_orf1ab;4	0	0.025
NC_045512.2;YP_009724389.1;Wu1-SARS2_orf1ab;5	0	0
NC_045512.2;YP_009724389.1;Wu1-SARS2_orf1ab;6	0	0
NC_045512.2;YP_009724389.1;Wu1-SARS2_orf1ab;7	0	0
NC_045512.2;YP_009724389.1;Wu1-SARS2_orf1ab;8	0	0
NC_045512.2;YP_009724389.1;Wu1-SARS2_orf1ab;9	0	0
NC_045512.2;YP_009724389.1;Wu1-SARS2_orf1ab;10	0	0
NC_045512.2;YP_009724389.1;Wu1-SARS2_orf1ab;11	0	0
NC_045512.2;YP_009724389.1;Wu1-SARS2_orf1ab;12	0	0
NC_045512.2;YP_009724389.1;Wu1-SARS2_orf1ab;13	0	0
NC_045512.2;YP_009724389.1;Wu1-SARS2_orf1ab;14	0	0
NC_045512.2;YP_009724389.1;Wu1-SARS2_orf1ab;15	0	0
NC_045512.2;YP_009724389.1;Wu1-SARS2_orf1ab;16	0	0
NC_045512.2;YP_009724389.1;Wu1-SARS2_orf1ab;17	0	0
NC_045512.2;YP_009724389.1;Wu1-SARS2_orf1ab;18	0	0
NC_045512.2;YP_009724389.1;Wu1-SARS2_orf1ab;19	0	0
NC_045512.2;YP_009724389.1;Wu1-SARS2_orf1ab;20	0	0
NC_045512.2;YP_009724389.1;Wu1-SARS2_orf1ab;21	0	0
NC_045512.2;YP_009724389.1;Wu1-SARS2_orf1ab;22	0	0
NC_045512.2;YP_009724389.1;Wu1-SARS2_orf1ab;23	0	0
NC_045512.2;YP_009724389.1;Wu1-SARS2_orf1ab;24	0	0
NC_045512.2;YP_009724389.1;Wu1-SARS2_orf1ab;25	0	0.025
NC_045512.2;YP_009724389.1;Wu1-SARS2_orf1ab;26	0	0.025
NC_045512.2;YP_009724389.1;Wu1-SARS2_orf1ab;27	0	0.025
NC_045512.2;YP_009724389.1;Wu1-SARS2_orf1ab;28	0	0.025
NC_045512.2;YP_009724389.1;Wu1-SARS2_orf1ab;29	0.1	0.025
NC_045512.2;YP_009724389.1;Wu1-SARS2_orf1ab;30	0.25	0.15
NC_045512.2;YP_009724389.1;Wu1-SARS2_orf1ab;31	0	0.025
NC_045512.2;YP_009724389.1;Wu1-SARS2_orf1ab;32	0	0.05
NC_045512.2;YP_009724389.1;Wu1-SARS2_orf1ab;33	0.05	0
NC_045512.2;YP_009724389.1;Wu1-SARS2_orf1ab;34	0.1	0
NC_045512.2;YP_009724389.1;Wu1-SARS2_orf1ab;35	0	0.025
NC_045512.2;YP_009724389.1;Wu1-SARS2_orf1ab;36	0	0.025
NC_045512.2;YP_009724389.1;Wu1-SARS2_orf1ab;37	0	0
NC_045512.2;YP_009724389.1;Wu1-SARS2_orf1ab;38	0	0
NC_045512.2;YP_009724389.1;Wu1-SARS2_orf1ab;39	0	0
NC_045512.2;YP_009724389.1;Wu1-SARS2_orf1ab;40	0	0
NC_045512.2;YP_009724389.1;Wu1-SARS2_orf1ab;41	0	0
NC_045512.2;YP_009724389.1;Wu1-SARS2_orf1ab;42	0	0
NC_045512.2;YP_009724389.1;Wu1-SARS2_orf1ab;43	0	0
NC_045512.2;YP_009724389.1;Wu1-SARS2_orf1ab;44	0.05	0
NC_045512.2;YP_009724389.1;Wu1-SARS2_orf1ab;45	0	0
NC_045512.2;YP_009724389.1;Wu1-SARS2_orf1ab;46	0	0
NC_045512.2;YP_009724389.1;Wu1-SARS2_orf1ab;47	0	0
NC_045512.2;YP_009724389.1;Wu1-SARS2_orf1ab;48	0	0
NC_045512.2;YP_009724389.1;Wu1-SARS2_orf1ab;49	0	0
NC_045512.2;YP_009724389.1;Wu1-SARS2_orf1ab;50	0	0
NC_045512.2;YP_009724389.1;Wu1-SARS2_orf1ab;51	0	0
NC_045512.2;YP_009724389.1;Wu1-SARS2_orf1ab;52	0.05	0.025
NC_045512.2;YP_009724389.1;Wu1-SARS2_orf1ab;53	0	0.025
NC_045512.2;YP_009724389.1;Wu1-SARS2_orf1ab;54	0.05	0.025
NC_045512.2;YP_009724389.1;Wu1-SARS2_orf1ab;55	0	0.025
NC_045512.2;YP_009724389.1;Wu1-SARS2_orf1ab;56	0	0.025
NC_045512.2;YP_009724389.1;Wu1-SARS2_orf1ab;57	0	0.025
NC_045512.2;YP_009724389.1;Wu1-SARS2_orf1ab;58	0	0.025
NC_045512.2;YP_009724389.1;Wu1-SARS2_orf1ab;59	0	0
NC_045512.2;YP_009724389.1;Wu1-SARS2_orf1ab;60	0	0
NC_045512.2;YP_009724389.1;Wu1-SARS2_orf1ab;61	0	0
NC_045512.2;YP_009724389.1;Wu1-SARS2_orf1ab;62	0	0
NC_045512.2;YP_009724389.1;Wu1-SARS2_orf1ab;63	0	0
NC_045512.2;YP_009724389.1;Wu1-SARS2_orf1ab;64	0	0
NC_045512.2;YP_009724389.1;Wu1-SARS2_orf1ab;65	0	0
NC_045512.2;YP_009724389.1;Wu1-SARS2_orf1ab;66	0	0
NC_045512.2;YP_009724389.1;Wu1-SARS2_orf1ab;67	0	0
NC_045512.2;YP_009724389.1;Wu1-SARS2_orf1ab;68	0	0
NC_045512.2;YP_009724389.1;Wu1-SARS2_orf1ab;69	0	0
NC_045512.2;YP_009724389.1;Wu1-SARS2_orf1ab;70	0	0
NC_045512.2;YP_009724389.1;Wu1-SARS2_orf1ab;71	0.05	0
NC_045512.2;YP_009724389.1;Wu1-SARS2_orf1ab;72	0	0
NC_045512.2;YP_009724389.1;Wu1-SARS2_orf1ab;73	0	0
NC_045512.2;YP_009724389.1;Wu1-SARS2_orf1ab;74	0	0
NC_045512.2;YP_009724389.1;Wu1-SARS2_orf1ab;75	0	0.025
NC_045512.2;YP_009724389.1;Wu1-SARS2_orf1ab;76	0	0
NC_045512.2;YP_009724389.1;Wu1-SARS2_orf1ab;77	0	0
NC_045512.2;YP_009724389.1;Wu1-SARS2_orf1ab;78	0	0
NC_045512.2;YP_009724389.1;Wu1-SARS2_orf1ab;79	0	0
NC_045512.2;YP_009724389.1;Wu1-SARS2_orf1ab;80	0	0
NC_045512.2;YP_009724389.1;Wu1-SARS2_orf1ab;81	0	0
NC_045512.2;YP_009724389.1;Wu1-SARS2_orf1ab;82	0	0
NC_045512.2;YP_009724389.1;Wu1-SARS2_orf1ab;83	0	0
NC_045512.2;YP_009724389.1;Wu1-SARS2_orf1ab;84	0	0
NC_045512.2;YP_009724389.1;Wu1-SARS2_orf1ab;85	0	0
NC_045512.2;YP_009724389.1;Wu1-SARS2_orf1ab;86	0	0.025
NC_045512.2;YP_009724389.1;Wu1-SARS2_orf1ab;87	0	0
NC_045512.2;YP_009724389.1;Wu1-SARS2_orf1ab;88	0	0
NC_045512.2;YP_009724389.1;Wu1-SARS2_orf1ab;89	0	0
NC_045512.2;YP_009724389.1;Wu1-SARS2_orf1ab;90	0	0
NC_045512.2;YP_009724389.1;Wu1-SARS2_orf1ab;91	0	0
NC_045512.2;YP_009724389.1;Wu1-SARS2_orf1ab;92	0	0
NC_045512.2;YP_009724389.1;Wu1-SARS2_orf1ab;93	0	0
NC_045512.2;YP_009724389.1;Wu1-SARS2_orf1ab;94	0	0.025
NC_045512.2;YP_009724389.1;Wu1-SARS2_orf1ab;95	0	0
NC_045512.2;YP_009724389.1;Wu1-SARS2_orf1ab;96	0	0
NC_045512.2;YP_009724389.1;Wu1-SARS2_orf1ab;97	0	0
NC_045512.2;YP_009724389.1;Wu1-SARS2_orf1ab;98	0	0
NC_045512.2;YP_009724389.1;Wu1-SARS2_orf1ab;99	0	0
NC_045512.2;YP_009724389.1;Wu1-SARS2_orf1ab;100	0	0
NC_045512.2;YP_009724389.1;Wu1-SARS2_orf1ab;101	0	0
NC_045512.2;YP_009724389.1;Wu1-SARS2_orf1ab;102	0	0
NC_045512.2;YP_009724389.1;Wu1-SARS2_orf1ab;103	0	0
NC_045512.2;YP_009724389.1;Wu1-SARS2_orf1ab;104	0	0
NC_045512.2;YP_009724389.1;Wu1-SARS2_orf1ab;105	0	0
NC_045512.2;YP_009724389.1;Wu1-SARS2_orf1ab;106	0	0
NC_045512.2;YP_009724389.1;Wu1-SARS2_orf1ab;107	0	0
NC_045512.2;YP_009724389.1;Wu1-SARS2_orf1ab;108	0	0
NC_045512.2;YP_009724389.1;Wu1-SARS2_orf1ab;109	0	0
NC_045512.2;YP_009724389.1;Wu1-SARS2_orf1ab;110	0	0
NC_045512.2;YP_009724389.1;Wu1-SARS2_orf1ab;111	0	0
NC_045512.2;YP_009724389.1;Wu1-SARS2_orf1ab;112	0	0
NC_045512.2;YP_009724389.1;Wu1-SARS2_orf1ab;113	0	0
NC_045512.2;YP_009724389.1;Wu1-SARS2_orf1ab;114	0	0.025
NC_045512.2;YP_009724389.1;Wu1-SARS2_orf1ab;115	0	0.025
NC_045512.2;YP_009724389.1;Wu1-SARS2_orf1ab;116	0	0.025
NC_045512.2;YP_009724389.1;Wu1-SARS2_orf1ab;117	0	0.025
NC_045512.2;YP_009724389.1;Wu1-SARS2_orf1ab;118	0.05	0.025
NC_045512.2;YP_009724389.1;Wu1-SARS2_orf1ab;119	0	0.025
NC_045512.2;YP_009724389.1;Wu1-SARS2_orf1ab;120	0	0.025
NC_045512.2;YP_009724389.1;Wu1-SARS2_orf1ab;121	0.05	0.025
NC_045512.2;YP_009724389.1;Wu1-SARS2_orf1ab;122	0	0.025
NC_045512.2;YP_009724389.1;Wu1-SARS2_orf1ab;123	0	0.025
NC_045512.2;YP_009724389.1;Wu1-SARS2_orf1ab;124	0	0.05
NC_045512.2;YP_009724389.1;Wu1-SARS2_orf1ab;125	0.1	0.025
NC_045512.2;YP_009724389.1;Wu1-SARS2_orf1ab;126	0	0
NC_045512.2;YP_009724389.1;Wu1-SARS2_orf1ab;127	0	0
NC_045512.2;YP_009724389.1;Wu1-SARS2_orf1ab;128	0	0.025
NC_045512.2;YP_009724389.1;Wu1-SARS2_orf1ab;129	0	0.05
NC_045512.2;YP_009724389.1;Wu1-SARS2_orf1ab;130	0	0.025
NC_045512.2;YP_009724389.1;Wu1-SARS2_orf1ab;131	0.1	0.025
NC_045512.2;YP_009724389.1;Wu1-SARS2_orf1ab;132	0.05	0.025
NC_045512.2;YP_009724389.1;Wu1-SARS2_orf1ab;133	0.05	0
NC_045512.2;YP_009724389.1;Wu1-SARS2_orf1ab;134	0	0
NC_045512.2;YP_009724389.1;Wu1-SARS2_orf1ab;135	0.05	0
NC_045512.2;YP_009724389.1;Wu1-SARS2_orf1ab;136	0	0.025
NC_045512.2;YP_009724389.1;Wu1-SARS2_orf1ab;137	0	0
NC_045512.2;YP_009724389.1;Wu1-SARS2_orf1ab;138	0	0
NC_045512.2;YP_009724389.1;Wu1-SARS2_orf1ab;139	0.05	0
NC_045512.2;YP_009724389.1;Wu1-SARS2_orf1ab;140	0.05	0
NC_045512.2;YP_009724389.1;Wu1-SARS2_orf1ab;141	0	0
NC_045512.2;YP_009724389.1;Wu1-SARS2_orf1ab;142	0	0
NC_045512.2;YP_009724389.1;Wu1-SARS2_orf1ab;143	0.05	0
NC_045512.2;YP_009724389.1;Wu1-SARS2_orf1ab;144	0	0.025
NC_045512.2;YP_009724389.1;Wu1-SARS2_orf1ab;145	0.2	0.1
NC_045512.2;YP_009724389.1;Wu1-SARS2_orf1ab;146	0.05	0
NC_045512.2;YP_009724389.1;Wu1-SARS2_orf1ab;147	0	0
NC_045512.2;YP_009724389.1;Wu1-SARS2_orf1ab;148	0.05	0
NC_045512.2;YP_009724389.1;Wu1-SARS2_orf1ab;149	0.3	0.2
NC_045512.2;YP_009724389.1;Wu1-SARS2_orf1ab;150	0.25	0.075
NC_045512.2;YP_009724389.1;Wu1-SARS2_orf1ab;151	0.3	0.15
NC_045512.2;YP_009724389.1;Wu1-SARS2_orf1ab;152	0.45	0.225
NC_045512.2;YP_009724389.1;Wu1-SARS2_orf1ab;153	0.35	0.2
NC_045512.2;YP_009724389.1;Wu1-SARS2_orf1ab;154	0.45	0.35
NC_045512.2;YP_009724389.1;Wu1-SARS2_orf1ab;155	0.5	0.325
NC_045512.2;YP_009724389.1;Wu1-SARS2_orf1ab;156	0.3	0.1
NC_045512.2;YP_009724389.1;Wu1-SARS2_orf1ab;157	0.2	0.05
NC_045512.2;YP_009724389.1;Wu1-SARS2_orf1ab;158	0.05	0
NC_045512.2;YP_009724389.1;Wu1-SARS2_orf1ab;159	0	0
NC_045512.2;YP_009724389.1;Wu1-SARS2_orf1ab;160	0	0
NC_045512.2;YP_009724389.1;Wu1-SARS2_orf1ab;161	0	0
NC_045512.2;YP_009724389.1;Wu1-SARS2_orf1ab;162	0	0
NC_045512.2;YP_009724389.1;Wu1-SARS2_orf1ab;163	0	0.025
NC_045512.2;YP_009724389.1;Wu1-SARS2_orf1ab;164	0	0
NC_045512.2;YP_009724389.1;Wu1-SARS2_orf1ab;165	0.1	0
NC_045512.2;YP_009724389.1;Wu1-SARS2_orf1ab;166	0.05	0.025
NC_045512.2;YP_009724389.1;Wu1-SARS2_orf1ab;167	0	0.025
NC_045512.2;YP_009724389.1;Wu1-SARS2_orf1ab;168	0.1	0.025
NC_045512.2;YP_009724389.1;Wu1-SARS2_orf1ab;169	0	0
NC_045512.2;YP_009724389.1;Wu1-SARS2_orf1ab;170	0	0.025
NC_045512.2;YP_009724389.1;Wu1-SARS2_orf1ab;171	0	0
NC_045512.2;YP_009724389.1;Wu1-SARS2_orf1ab;172	0	0
NC_045512.2;YP_009724389.1;Wu1-SARS2_orf1ab;173	0	0
NC_045512.2;YP_009724389.1;Wu1-SARS2_orf1ab;174	0.05	0.025
NC_045512.2;YP_009724389.1;Wu1-SARS2_orf1ab;175	0	0
NC_045512.2;YP_009724389.1;Wu1-SARS2_orf1ab;176	0	0
NC_045512.2;YP_009724389.1;Wu1-SARS2_orf1ab;177	0	0
NC_045512.2;YP_009724389.1;Wu1-SARS2_orf1ab;178	0	0
NC_045512.2;YP_009724389.1;Wu1-SARS2_orf1ab;179	0	0
NC_045512.2;YP_009724389.1;Wu1-SARS2_orf1ab;180	0	0
NC_045512.2;YP_009724389.1;Wu1-SARS2_orf1ab;181	0	0.025
NC_045512.2;YP_009724389.1;Wu1-SARS2_orf1ab;182	0	0
NC_045512.2;YP_009724389.1;Wu1-SARS2_orf1ab;183	0	0
NC_045512.2;YP_009724389.1;Wu1-SARS2_orf1ab;184	0	0.025
NC_045512.2;YP_009724389.1;Wu1-SARS2_orf1ab;185	0	0.025
NC_045512.2;YP_009724389.1;Wu1-SARS2_orf1ab;186	0	0.025
NC_045512.2;YP_009724389.1;Wu1-SARS2_orf1ab;187	0	0
NC_045512.2;YP_009724389.1;Wu1-SARS2_orf1ab;188	0	0
NC_045512.2;YP_009724389.1;Wu1-SARS2_orf1ab;189	0	0
NC_045512.2;YP_009724389.1;Wu1-SARS2_orf1ab;190	0	0
NC_045512.2;YP_009724389.1;Wu1-SARS2_orf1ab;191	0	0
NC_045512.2;YP_009724389.1;Wu1-SARS2_orf1ab;192	0	0
NC_045512.2;YP_009724389.1;Wu1-SARS2_orf1ab;193	0	0
NC_045512.2;YP_009724389.1;Wu1-SARS2_orf1ab;194	0	0
NC_045512.2;YP_009724389.1;Wu1-SARS2_orf1ab;195	0	0
NC_045512.2;YP_009724389.1;Wu1-SARS2_orf1ab;196	0	0
NC_045512.2;YP_009724389.1;Wu1-SARS2_orf1ab;197	0.05	0
NC_045512.2;YP_009724389.1;Wu1-SARS2_orf1ab;198	0	0
NC_045512.2;YP_009724389.1;Wu1-SARS2_orf1ab;199	0	0
NC_045512.2;YP_009724389.1;Wu1-SARS2_orf1ab;200	0	0
NC_045512.2;YP_009724389.1;Wu1-SARS2_orf1ab;201	0	0
NC_045512.2;YP_009724389.1;Wu1-SARS2_orf1ab;202	0	0
NC_045512.2;YP_009724389.1;Wu1-SARS2_orf1ab;203	0	0
NC_045512.2;YP_009724389.1;Wu1-SARS2_orf1ab;204	0.05	0
NC_045512.2;YP_009724389.1;Wu1-SARS2_orf1ab;205	0	0
NC_045512.2;YP_009724389.1;Wu1-SARS2_orf1ab;206	0	0
NC_045512.2;YP_009724389.1;Wu1-SARS2_orf1ab;207	0	0
NC_045512.2;YP_009724389.1;Wu1-SARS2_orf1ab;208	0	0
NC_045512.2;YP_009724389.1;Wu1-SARS2_orf1ab;209	0	0
NC_045512.2;YP_009724389.1;Wu1-SARS2_orf1ab;210	0	0
NC_045512.2;YP_009724389.1;Wu1-SARS2_orf1ab;211	0.05	0.075
NC_045512.2;YP_009724389.1;Wu1-SARS2_orf1ab;212	0	0.1
NC_045512.2;YP_009724389.1;Wu1-SARS2_orf1ab;213	0	0.1
NC_045512.2;YP_009724389.1;Wu1-SARS2_orf1ab;214	0.1	0.075
NC_045512.2;YP_009724389.1;Wu1-SARS2_orf1ab;215	0.1	0.075
NC_045512.2;YP_009724389.1;Wu1-SARS2_orf1ab;216	0	0.075
NC_045512.2;YP_009724389.1;Wu1-SARS2_orf1ab;217	0	0.025
NC_045512.2;YP_009724389.1;Wu1-SARS2_orf1ab;218	0	0.025
NC_045512.2;YP_009724389.1;Wu1-SARS2_orf1ab;219	0	0.025
NC_045512.2;YP_009724389.1;Wu1-SARS2_orf1ab;220	0.05	0.075
NC_045512.2;YP_009724389.1;Wu1-SARS2_orf1ab;221	0	0.025
NC_045512.2;YP_009724389.1;Wu1-SARS2_orf1ab;222	0	0.025
NC_045512.2;YP_009724389.1;Wu1-SARS2_orf1ab;223	0	0.025
NC_045512.2;YP_009724389.1;Wu1-SARS2_orf1ab;224	0	0
NC_045512.2;YP_009724389.1;Wu1-SARS2_orf1ab;225	0.05	0
NC_045512.2;YP_009724389.1;Wu1-SARS2_orf1ab;226	0	0
NC_045512.2;YP_009724389.1;Wu1-SARS2_orf1ab;227	0	0
NC_045512.2;YP_009724389.1;Wu1-SARS2_orf1ab;228	0	0
NC_045512.2;YP_009724389.1;Wu1-SARS2_orf1ab;229	0	0
NC_045512.2;YP_009724389.1;Wu1-SARS2_orf1ab;230	0	0
NC_045512.2;YP_009724389.1;Wu1-SARS2_orf1ab;231	0	0
NC_045512.2;YP_009724389.1;Wu1-SARS2_orf1ab;232	0	0
NC_045512.2;YP_009724389.1;Wu1-SARS2_orf1ab;233	0	0
NC_045512.2;YP_009724389.1;Wu1-SARS2_orf1ab;234	0	0
NC_045512.2;YP_009724389.1;Wu1-SARS2_orf1ab;235	0	0
NC_045512.2;YP_009724389.1;Wu1-SARS2_orf1ab;236	0	0
NC_045512.2;YP_009724389.1;Wu1-SARS2_orf1ab;237	0	0
NC_045512.2;YP_009724389.1;Wu1-SARS2_orf1ab;238	0	0
NC_045512.2;YP_009724389.1;Wu1-SARS2_orf1ab;239	0	0
NC_045512.2;YP_009724389.1;Wu1-SARS2_orf1ab;240	0	0.025
NC_045512.2;YP_009724389.1;Wu1-SARS2_orf1ab;241	0	0.025
NC_045512.2;YP_009724389.1;Wu1-SARS2_orf1ab;242	0	0.05
NC_045512.2;YP_009724389.1;Wu1-SARS2_orf1ab;243	0	0.05
NC_045512.2;YP_009724389.1;Wu1-SARS2_orf1ab;244	0	0.05
NC_045512.2;YP_009724389.1;Wu1-SARS2_orf1ab;245	0	0.05
NC_045512.2;YP_009724389.1;Wu1-SARS2_orf1ab;246	0	0.075
NC_045512.2;YP_009724389.1;Wu1-SARS2_orf1ab;247	0	0.05
NC_045512.2;YP_009724389.1;Wu1-SARS2_orf1ab;248	0	0.025
NC_045512.2;YP_009724389.1;Wu1-SARS2_orf1ab;249	0	0.05
NC_045512.2;YP_009724389.1;Wu1-SARS2_orf1ab;250	0	0.025
NC_045512.2;YP_009724389.1;Wu1-SARS2_orf1ab;251	0	0.025
NC_045512.2;YP_009724389.1;Wu1-SARS2_orf1ab;252	0.05	0
NC_045512.2;YP_009724389.1;Wu1-SARS2_orf1ab;253	0.05	0
NC_045512.2;YP_009724389.1;Wu1-SARS2_orf1ab;254	0	0
NC_045512.2;YP_009724389.1;Wu1-SARS2_orf1ab;255	0	0.05
NC_045512.2;YP_009724389.1;Wu1-SARS2_orf1ab;256	0.1	0.1
NC_045512.2;YP_009724389.1;Wu1-SARS2_orf1ab;257	0	0
NC_045512.2;YP_009724389.1;Wu1-SARS2_orf1ab;258	0.05	0
NC_045512.2;YP_009724389.1;Wu1-SARS2_orf1ab;259	0.05	0.05
NC_045512.2;YP_009724389.1;Wu1-SARS2_orf1ab;260	0.05	0.025
NC_045512.2;YP_009724389.1;Wu1-SARS2_orf1ab;261	0.05	0.025
NC_045512.2;YP_009724389.1;Wu1-SARS2_orf1ab;262	0	0
NC_045512.2;YP_009724389.1;Wu1-SARS2_orf1ab;263	0	0.025
NC_045512.2;YP_009724389.1;Wu1-SARS2_orf1ab;264	0	0.025
NC_045512.2;YP_009724389.1;Wu1-SARS2_orf1ab;265	0	0
NC_045512.2;YP_009724389.1;Wu1-SARS2_orf1ab;266	0	0
NC_045512.2;YP_009724389.1;Wu1-SARS2_orf1ab;267	0	0
NC_045512.2;YP_009724389.1;Wu1-SARS2_orf1ab;268	0	0
NC_045512.2;YP_009724389.1;Wu1-SARS2_orf1ab;269	0	0
NC_045512.2;YP_009724389.1;Wu1-SARS2_orf1ab;270	0	0
NC_045512.2;YP_009724389.1;Wu1-SARS2_orf1ab;271	0	0
NC_045512.2;YP_009724389.1;Wu1-SARS2_orf1ab;272	0	0
NC_045512.2;YP_009724389.1;Wu1-SARS2_orf1ab;273	0	0
NC_045512.2;YP_009724389.1;Wu1-SARS2_orf1ab;274	0	0
NC_045512.2;YP_009724389.1;Wu1-SARS2_orf1ab;275	0	0.025
NC_045512.2;YP_009724389.1;Wu1-SARS2_orf1ab;276	0.1	0.025
NC_045512.2;YP_009724389.1;Wu1-SARS2_orf1ab;277	0.05	0
NC_045512.2;YP_009724389.1;Wu1-SARS2_orf1ab;278	0.05	0
NC_045512.2;YP_009724389.1;Wu1-SARS2_orf1ab;279	0.05	0
NC_045512.2;YP_009724389.1;Wu1-SARS2_orf1ab;280	0.05	0
NC_045512.2;YP_009724389.1;Wu1-SARS2_orf1ab;281	0.1	0
NC_045512.2;YP_009724389.1;Wu1-SARS2_orf1ab;282	0.05	0
NC_045512.2;YP_009724389.1;Wu1-SARS2_orf1ab;283	0.1	0.025
NC_045512.2;YP_009724389.1;Wu1-SARS2_orf1ab;284	0.05	0.025
NC_045512.2;YP_009724389.1;Wu1-SARS2_orf1ab;285	0.05	0.025
NC_045512.2;YP_009724389.1;Wu1-SARS2_orf1ab;286	0.05	0.025
NC_045512.2;YP_009724389.1;Wu1-SARS2_orf1ab;287	0	0
NC_045512.2;YP_009724389.1;Wu1-SARS2_orf1ab;288	0	0
NC_045512.2;YP_009724389.1;Wu1-SARS2_orf1ab;289	0	0
NC_045512.2;YP_009724389.1;Wu1-SARS2_orf1ab;290	0	0
NC_045512.2;YP_009724389.1;Wu1-SARS2_orf1ab;291	0.05	0
NC_045512.2;YP_009724389.1;Wu1-SARS2_orf1ab;292	0	0
NC_045512.2;YP_009724389.1;Wu1-SARS2_orf1ab;293	0	0
NC_045512.2;YP_009724389.1;Wu1-SARS2_orf1ab;294	0	0
NC_045512.2;YP_009724389.1;Wu1-SARS2_orf1ab;295	0	0
NC_045512.2;YP_009724389.1;Wu1-SARS2_orf1ab;296	0.1	0
NC_045512.2;YP_009724389.1;Wu1-SARS2_orf1ab;297	0.1	0
NC_045512.2;YP_009724389.1;Wu1-SARS2_orf1ab;298	0.1	0
NC_045512.2;YP_009724389.1;Wu1-SARS2_orf1ab;299	0.1	0
NC_045512.2;YP_009724389.1;Wu1-SARS2_orf1ab;300	0.1	0
NC_045512.2;YP_009724389.1;Wu1-SARS2_orf1ab;301	0.1	0.1
NC_045512.2;YP_009724389.1;Wu1-SARS2_orf1ab;302	0.05	0
NC_045512.2;YP_009724389.1;Wu1-SARS2_orf1ab;303	0.05	0
NC_045512.2;YP_009724389.1;Wu1-SARS2_orf1ab;304	0.1	0
NC_045512.2;YP_009724389.1;Wu1-SARS2_orf1ab;305	0.05	0
NC_045512.2;YP_009724389.1;Wu1-SARS2_orf1ab;306	0	0
NC_045512.2;YP_009724389.1;Wu1-SARS2_orf1ab;307	0	0
NC_045512.2;YP_009724389.1;Wu1-SARS2_orf1ab;308	0	0
NC_045512.2;YP_009724389.1;Wu1-SARS2_orf1ab;309	0	0
NC_045512.2;YP_009724389.1;Wu1-SARS2_orf1ab;310	0	0
NC_045512.2;YP_009724389.1;Wu1-SARS2_orf1ab;311	0	0
NC_045512.2;YP_009724389.1;Wu1-SARS2_orf1ab;312	0	0
NC_045512.2;YP_009724389.1;Wu1-SARS2_orf1ab;313	0	0
NC_045512.2;YP_009724389.1;Wu1-SARS2_orf1ab;314	0	0
NC_045512.2;YP_009724389.1;Wu1-SARS2_orf1ab;315	0	0
NC_045512.2;YP_009724389.1;Wu1-SARS2_orf1ab;316	0	0
NC_045512.2;YP_009724389.1;Wu1-SARS2_orf1ab;317	0	0
NC_045512.2;YP_009724389.1;Wu1-SARS2_orf1ab;318	0	0
NC_045512.2;YP_009724389.1;Wu1-SARS2_orf1ab;319	0	0
NC_045512.2;YP_009724389.1;Wu1-SARS2_orf1ab;320	0	0
NC_045512.2;YP_009724389.1;Wu1-SARS2_orf1ab;321	0	0
NC_045512.2;YP_009724389.1;Wu1-SARS2_orf1ab;322	0	0
NC_045512.2;YP_009724389.1;Wu1-SARS2_orf1ab;323	0	0
NC_045512.2;YP_009724389.1;Wu1-SARS2_orf1ab;324	0.05	0
NC_045512.2;YP_009724389.1;Wu1-SARS2_orf1ab;325	0	0.05
NC_045512.2;YP_009724389.1;Wu1-SARS2_orf1ab;326	0	0
NC_045512.2;YP_009724389.1;Wu1-SARS2_orf1ab;327	0	0
NC_045512.2;YP_009724389.1;Wu1-SARS2_orf1ab;328	0	0
NC_045512.2;YP_009724389.1;Wu1-SARS2_orf1ab;329	0	0
NC_045512.2;YP_009724389.1;Wu1-SARS2_orf1ab;330	0	0
NC_045512.2;YP_009724389.1;Wu1-SARS2_orf1ab;331	0	0
NC_045512.2;YP_009724389.1;Wu1-SARS2_orf1ab;332	0	0
NC_045512.2;YP_009724389.1;Wu1-SARS2_orf1ab;333	0	0
NC_045512.2;YP_009724389.1;Wu1-SARS2_orf1ab;334	0	0
NC_045512.2;YP_009724389.1;Wu1-SARS2_orf1ab;335	0	0
NC_045512.2;YP_009724389.1;Wu1-SARS2_orf1ab;336	0	0
NC_045512.2;YP_009724389.1;Wu1-SARS2_orf1ab;337	0	0
NC_045512.2;YP_009724389.1;Wu1-SARS2_orf1ab;338	0	0
NC_045512.2;YP_009724389.1;Wu1-SARS2_orf1ab;339	0	0
NC_045512.2;YP_009724389.1;Wu1-SARS2_orf1ab;340	0	0
NC_045512.2;YP_009724389.1;Wu1-SARS2_orf1ab;341	0	0
NC_045512.2;YP_009724389.1;Wu1-SARS2_orf1ab;342	0	0
NC_045512.2;YP_009724389.1;Wu1-SARS2_orf1ab;343	0	0
NC_045512.2;YP_009724389.1;Wu1-SARS2_orf1ab;344	0	0
NC_045512.2;YP_009724389.1;Wu1-SARS2_orf1ab;345	0	0
NC_045512.2;YP_009724389.1;Wu1-SARS2_orf1ab;346	0	0
NC_045512.2;YP_009724389.1;Wu1-SARS2_orf1ab;347	0.05	0
NC_045512.2;YP_009724389.1;Wu1-SARS2_orf1ab;348	0	0
NC_045512.2;YP_009724389.1;Wu1-SARS2_orf1ab;349	0.05	0
NC_045512.2;YP_009724389.1;Wu1-SARS2_orf1ab;350	0	0
NC_045512.2;YP_009724389.1;Wu1-SARS2_orf1ab;351	0	0
NC_045512.2;YP_009724389.1;Wu1-SARS2_orf1ab;352	0	0.025
NC_045512.2;YP_009724389.1;Wu1-SARS2_orf1ab;353	0	0
NC_045512.2;YP_009724389.1;Wu1-SARS2_orf1ab;354	0	0
NC_045512.2;YP_009724389.1;Wu1-SARS2_orf1ab;355	0	0
NC_045512.2;YP_009724389.1;Wu1-SARS2_orf1ab;356	0	0
NC_045512.2;YP_009724389.1;Wu1-SARS2_orf1ab;357	0	0
NC_045512.2;YP_009724389.1;Wu1-SARS2_orf1ab;358	0	0
NC_045512.2;YP_009724389.1;Wu1-SARS2_orf1ab;359	0	0
NC_045512.2;YP_009724389.1;Wu1-SARS2_orf1ab;360	0	0
NC_045512.2;YP_009724389.1;Wu1-SARS2_orf1ab;361	0	0
NC_045512.2;YP_009724389.1;Wu1-SARS2_orf1ab;362	0	0
NC_045512.2;YP_009724389.1;Wu1-SARS2_orf1ab;363	0	0
NC_045512.2;YP_009724389.1;Wu1-SARS2_orf1ab;364	0	0
NC_045512.2;YP_009724389.1;Wu1-SARS2_orf1ab;365	0	0
NC_045512.2;YP_009724389.1;Wu1-SARS2_orf1ab;366	0	0
NC_045512.2;YP_009724389.1;Wu1-SARS2_orf1ab;367	0	0
NC_045512.2;YP_009724389.1;Wu1-SARS2_orf1ab;368	0	0
NC_045512.2;YP_009724389.1;Wu1-SARS2_orf1ab;369	0	0
NC_045512.2;YP_009724389.1;Wu1-SARS2_orf1ab;370	0	0
NC_045512.2;YP_009724389.1;Wu1-SARS2_orf1ab;371	0	0
NC_045512.2;YP_009724389.1;Wu1-SARS2_orf1ab;372	0	0
NC_045512.2;YP_009724389.1;Wu1-SARS2_orf1ab;373	0	0
NC_045512.2;YP_009724389.1;Wu1-SARS2_orf1ab;374	0	0.025
NC_045512.2;YP_009724389.1;Wu1-SARS2_orf1ab;375	0	0
NC_045512.2;YP_009724389.1;Wu1-SARS2_orf1ab;376	0	0
NC_045512.2;YP_009724389.1;Wu1-SARS2_orf1ab;377	0	0
NC_045512.2;YP_009724389.1;Wu1-SARS2_orf1ab;378	0	0
NC_045512.2;YP_009724389.1;Wu1-SARS2_orf1ab;379	0.15	0.05
NC_045512.2;YP_009724389.1;Wu1-SARS2_orf1ab;380	0	0.025
NC_045512.2;YP_009724389.1;Wu1-SARS2_orf1ab;381	0	0.025
NC_045512.2;YP_009724389.1;Wu1-SARS2_orf1ab;382	0	0.025
NC_045512.2;YP_009724389.1;Wu1-SARS2_orf1ab;383	0	0.025
NC_045512.2;YP_009724389.1;Wu1-SARS2_orf1ab;384	0	0.025
NC_045512.2;YP_009724389.1;Wu1-SARS2_orf1ab;385	0.15	0.075
NC_045512.2;YP_009724389.1;Wu1-SARS2_orf1ab;386	0.05	0.075
NC_045512.2;YP_009724389.1;Wu1-SARS2_orf1ab;387	0	0
NC_045512.2;YP_009724389.1;Wu1-SARS2_orf1ab;388	0	0
NC_045512.2;YP_009724389.1;Wu1-SARS2_orf1ab;389	0	0
NC_045512.2;YP_009724389.1;Wu1-SARS2_orf1ab;390	0	0
NC_045512.2;YP_009724389.1;Wu1-SARS2_orf1ab;391	0	0
NC_045512.2;YP_009724389.1;Wu1-SARS2_orf1ab;392	0	0
NC_045512.2;YP_009724389.1;Wu1-SARS2_orf1ab;393	0	0
NC_045512.2;YP_009724389.1;Wu1-SARS2_orf1ab;394	0	0
NC_045512.2;YP_009724389.1;Wu1-SARS2_orf1ab;395	0	0
NC_045512.2;YP_009724389.1;Wu1-SARS2_orf1ab;396	0	0
NC_045512.2;YP_009724389.1;Wu1-SARS2_orf1ab;397	0	0.025
NC_045512.2;YP_009724389.1;Wu1-SARS2_orf1ab;398	0	0
NC_045512.2;YP_009724389.1;Wu1-SARS2_orf1ab;399	0	0
NC_045512.2;YP_009724389.1;Wu1-SARS2_orf1ab;400	0	0
NC_045512.2;YP_009724389.1;Wu1-SARS2_orf1ab;401	0	0
NC_045512.2;YP_009724389.1;Wu1-SARS2_orf1ab;402	0	0
NC_045512.2;YP_009724389.1;Wu1-SARS2_orf1ab;403	0	0
NC_045512.2;YP_009724389.1;Wu1-SARS2_orf1ab;404	0	0
NC_045512.2;YP_009724389.1;Wu1-SARS2_orf1ab;405	0	0
NC_045512.2;YP_009724389.1;Wu1-SARS2_orf1ab;406	0	0
NC_045512.2;YP_009724389.1;Wu1-SARS2_orf1ab;407	0	0
NC_045512.2;YP_009724389.1;Wu1-SARS2_orf1ab;408	0	0
NC_045512.2;YP_009724389.1;Wu1-SARS2_orf1ab;409	0	0
NC_045512.2;YP_009724389.1;Wu1-SARS2_orf1ab;410	0	0
NC_045512.2;YP_009724389.1;Wu1-SARS2_orf1ab;411	0	0
NC_045512.2;YP_009724389.1;Wu1-SARS2_orf1ab;412	0	0
NC_045512.2;YP_009724389.1;Wu1-SARS2_orf1ab;413	0	0
NC_045512.2;YP_009724389.1;Wu1-SARS2_orf1ab;414	0	0
NC_045512.2;YP_009724389.1;Wu1-SARS2_orf1ab;415	0	0
NC_045512.2;YP_009724389.1;Wu1-SARS2_orf1ab;416	0	0
NC_045512.2;YP_009724389.1;Wu1-SARS2_orf1ab;417	0	0
NC_045512.2;YP_009724389.1;Wu1-SARS2_orf1ab;418	0	0
NC_045512.2;YP_009724389.1;Wu1-SARS2_orf1ab;419	0	0
NC_045512.2;YP_009724389.1;Wu1-SARS2_orf1ab;420	0	0
NC_045512.2;YP_009724389.1;Wu1-SARS2_orf1ab;421	0	0
NC_045512.2;YP_009724389.1;Wu1-SARS2_orf1ab;422	0	0
NC_045512.2;YP_009724389.1;Wu1-SARS2_orf1ab;423	0	0
NC_045512.2;YP_009724389.1;Wu1-SARS2_orf1ab;424	0.05	0.025
NC_045512.2;YP_009724389.1;Wu1-SARS2_orf1ab;425	0.05	0.025
NC_045512.2;YP_009724389.1;Wu1-SARS2_orf1ab;426	0	0
NC_045512.2;YP_009724389.1;Wu1-SARS2_orf1ab;427	0	0.025
NC_045512.2;YP_009724389.1;Wu1-SARS2_orf1ab;428	0	0
NC_045512.2;YP_009724389.1;Wu1-SARS2_orf1ab;429	0	0
NC_045512.2;YP_009724389.1;Wu1-SARS2_orf1ab;430	0	0
NC_045512.2;YP_009724389.1;Wu1-SARS2_orf1ab;431	0	0
NC_045512.2;YP_009724389.1;Wu1-SARS2_orf1ab;432	0	0
NC_045512.2;YP_009724389.1;Wu1-SARS2_orf1ab;433	0	0
NC_045512.2;YP_009724389.1;Wu1-SARS2_orf1ab;434	0	0
NC_045512.2;YP_009724389.1;Wu1-SARS2_orf1ab;435	0	0
NC_045512.2;YP_009724389.1;Wu1-SARS2_orf1ab;436	0	0
NC_045512.2;YP_009724389.1;Wu1-SARS2_orf1ab;437	0	0
NC_045512.2;YP_009724389.1;Wu1-SARS2_orf1ab;438	0	0
NC_045512.2;YP_009724389.1;Wu1-SARS2_orf1ab;439	0	0
NC_045512.2;YP_009724389.1;Wu1-SARS2_orf1ab;440	0	0
NC_045512.2;YP_009724389.1;Wu1-SARS2_orf1ab;441	0	0
NC_045512.2;YP_009724389.1;Wu1-SARS2_orf1ab;442	0	0
NC_045512.2;YP_009724389.1;Wu1-SARS2_orf1ab;443	0.05	0
NC_045512.2;YP_009724389.1;Wu1-SARS2_orf1ab;444	0.2	0.025
NC_045512.2;YP_009724389.1;Wu1-SARS2_orf1ab;445	0.5	0.475
NC_045512.2;YP_009724389.1;Wu1-SARS2_orf1ab;446	0.05	0.05
NC_045512.2;YP_009724389.1;Wu1-SARS2_orf1ab;447	0.05	0.05
NC_045512.2;YP_009724389.1;Wu1-SARS2_orf1ab;448	0.05	0.05
NC_045512.2;YP_009724389.1;Wu1-SARS2_orf1ab;449	0	0.025
NC_045512.2;YP_009724389.1;Wu1-SARS2_orf1ab;450	0	0
NC_045512.2;YP_009724389.1;Wu1-SARS2_orf1ab;451	0	0
NC_045512.2;YP_009724389.1;Wu1-SARS2_orf1ab;452	0.05	0
NC_045512.2;YP_009724389.1;Wu1-SARS2_orf1ab;453	0	0
NC_045512.2;YP_009724389.1;Wu1-SARS2_orf1ab;454	0	0
NC_045512.2;YP_009724389.1;Wu1-SARS2_orf1ab;455	0	0
NC_045512.2;YP_009724389.1;Wu1-SARS2_orf1ab;456	0.05	0
NC_045512.2;YP_009724389.1;Wu1-SARS2_orf1ab;457	0.05	0
NC_045512.2;YP_009724389.1;Wu1-SARS2_orf1ab;458	0.05	0
NC_045512.2;YP_009724389.1;Wu1-SARS2_orf1ab;459	0	0
NC_045512.2;YP_009724389.1;Wu1-SARS2_orf1ab;460	0	0
NC_045512.2;YP_009724389.1;Wu1-SARS2_orf1ab;461	0	0
NC_045512.2;YP_009724389.1;Wu1-SARS2_orf1ab;462	0	0
NC_045512.2;YP_009724389.1;Wu1-SARS2_orf1ab;463	0	0
NC_045512.2;YP_009724389.1;Wu1-SARS2_orf1ab;464	0	0
NC_045512.2;YP_009724389.1;Wu1-SARS2_orf1ab;465	0	0
NC_045512.2;YP_009724389.1;Wu1-SARS2_orf1ab;466	0	0
NC_045512.2;YP_009724389.1;Wu1-SARS2_orf1ab;467	0	0
NC_045512.2;YP_009724389.1;Wu1-SARS2_orf1ab;468	0	0
NC_045512.2;YP_009724389.1;Wu1-SARS2_orf1ab;469	0	0
NC_045512.2;YP_009724389.1;Wu1-SARS2_orf1ab;470	0	0
NC_045512.2;YP_009724389.1;Wu1-SARS2_orf1ab;471	0	0
NC_045512.2;YP_009724389.1;Wu1-SARS2_orf1ab;472	0	0
NC_045512.2;YP_009724389.1;Wu1-SARS2_orf1ab;473	0	0
NC_045512.2;YP_009724389.1;Wu1-SARS2_orf1ab;474	0	0
NC_045512.2;YP_009724389.1;Wu1-SARS2_orf1ab;475	0	0
NC_045512.2;YP_009724389.1;Wu1-SARS2_orf1ab;476	0	0
NC_045512.2;YP_009724389.1;Wu1-SARS2_orf1ab;477	0	0
NC_045512.2;YP_009724389.1;Wu1-SARS2_orf1ab;478	0	0
NC_045512.2;YP_009724389.1;Wu1-SARS2_orf1ab;479	0	0
NC_045512.2;YP_009724389.1;Wu1-SARS2_orf1ab;480	0	0.05
NC_045512.2;YP_009724389.1;Wu1-SARS2_orf1ab;481	0	0.05
NC_045512.2;YP_009724389.1;Wu1-SARS2_orf1ab;482	0	0.025
NC_045512.2;YP_009724389.1;Wu1-SARS2_orf1ab;483	0	0.025
NC_045512.2;YP_009724389.1;Wu1-SARS2_orf1ab;484	0	0
NC_045512.2;YP_009724389.1;Wu1-SARS2_orf1ab;485	0	0
NC_045512.2;YP_009724389.1;Wu1-SARS2_orf1ab;486	0	0.025
NC_045512.2;YP_009724389.1;Wu1-SARS2_orf1ab;487	0	0
NC_045512.2;YP_009724389.1;Wu1-SARS2_orf1ab;488	0	0
NC_045512.2;YP_009724389.1;Wu1-SARS2_orf1ab;489	0.05	0.025
NC_045512.2;YP_009724389.1;Wu1-SARS2_orf1ab;490	0	0
NC_045512.2;YP_009724389.1;Wu1-SARS2_orf1ab;491	0	0
NC_045512.2;YP_009724389.1;Wu1-SARS2_orf1ab;492	0	0
NC_045512.2;YP_009724389.1;Wu1-SARS2_orf1ab;493	0.05	0.05
NC_045512.2;YP_009724389.1;Wu1-SARS2_orf1ab;494	0.05	0.025
NC_045512.2;YP_009724389.1;Wu1-SARS2_orf1ab;495	0	0
NC_045512.2;YP_009724389.1;Wu1-SARS2_orf1ab;496	0	0
NC_045512.2;YP_009724389.1;Wu1-SARS2_orf1ab;497	0	0
NC_045512.2;YP_009724389.1;Wu1-SARS2_orf1ab;498	0	0
NC_045512.2;YP_009724389.1;Wu1-SARS2_orf1ab;499	0	0
NC_045512.2;YP_009724389.1;Wu1-SARS2_orf1ab;500	0	0
NC_045512.2;YP_009724389.1;Wu1-SARS2_orf1ab;501	0	0
NC_045512.2;YP_009724389.1;Wu1-SARS2_orf1ab;502	0	0
NC_045512.2;YP_009724389.1;Wu1-SARS2_orf1ab;503	0	0
NC_045512.2;YP_009724389.1;Wu1-SARS2_orf1ab;504	0	0
NC_045512.2;YP_009724389.1;Wu1-SARS2_orf1ab;505	0	0
NC_045512.2;YP_009724389.1;Wu1-SARS2_orf1ab;506	0	0
NC_045512.2;YP_009724389.1;Wu1-SARS2_orf1ab;507	0	0
NC_045512.2;YP_009724389.1;Wu1-SARS2_orf1ab;508	0	0
NC_045512.2;YP_009724389.1;Wu1-SARS2_orf1ab;509	0	0
NC_045512.2;YP_009724389.1;Wu1-SARS2_orf1ab;510	0	0
NC_045512.2;YP_009724389.1;Wu1-SARS2_orf1ab;511	0	0
NC_045512.2;YP_009724389.1;Wu1-SARS2_orf1ab;512	0	0
NC_045512.2;YP_009724389.1;Wu1-SARS2_orf1ab;513	0	0.025
NC_045512.2;YP_009724389.1;Wu1-SARS2_orf1ab;514	0	0.025
NC_045512.2;YP_009724389.1;Wu1-SARS2_orf1ab;515	0	0.025
NC_045512.2;YP_009724389.1;Wu1-SARS2_orf1ab;516	0	0.025
NC_045512.2;YP_009724389.1;Wu1-SARS2_orf1ab;517	0	0
NC_045512.2;YP_009724389.1;Wu1-SARS2_orf1ab;518	0.1	0.025
NC_045512.2;YP_009724389.1;Wu1-SARS2_orf1ab;519	0	0
NC_045512.2;YP_009724389.1;Wu1-SARS2_orf1ab;520	0	0
NC_045512.2;YP_009724389.1;Wu1-SARS2_orf1ab;521	0	0
NC_045512.2;YP_009724389.1;Wu1-SARS2_orf1ab;522	0	0
NC_045512.2;YP_009724389.1;Wu1-SARS2_orf1ab;523	0	0
NC_045512.2;YP_009724389.1;Wu1-SARS2_orf1ab;524	0	0
NC_045512.2;YP_009724389.1;Wu1-SARS2_orf1ab;525	0.05	0
NC_045512.2;YP_009724389.1;Wu1-SARS2_orf1ab;526	0.05	0.025
NC_045512.2;YP_009724389.1;Wu1-SARS2_orf1ab;527	0	0
NC_045512.2;YP_009724389.1;Wu1-SARS2_orf1ab;528	0	0
NC_045512.2;YP_009724389.1;Wu1-SARS2_orf1ab;529	0	0
NC_045512.2;YP_009724389.1;Wu1-SARS2_orf1ab;530	0	0
NC_045512.2;YP_009724389.1;Wu1-SARS2_orf1ab;531	0	0
NC_045512.2;YP_009724389.1;Wu1-SARS2_orf1ab;532	0	0
NC_045512.2;YP_009724389.1;Wu1-SARS2_orf1ab;533	0	0
NC_045512.2;YP_009724389.1;Wu1-SARS2_orf1ab;534	0	0
NC_045512.2;YP_009724389.1;Wu1-SARS2_orf1ab;535	0	0
NC_045512.2;YP_009724389.1;Wu1-SARS2_orf1ab;536	0	0
NC_045512.2;YP_009724389.1;Wu1-SARS2_orf1ab;537	0	0
NC_045512.2;YP_009724389.1;Wu1-SARS2_orf1ab;538	0	0
NC_045512.2;YP_009724389.1;Wu1-SARS2_orf1ab;539	0	0
NC_045512.2;YP_009724389.1;Wu1-SARS2_orf1ab;540	0	0
NC_045512.2;YP_009724389.1;Wu1-SARS2_orf1ab;541	0	0
NC_045512.2;YP_009724389.1;Wu1-SARS2_orf1ab;542	0	0
NC_045512.2;YP_009724389.1;Wu1-SARS2_orf1ab;543	0	0
NC_045512.2;YP_009724389.1;Wu1-SARS2_orf1ab;544	0	0
NC_045512.2;YP_009724389.1;Wu1-SARS2_orf1ab;545	0	0
NC_045512.2;YP_009724389.1;Wu1-SARS2_orf1ab;546	0	0.025
NC_045512.2;YP_009724389.1;Wu1-SARS2_orf1ab;547	0	0
NC_045512.2;YP_009724389.1;Wu1-SARS2_orf1ab;548	0	0
NC_045512.2;YP_009724389.1;Wu1-SARS2_orf1ab;549	0	0
NC_045512.2;YP_009724389.1;Wu1-SARS2_orf1ab;550	0	0
NC_045512.2;YP_009724389.1;Wu1-SARS2_orf1ab;551	0.05	0
NC_045512.2;YP_009724389.1;Wu1-SARS2_orf1ab;552	0	0
NC_045512.2;YP_009724389.1;Wu1-SARS2_orf1ab;553	0.05	0
NC_045512.2;YP_009724389.1;Wu1-SARS2_orf1ab;554	0	0
NC_045512.2;YP_009724389.1;Wu1-SARS2_orf1ab;555	0.05	0
NC_045512.2;YP_009724389.1;Wu1-SARS2_orf1ab;556	0	0
NC_045512.2;YP_009724389.1;Wu1-SARS2_orf1ab;557	0	0
NC_045512.2;YP_009724389.1;Wu1-SARS2_orf1ab;558	0	0
NC_045512.2;YP_009724389.1;Wu1-SARS2_orf1ab;559	0	0
NC_045512.2;YP_009724389.1;Wu1-SARS2_orf1ab;560	0	0
NC_045512.2;YP_009724389.1;Wu1-SARS2_orf1ab;561	0	0
NC_045512.2;YP_009724389.1;Wu1-SARS2_orf1ab;562	0	0
NC_045512.2;YP_009724389.1;Wu1-SARS2_orf1ab;563	0	0
NC_045512.2;YP_009724389.1;Wu1-SARS2_orf1ab;564	0	0
NC_045512.2;YP_009724389.1;Wu1-SARS2_orf1ab;565	0	0.025
NC_045512.2;YP_009724389.1;Wu1-SARS2_orf1ab;566	0	0
NC_045512.2;YP_009724389.1;Wu1-SARS2_orf1ab;567	0	0
NC_045512.2;YP_009724389.1;Wu1-SARS2_orf1ab;568	0	0
NC_045512.2;YP_009724389.1;Wu1-SARS2_orf1ab;569	0	0.025
NC_045512.2;YP_009724389.1;Wu1-SARS2_orf1ab;570	0	0.025
NC_045512.2;YP_009724389.1;Wu1-SARS2_orf1ab;571	0	0.025
NC_045512.2;YP_009724389.1;Wu1-SARS2_orf1ab;572	0.1	0.05
NC_045512.2;YP_009724389.1;Wu1-SARS2_orf1ab;573	0	0.025
NC_045512.2;YP_009724389.1;Wu1-SARS2_orf1ab;574	0	0
NC_045512.2;YP_009724389.1;Wu1-SARS2_orf1ab;575	0	0
NC_045512.2;YP_009724389.1;Wu1-SARS2_orf1ab;576	0	0
NC_045512.2;YP_009724389.1;Wu1-SARS2_orf1ab;577	0	0
NC_045512.2;YP_009724389.1;Wu1-SARS2_orf1ab;578	0	0.025
NC_045512.2;YP_009724389.1;Wu1-SARS2_orf1ab;579	0	0
NC_045512.2;YP_009724389.1;Wu1-SARS2_orf1ab;580	0	0
NC_045512.2;YP_009724389.1;Wu1-SARS2_orf1ab;581	0	0
NC_045512.2;YP_009724389.1;Wu1-SARS2_orf1ab;582	0	0
NC_045512.2;YP_009724389.1;Wu1-SARS2_orf1ab;583	0	0
NC_045512.2;YP_009724389.1;Wu1-SARS2_orf1ab;584	0	0
NC_045512.2;YP_009724389.1;Wu1-SARS2_orf1ab;585	0	0
NC_045512.2;YP_009724389.1;Wu1-SARS2_orf1ab;586	0	0
NC_045512.2;YP_009724389.1;Wu1-SARS2_orf1ab;587	0	0
NC_045512.2;YP_009724389.1;Wu1-SARS2_orf1ab;588	0	0
NC_045512.2;YP_009724389.1;Wu1-SARS2_orf1ab;589	0.05	0
NC_045512.2;YP_009724389.1;Wu1-SARS2_orf1ab;590	0	0
NC_045512.2;YP_009724389.1;Wu1-SARS2_orf1ab;591	0	0
NC_045512.2;YP_009724389.1;Wu1-SARS2_orf1ab;592	0	0
NC_045512.2;YP_009724389.1;Wu1-SARS2_orf1ab;593	0	0
NC_045512.2;YP_009724389.1;Wu1-SARS2_orf1ab;594	0	0
NC_045512.2;YP_009724389.1;Wu1-SARS2_orf1ab;595	0	0
NC_045512.2;YP_009724389.1;Wu1-SARS2_orf1ab;596	0	0
NC_045512.2;YP_009724389.1;Wu1-SARS2_orf1ab;597	0	0
NC_045512.2;YP_009724389.1;Wu1-SARS2_orf1ab;598	0	0
NC_045512.2;YP_009724389.1;Wu1-SARS2_orf1ab;599	0	0
NC_045512.2;YP_009724389.1;Wu1-SARS2_orf1ab;600	0	0
NC_045512.2;YP_009724389.1;Wu1-SARS2_orf1ab;601	0	0
NC_045512.2;YP_009724389.1;Wu1-SARS2_orf1ab;602	0	0
NC_045512.2;YP_009724389.1;Wu1-SARS2_orf1ab;603	0	0
NC_045512.2;YP_009724389.1;Wu1-SARS2_orf1ab;604	0	0
NC_045512.2;YP_009724389.1;Wu1-SARS2_orf1ab;605	0	0
NC_045512.2;YP_009724389.1;Wu1-SARS2_orf1ab;606	0	0
NC_045512.2;YP_009724389.1;Wu1-SARS2_orf1ab;607	0	0
NC_045512.2;YP_009724389.1;Wu1-SARS2_orf1ab;608	0	0
NC_045512.2;YP_009724389.1;Wu1-SARS2_orf1ab;609	0	0
NC_045512.2;YP_009724389.1;Wu1-SARS2_orf1ab;610	0	0
NC_045512.2;YP_009724389.1;Wu1-SARS2_orf1ab;611	0	0
NC_045512.2;YP_009724389.1;Wu1-SARS2_orf1ab;612	0	0
NC_045512.2;YP_009724389.1;Wu1-SARS2_orf1ab;613	0	0
NC_045512.2;YP_009724389.1;Wu1-SARS2_orf1ab;614	0	0.05
NC_045512.2;YP_009724389.1;Wu1-SARS2_orf1ab;615	0	0
NC_045512.2;YP_009724389.1;Wu1-SARS2_orf1ab;616	0	0
NC_045512.2;YP_009724389.1;Wu1-SARS2_orf1ab;617	0.05	0.025
NC_045512.2;YP_009724389.1;Wu1-SARS2_orf1ab;618	0.05	0.05
NC_045512.2;YP_009724389.1;Wu1-SARS2_orf1ab;619	0.05	0.025
NC_045512.2;YP_009724389.1;Wu1-SARS2_orf1ab;620	0.05	0.025
NC_045512.2;YP_009724389.1;Wu1-SARS2_orf1ab;621	0.1	0.025
NC_045512.2;YP_009724389.1;Wu1-SARS2_orf1ab;622	0	0.025
NC_045512.2;YP_009724389.1;Wu1-SARS2_orf1ab;623	0	0.025
NC_045512.2;YP_009724389.1;Wu1-SARS2_orf1ab;624	0	0.05
NC_045512.2;YP_009724389.1;Wu1-SARS2_orf1ab;625	0	0
NC_045512.2;YP_009724389.1;Wu1-SARS2_orf1ab;626	0	0
NC_045512.2;YP_009724389.1;Wu1-SARS2_orf1ab;627	0	0
NC_045512.2;YP_009724389.1;Wu1-SARS2_orf1ab;628	0	0.025
NC_045512.2;YP_009724389.1;Wu1-SARS2_orf1ab;629	0	0.025
NC_045512.2;YP_009724389.1;Wu1-SARS2_orf1ab;630	0	0.025
NC_045512.2;YP_009724389.1;Wu1-SARS2_orf1ab;631	0	0.05
NC_045512.2;YP_009724389.1;Wu1-SARS2_orf1ab;632	0	0.05
NC_045512.2;YP_009724389.1;Wu1-SARS2_orf1ab;633	0	0.025
NC_045512.2;YP_009724389.1;Wu1-SARS2_orf1ab;634	0	0
NC_045512.2;YP_009724389.1;Wu1-SARS2_orf1ab;635	0	0.025
NC_045512.2;YP_009724389.1;Wu1-SARS2_orf1ab;636	0	0.05
NC_045512.2;YP_009724389.1;Wu1-SARS2_orf1ab;637	0	0
NC_045512.2;YP_009724389.1;Wu1-SARS2_orf1ab;638	0.05	0.025
NC_045512.2;YP_009724389.1;Wu1-SARS2_orf1ab;639	0	0
NC_045512.2;YP_009724389.1;Wu1-SARS2_orf1ab;640	0	0
NC_045512.2;YP_009724389.1;Wu1-SARS2_orf1ab;641	0	0
NC_045512.2;YP_009724389.1;Wu1-SARS2_orf1ab;642	0	0
NC_045512.2;YP_009724389.1;Wu1-SARS2_orf1ab;643	0	0
NC_045512.2;YP_009724389.1;Wu1-SARS2_orf1ab;644	0	0
NC_045512.2;YP_009724389.1;Wu1-SARS2_orf1ab;645	0	0
NC_045512.2;YP_009724389.1;Wu1-SARS2_orf1ab;646	0	0
NC_045512.2;YP_009724389.1;Wu1-SARS2_orf1ab;647	0	0
NC_045512.2;YP_009724389.1;Wu1-SARS2_orf1ab;648	0	0
NC_045512.2;YP_009724389.1;Wu1-SARS2_orf1ab;649	0	0
NC_045512.2;YP_009724389.1;Wu1-SARS2_orf1ab;650	0	0
NC_045512.2;YP_009724389.1;Wu1-SARS2_orf1ab;651	0	0
NC_045512.2;YP_009724389.1;Wu1-SARS2_orf1ab;652	0	0
NC_045512.2;YP_009724389.1;Wu1-SARS2_orf1ab;653	0	0
NC_045512.2;YP_009724389.1;Wu1-SARS2_orf1ab;654	0	0
NC_045512.2;YP_009724389.1;Wu1-SARS2_orf1ab;655	0	0
NC_045512.2;YP_009724389.1;Wu1-SARS2_orf1ab;656	0	0
NC_045512.2;YP_009724389.1;Wu1-SARS2_orf1ab;657	0	0.025
NC_045512.2;YP_009724389.1;Wu1-SARS2_orf1ab;658	0	0.05
NC_045512.2;YP_009724389.1;Wu1-SARS2_orf1ab;659	0	0.025
NC_045512.2;YP_009724389.1;Wu1-SARS2_orf1ab;660	0	0.025
NC_045512.2;YP_009724389.1;Wu1-SARS2_orf1ab;661	0	0.025
NC_045512.2;YP_009724389.1;Wu1-SARS2_orf1ab;662	0	0.025
NC_045512.2;YP_009724389.1;Wu1-SARS2_orf1ab;663	0	0.025
NC_045512.2;YP_009724389.1;Wu1-SARS2_orf1ab;664	0	0.025
NC_045512.2;YP_009724389.1;Wu1-SARS2_orf1ab;665	0	0.025
NC_045512.2;YP_009724389.1;Wu1-SARS2_orf1ab;666	0	0.025
NC_045512.2;YP_009724389.1;Wu1-SARS2_orf1ab;667	0	0.025
NC_045512.2;YP_009724389.1;Wu1-SARS2_orf1ab;668	0	0
NC_045512.2;YP_009724389.1;Wu1-SARS2_orf1ab;669	0	0
NC_045512.2;YP_009724389.1;Wu1-SARS2_orf1ab;670	0	0
NC_045512.2;YP_009724389.1;Wu1-SARS2_orf1ab;671	0	0
NC_045512.2;YP_009724389.1;Wu1-SARS2_orf1ab;672	0	0
NC_045512.2;YP_009724389.1;Wu1-SARS2_orf1ab;673	0	0
NC_045512.2;YP_009724389.1;Wu1-SARS2_orf1ab;674	0	0
NC_045512.2;YP_009724389.1;Wu1-SARS2_orf1ab;675	0	0
NC_045512.2;YP_009724389.1;Wu1-SARS2_orf1ab;676	0	0
NC_045512.2;YP_009724389.1;Wu1-SARS2_orf1ab;677	0	0
NC_045512.2;YP_009724389.1;Wu1-SARS2_orf1ab;678	0	0
NC_045512.2;YP_009724389.1;Wu1-SARS2_orf1ab;679	0	0
NC_045512.2;YP_009724389.1;Wu1-SARS2_orf1ab;680	0	0
NC_045512.2;YP_009724389.1;Wu1-SARS2_orf1ab;681	0	0
NC_045512.2;YP_009724389.1;Wu1-SARS2_orf1ab;682	0	0
NC_045512.2;YP_009724389.1;Wu1-SARS2_orf1ab;683	0	0
NC_045512.2;YP_009724389.1;Wu1-SARS2_orf1ab;684	0	0
NC_045512.2;YP_009724389.1;Wu1-SARS2_orf1ab;685	0	0
NC_045512.2;YP_009724389.1;Wu1-SARS2_orf1ab;686	0	0
NC_045512.2;YP_009724389.1;Wu1-SARS2_orf1ab;687	0	0
NC_045512.2;YP_009724389.1;Wu1-SARS2_orf1ab;688	0	0
NC_045512.2;YP_009724389.1;Wu1-SARS2_orf1ab;689	0	0
NC_045512.2;YP_009724389.1;Wu1-SARS2_orf1ab;690	0	0
NC_045512.2;YP_009724389.1;Wu1-SARS2_orf1ab;691	0	0
NC_045512.2;YP_009724389.1;Wu1-SARS2_orf1ab;692	0	0
NC_045512.2;YP_009724389.1;Wu1-SARS2_orf1ab;693	0	0.025
NC_045512.2;YP_009724389.1;Wu1-SARS2_orf1ab;694	0	0
NC_045512.2;YP_009724389.1;Wu1-SARS2_orf1ab;695	0	0
NC_045512.2;YP_009724389.1;Wu1-SARS2_orf1ab;696	0	0.025
NC_045512.2;YP_009724389.1;Wu1-SARS2_orf1ab;697	0	0
NC_045512.2;YP_009724389.1;Wu1-SARS2_orf1ab;698	0	0
NC_045512.2;YP_009724389.1;Wu1-SARS2_orf1ab;699	0	0
NC_045512.2;YP_009724389.1;Wu1-SARS2_orf1ab;700	0	0
NC_045512.2;YP_009724389.1;Wu1-SARS2_orf1ab;701	0	0
NC_045512.2;YP_009724389.1;Wu1-SARS2_orf1ab;702	0	0
NC_045512.2;YP_009724389.1;Wu1-SARS2_orf1ab;703	0	0
NC_045512.2;YP_009724389.1;Wu1-SARS2_orf1ab;704	0	0
NC_045512.2;YP_009724389.1;Wu1-SARS2_orf1ab;705	0	0
NC_045512.2;YP_009724389.1;Wu1-SARS2_orf1ab;706	0	0
NC_045512.2;YP_009724389.1;Wu1-SARS2_orf1ab;707	0	0
NC_045512.2;YP_009724389.1;Wu1-SARS2_orf1ab;708	0	0
NC_045512.2;YP_009724389.1;Wu1-SARS2_orf1ab;709	0	0
NC_045512.2;YP_009724389.1;Wu1-SARS2_orf1ab;710	0	0
NC_045512.2;YP_009724389.1;Wu1-SARS2_orf1ab;711	0	0
NC_045512.2;YP_009724389.1;Wu1-SARS2_orf1ab;712	0.05	0
NC_045512.2;YP_009724389.1;Wu1-SARS2_orf1ab;713	0	0
NC_045512.2;YP_009724389.1;Wu1-SARS2_orf1ab;714	0	0.025
NC_045512.2;YP_009724389.1;Wu1-SARS2_orf1ab;715	0	0
NC_045512.2;YP_009724389.1;Wu1-SARS2_orf1ab;716	0	0
NC_045512.2;YP_009724389.1;Wu1-SARS2_orf1ab;717	0	0
NC_045512.2;YP_009724389.1;Wu1-SARS2_orf1ab;718	0	0.025
NC_045512.2;YP_009724389.1;Wu1-SARS2_orf1ab;719	0	0
NC_045512.2;YP_009724389.1;Wu1-SARS2_orf1ab;720	0	0
NC_045512.2;YP_009724389.1;Wu1-SARS2_orf1ab;721	0	0.05
NC_045512.2;YP_009724389.1;Wu1-SARS2_orf1ab;722	0	0.025
NC_045512.2;YP_009724389.1;Wu1-SARS2_orf1ab;723	0	0
NC_045512.2;YP_009724389.1;Wu1-SARS2_orf1ab;724	0	0
NC_045512.2;YP_009724389.1;Wu1-SARS2_orf1ab;725	0	0
NC_045512.2;YP_009724389.1;Wu1-SARS2_orf1ab;726	0.05	0
NC_045512.2;YP_009724389.1;Wu1-SARS2_orf1ab;727	0	0
NC_045512.2;YP_009724389.1;Wu1-SARS2_orf1ab;728	0	0
NC_045512.2;YP_009724389.1;Wu1-SARS2_orf1ab;729	0	0
NC_045512.2;YP_009724389.1;Wu1-SARS2_orf1ab;730	0	0
NC_045512.2;YP_009724389.1;Wu1-SARS2_orf1ab;731	0	0
NC_045512.2;YP_009724389.1;Wu1-SARS2_orf1ab;732	0	0
NC_045512.2;YP_009724389.1;Wu1-SARS2_orf1ab;733	0	0
NC_045512.2;YP_009724389.1;Wu1-SARS2_orf1ab;734	0	0
NC_045512.2;YP_009724389.1;Wu1-SARS2_orf1ab;735	0	0
NC_045512.2;YP_009724389.1;Wu1-SARS2_orf1ab;736	0	0
NC_045512.2;YP_009724389.1;Wu1-SARS2_orf1ab;737	0	0
NC_045512.2;YP_009724389.1;Wu1-SARS2_orf1ab;738	0	0
NC_045512.2;YP_009724389.1;Wu1-SARS2_orf1ab;739	0	0
NC_045512.2;YP_009724389.1;Wu1-SARS2_orf1ab;740	0	0
NC_045512.2;YP_009724389.1;Wu1-SARS2_orf1ab;741	0	0
NC_045512.2;YP_009724389.1;Wu1-SARS2_orf1ab;742	0	0
NC_045512.2;YP_009724389.1;Wu1-SARS2_orf1ab;743	0	0
NC_045512.2;YP_009724389.1;Wu1-SARS2_orf1ab;744	0.15	0.05
NC_045512.2;YP_009724389.1;Wu1-SARS2_orf1ab;745	0.1	0.05
NC_045512.2;YP_009724389.1;Wu1-SARS2_orf1ab;746	0.15	0.025
NC_045512.2;YP_009724389.1;Wu1-SARS2_orf1ab;747	0.1	0.025
NC_045512.2;YP_009724389.1;Wu1-SARS2_orf1ab;748	0.1	0.05
NC_045512.2;YP_009724389.1;Wu1-SARS2_orf1ab;749	0.15	0.075
NC_045512.2;YP_009724389.1;Wu1-SARS2_orf1ab;750	0.15	0.05
NC_045512.2;YP_009724389.1;Wu1-SARS2_orf1ab;751	0.05	0.05
NC_045512.2;YP_009724389.1;Wu1-SARS2_orf1ab;752	0.05	0.05
NC_045512.2;YP_009724389.1;Wu1-SARS2_orf1ab;753	0.05	0.075
NC_045512.2;YP_009724389.1;Wu1-SARS2_orf1ab;754	0.1	0.075
NC_045512.2;YP_009724389.1;Wu1-SARS2_orf1ab;755	0.05	0.05
NC_045512.2;YP_009724389.1;Wu1-SARS2_orf1ab;756	0.05	0.05
NC_045512.2;YP_009724389.1;Wu1-SARS2_orf1ab;757	0.05	0.05
NC_045512.2;YP_009724389.1;Wu1-SARS2_orf1ab;758	0.05	0.05
NC_045512.2;YP_009724389.1;Wu1-SARS2_orf1ab;759	0.05	0.075
NC_045512.2;YP_009724389.1;Wu1-SARS2_orf1ab;760	0	0.025
NC_045512.2;YP_009724389.1;Wu1-SARS2_orf1ab;761	0	0.025
NC_045512.2;YP_009724389.1;Wu1-SARS2_orf1ab;762	0	0.025
NC_045512.2;YP_009724389.1;Wu1-SARS2_orf1ab;763	0	0.025
NC_045512.2;YP_009724389.1;Wu1-SARS2_orf1ab;764	0.05	0.025
NC_045512.2;YP_009724389.1;Wu1-SARS2_orf1ab;765	0.05	0.025
NC_045512.2;YP_009724389.1;Wu1-SARS2_orf1ab;766	0.05	0.075
NC_045512.2;YP_009724389.1;Wu1-SARS2_orf1ab;767	0.05	0.05
NC_045512.2;YP_009724389.1;Wu1-SARS2_orf1ab;768	0	0.075
NC_045512.2;YP_009724389.1;Wu1-SARS2_orf1ab;769	0	0
NC_045512.2;YP_009724389.1;Wu1-SARS2_orf1ab;770	0	0
NC_045512.2;YP_009724389.1;Wu1-SARS2_orf1ab;771	0	0
NC_045512.2;YP_009724389.1;Wu1-SARS2_orf1ab;772	0	0
NC_045512.2;YP_009724389.1;Wu1-SARS2_orf1ab;773	0	0
NC_045512.2;YP_009724389.1;Wu1-SARS2_orf1ab;774	0	0
NC_045512.2;YP_009724389.1;Wu1-SARS2_orf1ab;775	0.05	0
NC_045512.2;YP_009724389.1;Wu1-SARS2_orf1ab;776	0	0
NC_045512.2;YP_009724389.1;Wu1-SARS2_orf1ab;777	0	0
NC_045512.2;YP_009724389.1;Wu1-SARS2_orf1ab;778	0	0
NC_045512.2;YP_009724389.1;Wu1-SARS2_orf1ab;779	0	0
NC_045512.2;YP_009724389.1;Wu1-SARS2_orf1ab;780	0	0.025
NC_045512.2;YP_009724389.1;Wu1-SARS2_orf1ab;781	0	0
NC_045512.2;YP_009724389.1;Wu1-SARS2_orf1ab;782	0.05	0
NC_045512.2;YP_009724389.1;Wu1-SARS2_orf1ab;783	0	0
NC_045512.2;YP_009724389.1;Wu1-SARS2_orf1ab;784	0	0
NC_045512.2;YP_009724389.1;Wu1-SARS2_orf1ab;785	0	0
NC_045512.2;YP_009724389.1;Wu1-SARS2_orf1ab;786	0	0
NC_045512.2;YP_009724389.1;Wu1-SARS2_orf1ab;787	0	0.025
NC_045512.2;YP_009724389.1;Wu1-SARS2_orf1ab;788	0	0.025
NC_045512.2;YP_009724389.1;Wu1-SARS2_orf1ab;789	0.05	0
NC_045512.2;YP_009724389.1;Wu1-SARS2_orf1ab;790	0	0.025
NC_045512.2;YP_009724389.1;Wu1-SARS2_orf1ab;791	0	0.05
NC_045512.2;YP_009724389.1;Wu1-SARS2_orf1ab;792	0	0.05
NC_045512.2;YP_009724389.1;Wu1-SARS2_orf1ab;793	0	0.025
NC_045512.2;YP_009724389.1;Wu1-SARS2_orf1ab;794	0	0
NC_045512.2;YP_009724389.1;Wu1-SARS2_orf1ab;795	0	0
NC_045512.2;YP_009724389.1;Wu1-SARS2_orf1ab;796	0	0
NC_045512.2;YP_009724389.1;Wu1-SARS2_orf1ab;797	0.05	0.05
NC_045512.2;YP_009724389.1;Wu1-SARS2_orf1ab;798	0.05	0
NC_045512.2;YP_009724389.1;Wu1-SARS2_orf1ab;799	0	0
NC_045512.2;YP_009724389.1;Wu1-SARS2_orf1ab;800	0	0
NC_045512.2;YP_009724389.1;Wu1-SARS2_orf1ab;801	0.05	0
NC_045512.2;YP_009724389.1;Wu1-SARS2_orf1ab;802	0	0
NC_045512.2;YP_009724389.1;Wu1-SARS2_orf1ab;803	0.1	0
NC_045512.2;YP_009724389.1;Wu1-SARS2_orf1ab;804	0.05	0
NC_045512.2;YP_009724389.1;Wu1-SARS2_orf1ab;805	0.05	0
NC_045512.2;YP_009724389.1;Wu1-SARS2_orf1ab;806	0.05	0
NC_045512.2;YP_009724389.1;Wu1-SARS2_orf1ab;807	0	0.025
NC_045512.2;YP_009724389.1;Wu1-SARS2_orf1ab;808	0	0
NC_045512.2;YP_009724389.1;Wu1-SARS2_orf1ab;809	0	0
NC_045512.2;YP_009724389.1;Wu1-SARS2_orf1ab;810	0	0
NC_045512.2;YP_009724389.1;Wu1-SARS2_orf1ab;811	0	0
NC_045512.2;YP_009724389.1;Wu1-SARS2_orf1ab;812	0	0
NC_045512.2;YP_009724389.1;Wu1-SARS2_orf1ab;813	0.05	0
NC_045512.2;YP_009724389.1;Wu1-SARS2_orf1ab;814	0	0.025
NC_045512.2;YP_009724389.1;Wu1-SARS2_orf1ab;815	0	0
NC_045512.2;YP_009724389.1;Wu1-SARS2_orf1ab;816	0	0
NC_045512.2;YP_009724389.1;Wu1-SARS2_orf1ab;817	0	0
NC_045512.2;YP_009724389.1;Wu1-SARS2_orf1ab;818	0	0
NC_045512.2;YP_009724389.1;Wu1-SARS2_orf1ab;819	0.05	0
NC_045512.2;YP_009724389.1;Wu1-SARS2_orf1ab;820	0.05	0
NC_045512.2;YP_009724389.1;Wu1-SARS2_orf1ab;821	0	0
NC_045512.2;YP_009724389.1;Wu1-SARS2_orf1ab;822	0	0.025
NC_045512.2;YP_009724389.1;Wu1-SARS2_orf1ab;823	0	0.025
NC_045512.2;YP_009724389.1;Wu1-SARS2_orf1ab;824	0	0.025
NC_045512.2;YP_009724389.1;Wu1-SARS2_orf1ab;825	0	0.025
NC_045512.2;YP_009724389.1;Wu1-SARS2_orf1ab;826	0	0
NC_045512.2;YP_009724389.1;Wu1-SARS2_orf1ab;827	0.1	0
NC_045512.2;YP_009724389.1;Wu1-SARS2_orf1ab;828	0	0
NC_045512.2;YP_009724389.1;Wu1-SARS2_orf1ab;829	0	0
NC_045512.2;YP_009724389.1;Wu1-SARS2_orf1ab;830	0	0
NC_045512.2;YP_009724389.1;Wu1-SARS2_orf1ab;831	0.05	0.05
NC_045512.2;YP_009724389.1;Wu1-SARS2_orf1ab;832	0	0
NC_045512.2;YP_009724389.1;Wu1-SARS2_orf1ab;833	0	0
NC_045512.2;YP_009724389.1;Wu1-SARS2_orf1ab;834	0	0
NC_045512.2;YP_009724389.1;Wu1-SARS2_orf1ab;835	0	0
NC_045512.2;YP_009724389.1;Wu1-SARS2_orf1ab;836	0.05	0
NC_045512.2;YP_009724389.1;Wu1-SARS2_orf1ab;837	0.05	0
NC_045512.2;YP_009724389.1;Wu1-SARS2_orf1ab;838	0	0
NC_045512.2;YP_009724389.1;Wu1-SARS2_orf1ab;839	0	0.025
NC_045512.2;YP_009724389.1;Wu1-SARS2_orf1ab;840	0.2	0.1
NC_045512.2;YP_009724389.1;Wu1-SARS2_orf1ab;841	0.1	0.15
NC_045512.2;YP_009724389.1;Wu1-SARS2_orf1ab;842	0.2	0.1
NC_045512.2;YP_009724389.1;Wu1-SARS2_orf1ab;843	0.25	0.1
NC_045512.2;YP_009724389.1;Wu1-SARS2_orf1ab;844	0.05	0.05
NC_045512.2;YP_009724389.1;Wu1-SARS2_orf1ab;845	0	0.05
NC_045512.2;YP_009724389.1;Wu1-SARS2_orf1ab;846	0	0.05
NC_045512.2;YP_009724389.1;Wu1-SARS2_orf1ab;847	0	0.025
NC_045512.2;YP_009724389.1;Wu1-SARS2_orf1ab;848	0	0
NC_045512.2;YP_009724389.1;Wu1-SARS2_orf1ab;849	0	0
NC_045512.2;YP_009724389.1;Wu1-SARS2_orf1ab;850	0	0
NC_045512.2;YP_009724389.1;Wu1-SARS2_orf1ab;851	0	0
NC_045512.2;YP_009724389.1;Wu1-SARS2_orf1ab;852	0	0
NC_045512.2;YP_009724389.1;Wu1-SARS2_orf1ab;853	0	0
NC_045512.2;YP_009724389.1;Wu1-SARS2_orf1ab;854	0	0
NC_045512.2;YP_009724389.1;Wu1-SARS2_orf1ab;855	0	0
NC_045512.2;YP_009724389.1;Wu1-SARS2_orf1ab;856	0	0
NC_045512.2;YP_009724389.1;Wu1-SARS2_orf1ab;857	0	0
NC_045512.2;YP_009724389.1;Wu1-SARS2_orf1ab;858	0	0
NC_045512.2;YP_009724389.1;Wu1-SARS2_orf1ab;859	0	0.025
NC_045512.2;YP_009724389.1;Wu1-SARS2_orf1ab;860	0	0
NC_045512.2;YP_009724389.1;Wu1-SARS2_orf1ab;861	0	0
NC_045512.2;YP_009724389.1;Wu1-SARS2_orf1ab;862	0	0
NC_045512.2;YP_009724389.1;Wu1-SARS2_orf1ab;863	0	0
NC_045512.2;YP_009724389.1;Wu1-SARS2_orf1ab;864	0	0
NC_045512.2;YP_009724389.1;Wu1-SARS2_orf1ab;865	0	0
NC_045512.2;YP_009724389.1;Wu1-SARS2_orf1ab;866	0	0
NC_045512.2;YP_009724389.1;Wu1-SARS2_orf1ab;867	0	0
NC_045512.2;YP_009724389.1;Wu1-SARS2_orf1ab;868	0	0
NC_045512.2;YP_009724389.1;Wu1-SARS2_orf1ab;869	0	0
NC_045512.2;YP_009724389.1;Wu1-SARS2_orf1ab;870	0	0
NC_045512.2;YP_009724389.1;Wu1-SARS2_orf1ab;871	0	0
NC_045512.2;YP_009724389.1;Wu1-SARS2_orf1ab;872	0	0
NC_045512.2;YP_009724389.1;Wu1-SARS2_orf1ab;873	0	0
NC_045512.2;YP_009724389.1;Wu1-SARS2_orf1ab;874	0	0
NC_045512.2;YP_009724389.1;Wu1-SARS2_orf1ab;875	0	0.025
NC_045512.2;YP_009724389.1;Wu1-SARS2_orf1ab;876	0.05	0
NC_045512.2;YP_009724389.1;Wu1-SARS2_orf1ab;877	0	0.025
NC_045512.2;YP_009724389.1;Wu1-SARS2_orf1ab;878	0	0.05
NC_045512.2;YP_009724389.1;Wu1-SARS2_orf1ab;879	0	0.025
NC_045512.2;YP_009724389.1;Wu1-SARS2_orf1ab;880	0	0.025
NC_045512.2;YP_009724389.1;Wu1-SARS2_orf1ab;881	0.05	0.025
NC_045512.2;YP_009724389.1;Wu1-SARS2_orf1ab;882	0	0.025
NC_045512.2;YP_009724389.1;Wu1-SARS2_orf1ab;883	0	0
NC_045512.2;YP_009724389.1;Wu1-SARS2_orf1ab;884	0.05	0
NC_045512.2;YP_009724389.1;Wu1-SARS2_orf1ab;885	0	0
NC_045512.2;YP_009724389.1;Wu1-SARS2_orf1ab;886	0	0
NC_045512.2;YP_009724389.1;Wu1-SARS2_orf1ab;887	0	0
NC_045512.2;YP_009724389.1;Wu1-SARS2_orf1ab;888	0	0
NC_045512.2;YP_009724389.1;Wu1-SARS2_orf1ab;889	0	0
NC_045512.2;YP_009724389.1;Wu1-SARS2_orf1ab;890	0	0
NC_045512.2;YP_009724389.1;Wu1-SARS2_orf1ab;891	0	0
NC_045512.2;YP_009724389.1;Wu1-SARS2_orf1ab;892	0	0
NC_045512.2;YP_009724389.1;Wu1-SARS2_orf1ab;893	0	0
NC_045512.2;YP_009724389.1;Wu1-SARS2_orf1ab;894	0	0
NC_045512.2;YP_009724389.1;Wu1-SARS2_orf1ab;895	0	0
NC_045512.2;YP_009724389.1;Wu1-SARS2_orf1ab;896	0	0
NC_045512.2;YP_009724389.1;Wu1-SARS2_orf1ab;897	0	0
NC_045512.2;YP_009724389.1;Wu1-SARS2_orf1ab;898	0	0
NC_045512.2;YP_009724389.1;Wu1-SARS2_orf1ab;899	0	0
NC_045512.2;YP_009724389.1;Wu1-SARS2_orf1ab;900	0.1	0
NC_045512.2;YP_009724389.1;Wu1-SARS2_orf1ab;901	0	0
NC_045512.2;YP_009724389.1;Wu1-SARS2_orf1ab;902	0	0
NC_045512.2;YP_009724389.1;Wu1-SARS2_orf1ab;903	0	0
NC_045512.2;YP_009724389.1;Wu1-SARS2_orf1ab;904	0	0
NC_045512.2;YP_009724389.1;Wu1-SARS2_orf1ab;905	0	0
NC_045512.2;YP_009724389.1;Wu1-SARS2_orf1ab;906	0.05	0
NC_045512.2;YP_009724389.1;Wu1-SARS2_orf1ab;907	0	0
NC_045512.2;YP_009724389.1;Wu1-SARS2_orf1ab;908	0	0
NC_045512.2;YP_009724389.1;Wu1-SARS2_orf1ab;909	0	0
NC_045512.2;YP_009724389.1;Wu1-SARS2_orf1ab;910	0	0
NC_045512.2;YP_009724389.1;Wu1-SARS2_orf1ab;911	0	0
NC_045512.2;YP_009724389.1;Wu1-SARS2_orf1ab;912	0	0
NC_045512.2;YP_009724389.1;Wu1-SARS2_orf1ab;913	0	0
NC_045512.2;YP_009724389.1;Wu1-SARS2_orf1ab;914	0	0
NC_045512.2;YP_009724389.1;Wu1-SARS2_orf1ab;915	0	0
NC_045512.2;YP_009724389.1;Wu1-SARS2_orf1ab;916	0	0.025
NC_045512.2;YP_009724389.1;Wu1-SARS2_orf1ab;917	0	0
NC_045512.2;YP_009724389.1;Wu1-SARS2_orf1ab;918	0	0.025
NC_045512.2;YP_009724389.1;Wu1-SARS2_orf1ab;919	0	0.05
NC_045512.2;YP_009724389.1;Wu1-SARS2_orf1ab;920	0	0.075
NC_045512.2;YP_009724389.1;Wu1-SARS2_orf1ab;921	0	0.1
NC_045512.2;YP_009724389.1;Wu1-SARS2_orf1ab;922	0	0.1
NC_045512.2;YP_009724389.1;Wu1-SARS2_orf1ab;923	0	0.1
NC_045512.2;YP_009724389.1;Wu1-SARS2_orf1ab;924	0	0.125
NC_045512.2;YP_009724389.1;Wu1-SARS2_orf1ab;925	0	0.1
NC_045512.2;YP_009724389.1;Wu1-SARS2_orf1ab;926	0	0.025
NC_045512.2;YP_009724389.1;Wu1-SARS2_orf1ab;927	0.05	0
NC_045512.2;YP_009724389.1;Wu1-SARS2_orf1ab;928	0.05	0.025
NC_045512.2;YP_009724389.1;Wu1-SARS2_orf1ab;929	0.35	0.25
NC_045512.2;YP_009724389.1;Wu1-SARS2_orf1ab;930	0	0
NC_045512.2;YP_009724389.1;Wu1-SARS2_orf1ab;931	0	0
NC_045512.2;YP_009724389.1;Wu1-SARS2_orf1ab;932	0	0
NC_045512.2;YP_009724389.1;Wu1-SARS2_orf1ab;933	0.05	0
NC_045512.2;YP_009724389.1;Wu1-SARS2_orf1ab;934	0	0
NC_045512.2;YP_009724389.1;Wu1-SARS2_orf1ab;935	0	0
NC_045512.2;YP_009724389.1;Wu1-SARS2_orf1ab;936	0	0
NC_045512.2;YP_009724389.1;Wu1-SARS2_orf1ab;937	0	0
NC_045512.2;YP_009724389.1;Wu1-SARS2_orf1ab;938	0	0
NC_045512.2;YP_009724389.1;Wu1-SARS2_orf1ab;939	0	0
NC_045512.2;YP_009724389.1;Wu1-SARS2_orf1ab;940	0.05	0.05
NC_045512.2;YP_009724389.1;Wu1-SARS2_orf1ab;941	0	0.025
NC_045512.2;YP_009724389.1;Wu1-SARS2_orf1ab;942	0	0
NC_045512.2;YP_009724389.1;Wu1-SARS2_orf1ab;943	0	0
NC_045512.2;YP_009724389.1;Wu1-SARS2_orf1ab;944	0	0
NC_045512.2;YP_009724389.1;Wu1-SARS2_orf1ab;945	0	0
NC_045512.2;YP_009724389.1;Wu1-SARS2_orf1ab;946	0	0.025
NC_045512.2;YP_009724389.1;Wu1-SARS2_orf1ab;947	0	0.025
NC_045512.2;YP_009724389.1;Wu1-SARS2_orf1ab;948	0	0
NC_045512.2;YP_009724389.1;Wu1-SARS2_orf1ab;949	0	0.05
NC_045512.2;YP_009724389.1;Wu1-SARS2_orf1ab;950	0	0.075
NC_045512.2;YP_009724389.1;Wu1-SARS2_orf1ab;951	0	0
NC_045512.2;YP_009724389.1;Wu1-SARS2_orf1ab;952	0.1	0
NC_045512.2;YP_009724389.1;Wu1-SARS2_orf1ab;953	0.15	0.025
NC_045512.2;YP_009724389.1;Wu1-SARS2_orf1ab;954	0	0
NC_045512.2;YP_009724389.1;Wu1-SARS2_orf1ab;955	0	0
NC_045512.2;YP_009724389.1;Wu1-SARS2_orf1ab;956	0	0
NC_045512.2;YP_009724389.1;Wu1-SARS2_orf1ab;957	0	0
NC_045512.2;YP_009724389.1;Wu1-SARS2_orf1ab;958	0	0
NC_045512.2;YP_009724389.1;Wu1-SARS2_orf1ab;959	0	0
NC_045512.2;YP_009724389.1;Wu1-SARS2_orf1ab;960	0	0
NC_045512.2;YP_009724389.1;Wu1-SARS2_orf1ab;961	0	0
NC_045512.2;YP_009724389.1;Wu1-SARS2_orf1ab;962	0	0
NC_045512.2;YP_009724389.1;Wu1-SARS2_orf1ab;963	0	0
NC_045512.2;YP_009724389.1;Wu1-SARS2_orf1ab;964	0	0.025
NC_045512.2;YP_009724389.1;Wu1-SARS2_orf1ab;965	0	0.025
NC_045512.2;YP_009724389.1;Wu1-SARS2_orf1ab;966	0	0.025
NC_045512.2;YP_009724389.1;Wu1-SARS2_orf1ab;967	0	0.025
NC_045512.2;YP_009724389.1;Wu1-SARS2_orf1ab;968	0	0.025
NC_045512.2;YP_009724389.1;Wu1-SARS2_orf1ab;969	0	0.025
NC_045512.2;YP_009724389.1;Wu1-SARS2_orf1ab;970	0	0.025
NC_045512.2;YP_009724389.1;Wu1-SARS2_orf1ab;971	0	0.025
NC_045512.2;YP_009724389.1;Wu1-SARS2_orf1ab;972	0	0.05
NC_045512.2;YP_009724389.1;Wu1-SARS2_orf1ab;973	0	0.025
NC_045512.2;YP_009724389.1;Wu1-SARS2_orf1ab;974	0	0.025
NC_045512.2;YP_009724389.1;Wu1-SARS2_orf1ab;975	0	0.025
NC_045512.2;YP_009724389.1;Wu1-SARS2_orf1ab;976	0	0.075
NC_045512.2;YP_009724389.1;Wu1-SARS2_orf1ab;977	0.1	0.025
NC_045512.2;YP_009724389.1;Wu1-SARS2_orf1ab;978	0	0.025
NC_045512.2;YP_009724389.1;Wu1-SARS2_orf1ab;979	0	0.025
NC_045512.2;YP_009724389.1;Wu1-SARS2_orf1ab;980	0	0
NC_045512.2;YP_009724389.1;Wu1-SARS2_orf1ab;981	0	0
NC_045512.2;YP_009724389.1;Wu1-SARS2_orf1ab;982	0	0
NC_045512.2;YP_009724389.1;Wu1-SARS2_orf1ab;983	0	0
NC_045512.2;YP_009724389.1;Wu1-SARS2_orf1ab;984	0	0.025
NC_045512.2;YP_009724389.1;Wu1-SARS2_orf1ab;985	0	0
NC_045512.2;YP_009724389.1;Wu1-SARS2_orf1ab;986	0	0
NC_045512.2;YP_009724389.1;Wu1-SARS2_orf1ab;987	0	0
NC_045512.2;YP_009724389.1;Wu1-SARS2_orf1ab;988	0	0
NC_045512.2;YP_009724389.1;Wu1-SARS2_orf1ab;989	0	0
NC_045512.2;YP_009724389.1;Wu1-SARS2_orf1ab;990	0	0
NC_045512.2;YP_009724389.1;Wu1-SARS2_orf1ab;991	0	0
NC_045512.2;YP_009724389.1;Wu1-SARS2_orf1ab;992	0	0
NC_045512.2;YP_009724389.1;Wu1-SARS2_orf1ab;993	0	0
NC_045512.2;YP_009724389.1;Wu1-SARS2_orf1ab;994	0	0
NC_045512.2;YP_009724389.1;Wu1-SARS2_orf1ab;995	0	0
NC_045512.2;YP_009724389.1;Wu1-SARS2_orf1ab;996	0	0.025
NC_045512.2;YP_009724389.1;Wu1-SARS2_orf1ab;997	0	0
NC_045512.2;YP_009724389.1;Wu1-SARS2_orf1ab;998	0	0
NC_045512.2;YP_009724389.1;Wu1-SARS2_orf1ab;999	0	0
NC_045512.2;YP_009724389.1;Wu1-SARS2_orf1ab;1000	0	0
NC_045512.2;YP_009724389.1;Wu1-SARS2_orf1ab;1001	0	0
NC_045512.2;YP_009724389.1;Wu1-SARS2_orf1ab;1002	0	0
NC_045512.2;YP_009724389.1;Wu1-SARS2_orf1ab;1003	0	0
NC_045512.2;YP_009724389.1;Wu1-SARS2_orf1ab;1004	0	0
NC_045512.2;YP_009724389.1;Wu1-SARS2_orf1ab;1005	0	0
NC_045512.2;YP_009724389.1;Wu1-SARS2_orf1ab;1006	0	0
NC_045512.2;YP_009724389.1;Wu1-SARS2_orf1ab;1007	0	0
NC_045512.2;YP_009724389.1;Wu1-SARS2_orf1ab;1008	0	0
NC_045512.2;YP_009724389.1;Wu1-SARS2_orf1ab;1009	0	0
NC_045512.2;YP_009724389.1;Wu1-SARS2_orf1ab;1010	0	0
NC_045512.2;YP_009724389.1;Wu1-SARS2_orf1ab;1011	0	0
NC_045512.2;YP_009724389.1;Wu1-SARS2_orf1ab;1012	0	0
NC_045512.2;YP_009724389.1;Wu1-SARS2_orf1ab;1013	0	0
NC_045512.2;YP_009724389.1;Wu1-SARS2_orf1ab;1014	0	0.05
NC_045512.2;YP_009724389.1;Wu1-SARS2_orf1ab;1015	0.1	0.05
NC_045512.2;YP_009724389.1;Wu1-SARS2_orf1ab;1016	0	0.05
NC_045512.2;YP_009724389.1;Wu1-SARS2_orf1ab;1017	0	0.025
NC_045512.2;YP_009724389.1;Wu1-SARS2_orf1ab;1018	0	0
NC_045512.2;YP_009724389.1;Wu1-SARS2_orf1ab;1019	0	0
NC_045512.2;YP_009724389.1;Wu1-SARS2_orf1ab;1020	0	0
NC_045512.2;YP_009724389.1;Wu1-SARS2_orf1ab;1021	0	0
NC_045512.2;YP_009724389.1;Wu1-SARS2_orf1ab;1022	0	0
NC_045512.2;YP_009724389.1;Wu1-SARS2_orf1ab;1023	0.05	0
NC_045512.2;YP_009724389.1;Wu1-SARS2_orf1ab;1024	0.05	0
NC_045512.2;YP_009724389.1;Wu1-SARS2_orf1ab;1025	0.05	0
NC_045512.2;YP_009724389.1;Wu1-SARS2_orf1ab;1026	0.05	0
NC_045512.2;YP_009724389.1;Wu1-SARS2_orf1ab;1027	0.05	0
NC_045512.2;YP_009724389.1;Wu1-SARS2_orf1ab;1028	0.05	0
NC_045512.2;YP_009724389.1;Wu1-SARS2_orf1ab;1029	0.05	0
NC_045512.2;YP_009724389.1;Wu1-SARS2_orf1ab;1030	0.05	0.025
NC_045512.2;YP_009724389.1;Wu1-SARS2_orf1ab;1031	0.05	0
NC_045512.2;YP_009724389.1;Wu1-SARS2_orf1ab;1032	0.15	0.025
NC_045512.2;YP_009724389.1;Wu1-SARS2_orf1ab;1033	0.2	0.025
NC_045512.2;YP_009724389.1;Wu1-SARS2_orf1ab;1034	0.05	0.025
NC_045512.2;YP_009724389.1;Wu1-SARS2_orf1ab;1035	0	0.05
NC_045512.2;YP_009724389.1;Wu1-SARS2_orf1ab;1036	0	0.025
NC_045512.2;YP_009724389.1;Wu1-SARS2_orf1ab;1037	0	0
NC_045512.2;YP_009724389.1;Wu1-SARS2_orf1ab;1038	0	0
NC_045512.2;YP_009724389.1;Wu1-SARS2_orf1ab;1039	0	0
NC_045512.2;YP_009724389.1;Wu1-SARS2_orf1ab;1040	0	0
NC_045512.2;YP_009724389.1;Wu1-SARS2_orf1ab;1041	0	0
NC_045512.2;YP_009724389.1;Wu1-SARS2_orf1ab;1042	0	0
NC_045512.2;YP_009724389.1;Wu1-SARS2_orf1ab;1043	0	0.025
NC_045512.2;YP_009724389.1;Wu1-SARS2_orf1ab;1044	0	0
NC_045512.2;YP_009724389.1;Wu1-SARS2_orf1ab;1045	0	0
NC_045512.2;YP_009724389.1;Wu1-SARS2_orf1ab;1046	0	0.025
NC_045512.2;YP_009724389.1;Wu1-SARS2_orf1ab;1047	0	0.025
NC_045512.2;YP_009724389.1;Wu1-SARS2_orf1ab;1048	0.05	0
NC_045512.2;YP_009724389.1;Wu1-SARS2_orf1ab;1049	0	0
NC_045512.2;YP_009724389.1;Wu1-SARS2_orf1ab;1050	0	0
NC_045512.2;YP_009724389.1;Wu1-SARS2_orf1ab;1051	0	0
NC_045512.2;YP_009724389.1;Wu1-SARS2_orf1ab;1052	0	0
NC_045512.2;YP_009724389.1;Wu1-SARS2_orf1ab;1053	0	0
NC_045512.2;YP_009724389.1;Wu1-SARS2_orf1ab;1054	0	0
NC_045512.2;YP_009724389.1;Wu1-SARS2_orf1ab;1055	0.05	0
NC_045512.2;YP_009724389.1;Wu1-SARS2_orf1ab;1056	0	0
NC_045512.2;YP_009724389.1;Wu1-SARS2_orf1ab;1057	0.05	0.05
NC_045512.2;YP_009724389.1;Wu1-SARS2_orf1ab;1058	0	0
NC_045512.2;YP_009724389.1;Wu1-SARS2_orf1ab;1059	0	0
NC_045512.2;YP_009724389.1;Wu1-SARS2_orf1ab;1060	0	0
NC_045512.2;YP_009724389.1;Wu1-SARS2_orf1ab;1061	0	0
NC_045512.2;YP_009724389.1;Wu1-SARS2_orf1ab;1062	0	0
NC_045512.2;YP_009724389.1;Wu1-SARS2_orf1ab;1063	0.05	0
NC_045512.2;YP_009724389.1;Wu1-SARS2_orf1ab;1064	0	0
NC_045512.2;YP_009724389.1;Wu1-SARS2_orf1ab;1065	0	0
NC_045512.2;YP_009724389.1;Wu1-SARS2_orf1ab;1066	0	0.025
NC_045512.2;YP_009724389.1;Wu1-SARS2_orf1ab;1067	0.1	0.025
NC_045512.2;YP_009724389.1;Wu1-SARS2_orf1ab;1068	0.15	0.025
NC_045512.2;YP_009724389.1;Wu1-SARS2_orf1ab;1069	0.05	0.025
NC_045512.2;YP_009724389.1;Wu1-SARS2_orf1ab;1070	0.05	0.025
NC_045512.2;YP_009724389.1;Wu1-SARS2_orf1ab;1071	0.15	0.2
NC_045512.2;YP_009724389.1;Wu1-SARS2_orf1ab;1072	0.2	0.2
NC_045512.2;YP_009724389.1;Wu1-SARS2_orf1ab;1073	0.2	0.2
NC_045512.2;YP_009724389.1;Wu1-SARS2_orf1ab;1074	0.05	0.15
NC_045512.2;YP_009724389.1;Wu1-SARS2_orf1ab;1075	0.05	0.15
NC_045512.2;YP_009724389.1;Wu1-SARS2_orf1ab;1076	0	0.025
NC_045512.2;YP_009724389.1;Wu1-SARS2_orf1ab;1077	0	0.025
NC_045512.2;YP_009724389.1;Wu1-SARS2_orf1ab;1078	0.05	0.025
NC_045512.2;YP_009724389.1;Wu1-SARS2_orf1ab;1079	0.05	0
NC_045512.2;YP_009724389.1;Wu1-SARS2_orf1ab;1080	0	0
NC_045512.2;YP_009724389.1;Wu1-SARS2_orf1ab;1081	0	0
NC_045512.2;YP_009724389.1;Wu1-SARS2_orf1ab;1082	0	0.025
NC_045512.2;YP_009724389.1;Wu1-SARS2_orf1ab;1083	0	0
NC_045512.2;YP_009724389.1;Wu1-SARS2_orf1ab;1084	0	0
NC_045512.2;YP_009724389.1;Wu1-SARS2_orf1ab;1085	0	0.025
NC_045512.2;YP_009724389.1;Wu1-SARS2_orf1ab;1086	0	0.05
NC_045512.2;YP_009724389.1;Wu1-SARS2_orf1ab;1087	0.15	0.05
NC_045512.2;YP_009724389.1;Wu1-SARS2_orf1ab;1088	0.05	0.05
NC_045512.2;YP_009724389.1;Wu1-SARS2_orf1ab;1089	0	0.025
NC_045512.2;YP_009724389.1;Wu1-SARS2_orf1ab;1090	0	0
NC_045512.2;YP_009724389.1;Wu1-SARS2_orf1ab;1091	0	0
NC_045512.2;YP_009724389.1;Wu1-SARS2_orf1ab;1092	0	0
NC_045512.2;YP_009724389.1;Wu1-SARS2_orf1ab;1093	0	0
NC_045512.2;YP_009724389.1;Wu1-SARS2_orf1ab;1094	0	0
NC_045512.2;YP_009724389.1;Wu1-SARS2_orf1ab;1095	0	0
NC_045512.2;YP_009724389.1;Wu1-SARS2_orf1ab;1096	0	0
NC_045512.2;YP_009724389.1;Wu1-SARS2_orf1ab;1097	0	0
NC_045512.2;YP_009724389.1;Wu1-SARS2_orf1ab;1098	0	0
NC_045512.2;YP_009724389.1;Wu1-SARS2_orf1ab;1099	0	0
NC_045512.2;YP_009724389.1;Wu1-SARS2_orf1ab;1100	0	0
NC_045512.2;YP_009724389.1;Wu1-SARS2_orf1ab;1101	0	0
NC_045512.2;YP_009724389.1;Wu1-SARS2_orf1ab;1102	0	0
NC_045512.2;YP_009724389.1;Wu1-SARS2_orf1ab;1103	0	0
NC_045512.2;YP_009724389.1;Wu1-SARS2_orf1ab;1104	0	0
NC_045512.2;YP_009724389.1;Wu1-SARS2_orf1ab;1105	0	0
NC_045512.2;YP_009724389.1;Wu1-SARS2_orf1ab;1106	0	0
NC_045512.2;YP_009724389.1;Wu1-SARS2_orf1ab;1107	0	0
NC_045512.2;YP_009724389.1;Wu1-SARS2_orf1ab;1108	0	0
NC_045512.2;YP_009724389.1;Wu1-SARS2_orf1ab;1109	0	0
NC_045512.2;YP_009724389.1;Wu1-SARS2_orf1ab;1110	0	0
NC_045512.2;YP_009724389.1;Wu1-SARS2_orf1ab;1111	0.05	0
NC_045512.2;YP_009724389.1;Wu1-SARS2_orf1ab;1112	0.05	0
NC_045512.2;YP_009724389.1;Wu1-SARS2_orf1ab;1113	0.05	0.075
NC_045512.2;YP_009724389.1;Wu1-SARS2_orf1ab;1114	0.05	0.125
NC_045512.2;YP_009724389.1;Wu1-SARS2_orf1ab;1115	0.15	0.075
NC_045512.2;YP_009724389.1;Wu1-SARS2_orf1ab;1116	0	0.075
NC_045512.2;YP_009724389.1;Wu1-SARS2_orf1ab;1117	0.2	0.1
NC_045512.2;YP_009724389.1;Wu1-SARS2_orf1ab;1118	0.2	0.125
NC_045512.2;YP_009724389.1;Wu1-SARS2_orf1ab;1119	0.05	0.075
NC_045512.2;YP_009724389.1;Wu1-SARS2_orf1ab;1120	0.05	0.05
NC_045512.2;YP_009724389.1;Wu1-SARS2_orf1ab;1121	0.05	0.025
NC_045512.2;YP_009724389.1;Wu1-SARS2_orf1ab;1122	0.05	0.05
NC_045512.2;YP_009724389.1;Wu1-SARS2_orf1ab;1123	0	0.025
NC_045512.2;YP_009724389.1;Wu1-SARS2_orf1ab;1124	0	0.025
NC_045512.2;YP_009724389.1;Wu1-SARS2_orf1ab;1125	0.05	0.025
NC_045512.2;YP_009724389.1;Wu1-SARS2_orf1ab;1126	0.05	0.025
NC_045512.2;YP_009724389.1;Wu1-SARS2_orf1ab;1127	0	0
NC_045512.2;YP_009724389.1;Wu1-SARS2_orf1ab;1128	0	0
NC_045512.2;YP_009724389.1;Wu1-SARS2_orf1ab;1129	0	0
NC_045512.2;YP_009724389.1;Wu1-SARS2_orf1ab;1130	0	0
NC_045512.2;YP_009724389.1;Wu1-SARS2_orf1ab;1131	0	0.025
NC_045512.2;YP_009724389.1;Wu1-SARS2_orf1ab;1132	0	0.05
NC_045512.2;YP_009724389.1;Wu1-SARS2_orf1ab;1133	0	0
NC_045512.2;YP_009724389.1;Wu1-SARS2_orf1ab;1134	0	0
NC_045512.2;YP_009724389.1;Wu1-SARS2_orf1ab;1135	0	0
NC_045512.2;YP_009724389.1;Wu1-SARS2_orf1ab;1136	0	0
NC_045512.2;YP_009724389.1;Wu1-SARS2_orf1ab;1137	0	0
NC_045512.2;YP_009724389.1;Wu1-SARS2_orf1ab;1138	0	0
NC_045512.2;YP_009724389.1;Wu1-SARS2_orf1ab;1139	0	0
NC_045512.2;YP_009724389.1;Wu1-SARS2_orf1ab;1140	0	0
NC_045512.2;YP_009724389.1;Wu1-SARS2_orf1ab;1141	0	0
NC_045512.2;YP_009724389.1;Wu1-SARS2_orf1ab;1142	0	0
NC_045512.2;YP_009724389.1;Wu1-SARS2_orf1ab;1143	0	0
NC_045512.2;YP_009724389.1;Wu1-SARS2_orf1ab;1144	0.05	0.025
NC_045512.2;YP_009724389.1;Wu1-SARS2_orf1ab;1145	0	0
NC_045512.2;YP_009724389.1;Wu1-SARS2_orf1ab;1146	0	0
NC_045512.2;YP_009724389.1;Wu1-SARS2_orf1ab;1147	0	0.025
NC_045512.2;YP_009724389.1;Wu1-SARS2_orf1ab;1148	0	0
NC_045512.2;YP_009724389.1;Wu1-SARS2_orf1ab;1149	0	0.025
NC_045512.2;YP_009724389.1;Wu1-SARS2_orf1ab;1150	0	0
NC_045512.2;YP_009724389.1;Wu1-SARS2_orf1ab;1151	0	0
NC_045512.2;YP_009724389.1;Wu1-SARS2_orf1ab;1152	0	0
NC_045512.2;YP_009724389.1;Wu1-SARS2_orf1ab;1153	0	0
NC_045512.2;YP_009724389.1;Wu1-SARS2_orf1ab;1154	0	0
NC_045512.2;YP_009724389.1;Wu1-SARS2_orf1ab;1155	0	0
NC_045512.2;YP_009724389.1;Wu1-SARS2_orf1ab;1156	0	0
NC_045512.2;YP_009724389.1;Wu1-SARS2_orf1ab;1157	0	0
NC_045512.2;YP_009724389.1;Wu1-SARS2_orf1ab;1158	0	0
NC_045512.2;YP_009724389.1;Wu1-SARS2_orf1ab;1159	0	0
NC_045512.2;YP_009724389.1;Wu1-SARS2_orf1ab;1160	0	0
NC_045512.2;YP_009724389.1;Wu1-SARS2_orf1ab;1161	0	0
NC_045512.2;YP_009724389.1;Wu1-SARS2_orf1ab;1162	0	0
NC_045512.2;YP_009724389.1;Wu1-SARS2_orf1ab;1163	0	0
NC_045512.2;YP_009724389.1;Wu1-SARS2_orf1ab;1164	0	0
NC_045512.2;YP_009724389.1;Wu1-SARS2_orf1ab;1165	0	0
NC_045512.2;YP_009724389.1;Wu1-SARS2_orf1ab;1166	0	0.05
NC_045512.2;YP_009724389.1;Wu1-SARS2_orf1ab;1167	0	0
NC_045512.2;YP_009724389.1;Wu1-SARS2_orf1ab;1168	0	0
NC_045512.2;YP_009724389.1;Wu1-SARS2_orf1ab;1169	0	0
NC_045512.2;YP_009724389.1;Wu1-SARS2_orf1ab;1170	0	0
NC_045512.2;YP_009724389.1;Wu1-SARS2_orf1ab;1171	0	0
NC_045512.2;YP_009724389.1;Wu1-SARS2_orf1ab;1172	0	0
NC_045512.2;YP_009724389.1;Wu1-SARS2_orf1ab;1173	0.05	0
NC_045512.2;YP_009724389.1;Wu1-SARS2_orf1ab;1174	0.05	0
NC_045512.2;YP_009724389.1;Wu1-SARS2_orf1ab;1175	0.05	0
NC_045512.2;YP_009724389.1;Wu1-SARS2_orf1ab;1176	0	0
NC_045512.2;YP_009724389.1;Wu1-SARS2_orf1ab;1177	0.05	0
NC_045512.2;YP_009724389.1;Wu1-SARS2_orf1ab;1178	0.05	0
NC_045512.2;YP_009724389.1;Wu1-SARS2_orf1ab;1179	0.1	0
NC_045512.2;YP_009724389.1;Wu1-SARS2_orf1ab;1180	0	0
NC_045512.2;YP_009724389.1;Wu1-SARS2_orf1ab;1181	0	0
NC_045512.2;YP_009724389.1;Wu1-SARS2_orf1ab;1182	0	0
NC_045512.2;YP_009724389.1;Wu1-SARS2_orf1ab;1183	0	0
NC_045512.2;YP_009724389.1;Wu1-SARS2_orf1ab;1184	0	0
NC_045512.2;YP_009724389.1;Wu1-SARS2_orf1ab;1185	0.05	0
NC_045512.2;YP_009724389.1;Wu1-SARS2_orf1ab;1186	0.05	0
NC_045512.2;YP_009724389.1;Wu1-SARS2_orf1ab;1187	0.1	0.025
NC_045512.2;YP_009724389.1;Wu1-SARS2_orf1ab;1188	0.05	0.025
NC_045512.2;YP_009724389.1;Wu1-SARS2_orf1ab;1189	0.05	0.025
NC_045512.2;YP_009724389.1;Wu1-SARS2_orf1ab;1190	0.05	0.075
NC_045512.2;YP_009724389.1;Wu1-SARS2_orf1ab;1191	0	0.05
NC_045512.2;YP_009724389.1;Wu1-SARS2_orf1ab;1192	0.05	0.025
NC_045512.2;YP_009724389.1;Wu1-SARS2_orf1ab;1193	0	0
NC_045512.2;YP_009724389.1;Wu1-SARS2_orf1ab;1194	0.05	0
NC_045512.2;YP_009724389.1;Wu1-SARS2_orf1ab;1195	0.05	0.05
NC_045512.2;YP_009724389.1;Wu1-SARS2_orf1ab;1196	0.05	0.05
NC_045512.2;YP_009724389.1;Wu1-SARS2_orf1ab;1197	0.1	0.025
NC_045512.2;YP_009724389.1;Wu1-SARS2_orf1ab;1198	0.05	0.025
NC_045512.2;YP_009724389.1;Wu1-SARS2_orf1ab;1199	0.05	0
NC_045512.2;YP_009724389.1;Wu1-SARS2_orf1ab;1200	0.1	0.025
NC_045512.2;YP_009724389.1;Wu1-SARS2_orf1ab;1201	0.1	0.025
NC_045512.2;YP_009724389.1;Wu1-SARS2_orf1ab;1202	0	0.05
NC_045512.2;YP_009724389.1;Wu1-SARS2_orf1ab;1203	0	0.05
NC_045512.2;YP_009724389.1;Wu1-SARS2_orf1ab;1204	0.05	0.05
NC_045512.2;YP_009724389.1;Wu1-SARS2_orf1ab;1205	0.05	0.05
NC_045512.2;YP_009724389.1;Wu1-SARS2_orf1ab;1206	0.05	0.025
NC_045512.2;YP_009724389.1;Wu1-SARS2_orf1ab;1207	0.1	0.025
NC_045512.2;YP_009724389.1;Wu1-SARS2_orf1ab;1208	0.05	0
NC_045512.2;YP_009724389.1;Wu1-SARS2_orf1ab;1209	0.05	0
NC_045512.2;YP_009724389.1;Wu1-SARS2_orf1ab;1210	0.1	0.05
NC_045512.2;YP_009724389.1;Wu1-SARS2_orf1ab;1211	0.1	0.025
NC_045512.2;YP_009724389.1;Wu1-SARS2_orf1ab;1212	0.05	0.025
NC_045512.2;YP_009724389.1;Wu1-SARS2_orf1ab;1213	0.1	0.075
NC_045512.2;YP_009724389.1;Wu1-SARS2_orf1ab;1214	0.05	0.05
NC_045512.2;YP_009724389.1;Wu1-SARS2_orf1ab;1215	0.1	0.025
NC_045512.2;YP_009724389.1;Wu1-SARS2_orf1ab;1216	0.05	0.025
NC_045512.2;YP_009724389.1;Wu1-SARS2_orf1ab;1217	0.05	0.125
NC_045512.2;YP_009724389.1;Wu1-SARS2_orf1ab;1218	0.05	0
NC_045512.2;YP_009724389.1;Wu1-SARS2_orf1ab;1219	0	0
NC_045512.2;YP_009724389.1;Wu1-SARS2_orf1ab;1220	0.05	0
NC_045512.2;YP_009724389.1;Wu1-SARS2_orf1ab;1221	0.05	0
NC_045512.2;YP_009724389.1;Wu1-SARS2_orf1ab;1222	0.05	0
NC_045512.2;YP_009724389.1;Wu1-SARS2_orf1ab;1223	0.05	0
NC_045512.2;YP_009724389.1;Wu1-SARS2_orf1ab;1224	0.05	0
NC_045512.2;YP_009724389.1;Wu1-SARS2_orf1ab;1225	0.05	0.025
NC_045512.2;YP_009724389.1;Wu1-SARS2_orf1ab;1226	0.05	0.025
NC_045512.2;YP_009724389.1;Wu1-SARS2_orf1ab;1227	0	0.025
NC_045512.2;YP_009724389.1;Wu1-SARS2_orf1ab;1228	0	0.025
NC_045512.2;YP_009724389.1;Wu1-SARS2_orf1ab;1229	0	0.025
NC_045512.2;YP_009724389.1;Wu1-SARS2_orf1ab;1230	0	0.025
NC_045512.2;YP_009724389.1;Wu1-SARS2_orf1ab;1231	0	0.025
NC_045512.2;YP_009724389.1;Wu1-SARS2_orf1ab;1232	0	0.025
NC_045512.2;YP_009724389.1;Wu1-SARS2_orf1ab;1233	0	0.025
NC_045512.2;YP_009724389.1;Wu1-SARS2_orf1ab;1234	0	0.025
NC_045512.2;YP_009724389.1;Wu1-SARS2_orf1ab;1235	0	0.025
NC_045512.2;YP_009724389.1;Wu1-SARS2_orf1ab;1236	0	0
NC_045512.2;YP_009724389.1;Wu1-SARS2_orf1ab;1237	0	0.075
NC_045512.2;YP_009724389.1;Wu1-SARS2_orf1ab;1238	0	0.05
NC_045512.2;YP_009724389.1;Wu1-SARS2_orf1ab;1239	0	0.025
NC_045512.2;YP_009724389.1;Wu1-SARS2_orf1ab;1240	0	0.025
NC_045512.2;YP_009724389.1;Wu1-SARS2_orf1ab;1241	0	0.05
NC_045512.2;YP_009724389.1;Wu1-SARS2_orf1ab;1242	0	0
NC_045512.2;YP_009724389.1;Wu1-SARS2_orf1ab;1243	0	0
NC_045512.2;YP_009724389.1;Wu1-SARS2_orf1ab;1244	0	0
NC_045512.2;YP_009724389.1;Wu1-SARS2_orf1ab;1245	0	0
NC_045512.2;YP_009724389.1;Wu1-SARS2_orf1ab;1246	0	0
NC_045512.2;YP_009724389.1;Wu1-SARS2_orf1ab;1247	0	0
NC_045512.2;YP_009724389.1;Wu1-SARS2_orf1ab;1248	0	0
NC_045512.2;YP_009724389.1;Wu1-SARS2_orf1ab;1249	0	0
NC_045512.2;YP_009724389.1;Wu1-SARS2_orf1ab;1250	0	0
NC_045512.2;YP_009724389.1;Wu1-SARS2_orf1ab;1251	0	0
NC_045512.2;YP_009724389.1;Wu1-SARS2_orf1ab;1252	0	0
NC_045512.2;YP_009724389.1;Wu1-SARS2_orf1ab;1253	0	0
NC_045512.2;YP_009724389.1;Wu1-SARS2_orf1ab;1254	0	0.025
NC_045512.2;YP_009724389.1;Wu1-SARS2_orf1ab;1255	0.05	0.075
NC_045512.2;YP_009724389.1;Wu1-SARS2_orf1ab;1256	0.1	0.075
NC_045512.2;YP_009724389.1;Wu1-SARS2_orf1ab;1257	0	0
NC_045512.2;YP_009724389.1;Wu1-SARS2_orf1ab;1258	0	0
NC_045512.2;YP_009724389.1;Wu1-SARS2_orf1ab;1259	0	0
NC_045512.2;YP_009724389.1;Wu1-SARS2_orf1ab;1260	0	0
NC_045512.2;YP_009724389.1;Wu1-SARS2_orf1ab;1261	0	0
NC_045512.2;YP_009724389.1;Wu1-SARS2_orf1ab;1262	0	0
NC_045512.2;YP_009724389.1;Wu1-SARS2_orf1ab;1263	0	0
NC_045512.2;YP_009724389.1;Wu1-SARS2_orf1ab;1264	0	0
NC_045512.2;YP_009724389.1;Wu1-SARS2_orf1ab;1265	0	0
NC_045512.2;YP_009724389.1;Wu1-SARS2_orf1ab;1266	0	0.025
NC_045512.2;YP_009724389.1;Wu1-SARS2_orf1ab;1267	0	0.025
NC_045512.2;YP_009724389.1;Wu1-SARS2_orf1ab;1268	0	0.025
NC_045512.2;YP_009724389.1;Wu1-SARS2_orf1ab;1269	0	0.05
NC_045512.2;YP_009724389.1;Wu1-SARS2_orf1ab;1270	0	0.075
NC_045512.2;YP_009724389.1;Wu1-SARS2_orf1ab;1271	0	0.075
NC_045512.2;YP_009724389.1;Wu1-SARS2_orf1ab;1272	0.05	0.075
NC_045512.2;YP_009724389.1;Wu1-SARS2_orf1ab;1273	0	0.025
NC_045512.2;YP_009724389.1;Wu1-SARS2_orf1ab;1274	0	0.025
NC_045512.2;YP_009724389.1;Wu1-SARS2_orf1ab;1275	0	0.025
NC_045512.2;YP_009724389.1;Wu1-SARS2_orf1ab;1276	0	0
NC_045512.2;YP_009724389.1;Wu1-SARS2_orf1ab;1277	0	0
NC_045512.2;YP_009724389.1;Wu1-SARS2_orf1ab;1278	0	0
NC_045512.2;YP_009724389.1;Wu1-SARS2_orf1ab;1279	0	0
NC_045512.2;YP_009724389.1;Wu1-SARS2_orf1ab;1280	0	0
NC_045512.2;YP_009724389.1;Wu1-SARS2_orf1ab;1281	0	0
NC_045512.2;YP_009724389.1;Wu1-SARS2_orf1ab;1282	0	0
NC_045512.2;YP_009724389.1;Wu1-SARS2_orf1ab;1283	0	0
NC_045512.2;YP_009724389.1;Wu1-SARS2_orf1ab;1284	0	0
NC_045512.2;YP_009724389.1;Wu1-SARS2_orf1ab;1285	0	0
NC_045512.2;YP_009724389.1;Wu1-SARS2_orf1ab;1286	0	0
NC_045512.2;YP_009724389.1;Wu1-SARS2_orf1ab;1287	0	0
NC_045512.2;YP_009724389.1;Wu1-SARS2_orf1ab;1288	0	0.025
NC_045512.2;YP_009724389.1;Wu1-SARS2_orf1ab;1289	0	0
NC_045512.2;YP_009724389.1;Wu1-SARS2_orf1ab;1290	0	0
NC_045512.2;YP_009724389.1;Wu1-SARS2_orf1ab;1291	0	0
NC_045512.2;YP_009724389.1;Wu1-SARS2_orf1ab;1292	0	0
NC_045512.2;YP_009724389.1;Wu1-SARS2_orf1ab;1293	0	0
NC_045512.2;YP_009724389.1;Wu1-SARS2_orf1ab;1294	0	0
NC_045512.2;YP_009724389.1;Wu1-SARS2_orf1ab;1295	0	0
NC_045512.2;YP_009724389.1;Wu1-SARS2_orf1ab;1296	0.05	0
NC_045512.2;YP_009724389.1;Wu1-SARS2_orf1ab;1297	0.05	0.025
NC_045512.2;YP_009724389.1;Wu1-SARS2_orf1ab;1298	0.05	0.025
NC_045512.2;YP_009724389.1;Wu1-SARS2_orf1ab;1299	0.05	0.025
NC_045512.2;YP_009724389.1;Wu1-SARS2_orf1ab;1300	0.05	0
NC_045512.2;YP_009724389.1;Wu1-SARS2_orf1ab;1301	0.05	0
NC_045512.2;YP_009724389.1;Wu1-SARS2_orf1ab;1302	0.05	0
NC_045512.2;YP_009724389.1;Wu1-SARS2_orf1ab;1303	0	0
NC_045512.2;YP_009724389.1;Wu1-SARS2_orf1ab;1304	0	0
NC_045512.2;YP_009724389.1;Wu1-SARS2_orf1ab;1305	0	0
NC_045512.2;YP_009724389.1;Wu1-SARS2_orf1ab;1306	0	0
NC_045512.2;YP_009724389.1;Wu1-SARS2_orf1ab;1307	0	0
NC_045512.2;YP_009724389.1;Wu1-SARS2_orf1ab;1308	0	0
NC_045512.2;YP_009724389.1;Wu1-SARS2_orf1ab;1309	0.05	0
NC_045512.2;YP_009724389.1;Wu1-SARS2_orf1ab;1310	0	0
NC_045512.2;YP_009724389.1;Wu1-SARS2_orf1ab;1311	0	0
NC_045512.2;YP_009724389.1;Wu1-SARS2_orf1ab;1312	0	0
NC_045512.2;YP_009724389.1;Wu1-SARS2_orf1ab;1313	0	0
NC_045512.2;YP_009724389.1;Wu1-SARS2_orf1ab;1314	0	0
NC_045512.2;YP_009724389.1;Wu1-SARS2_orf1ab;1315	0	0
NC_045512.2;YP_009724389.1;Wu1-SARS2_orf1ab;1316	0.05	0
NC_045512.2;YP_009724389.1;Wu1-SARS2_orf1ab;1317	0.05	0
NC_045512.2;YP_009724389.1;Wu1-SARS2_orf1ab;1318	0.05	0.025
NC_045512.2;YP_009724389.1;Wu1-SARS2_orf1ab;1319	0	0
NC_045512.2;YP_009724389.1;Wu1-SARS2_orf1ab;1320	0	0.05
NC_045512.2;YP_009724389.1;Wu1-SARS2_orf1ab;1321	0	0
NC_045512.2;YP_009724389.1;Wu1-SARS2_orf1ab;1322	0	0
NC_045512.2;YP_009724389.1;Wu1-SARS2_orf1ab;1323	0.05	0
NC_045512.2;YP_009724389.1;Wu1-SARS2_orf1ab;1324	0	0
NC_045512.2;YP_009724389.1;Wu1-SARS2_orf1ab;1325	0	0
NC_045512.2;YP_009724389.1;Wu1-SARS2_orf1ab;1326	0	0
NC_045512.2;YP_009724389.1;Wu1-SARS2_orf1ab;1327	0	0
NC_045512.2;YP_009724389.1;Wu1-SARS2_orf1ab;1328	0.05	0
NC_045512.2;YP_009724389.1;Wu1-SARS2_orf1ab;1329	0.05	0
NC_045512.2;YP_009724389.1;Wu1-SARS2_orf1ab;1330	0	0
NC_045512.2;YP_009724389.1;Wu1-SARS2_orf1ab;1331	0	0.025
NC_045512.2;YP_009724389.1;Wu1-SARS2_orf1ab;1332	0	0.05
NC_045512.2;YP_009724389.1;Wu1-SARS2_orf1ab;1333	0	0
NC_045512.2;YP_009724389.1;Wu1-SARS2_orf1ab;1334	0	0
NC_045512.2;YP_009724389.1;Wu1-SARS2_orf1ab;1335	0	0
NC_045512.2;YP_009724389.1;Wu1-SARS2_orf1ab;1336	0	0.025
NC_045512.2;YP_009724389.1;Wu1-SARS2_orf1ab;1337	0	0.05
NC_045512.2;YP_009724389.1;Wu1-SARS2_orf1ab;1338	0	0
NC_045512.2;YP_009724389.1;Wu1-SARS2_orf1ab;1339	0	0
NC_045512.2;YP_009724389.1;Wu1-SARS2_orf1ab;1340	0	0
NC_045512.2;YP_009724389.1;Wu1-SARS2_orf1ab;1341	0	0
NC_045512.2;YP_009724389.1;Wu1-SARS2_orf1ab;1342	0	0
NC_045512.2;YP_009724389.1;Wu1-SARS2_orf1ab;1343	0	0
NC_045512.2;YP_009724389.1;Wu1-SARS2_orf1ab;1344	0	0
NC_045512.2;YP_009724389.1;Wu1-SARS2_orf1ab;1345	0	0
NC_045512.2;YP_009724389.1;Wu1-SARS2_orf1ab;1346	0	0
NC_045512.2;YP_009724389.1;Wu1-SARS2_orf1ab;1347	0	0
NC_045512.2;YP_009724389.1;Wu1-SARS2_orf1ab;1348	0	0
NC_045512.2;YP_009724389.1;Wu1-SARS2_orf1ab;1349	0	0
NC_045512.2;YP_009724389.1;Wu1-SARS2_orf1ab;1350	0	0.025
NC_045512.2;YP_009724389.1;Wu1-SARS2_orf1ab;1351	0	0
NC_045512.2;YP_009724389.1;Wu1-SARS2_orf1ab;1352	0	0
NC_045512.2;YP_009724389.1;Wu1-SARS2_orf1ab;1353	0	0
NC_045512.2;YP_009724389.1;Wu1-SARS2_orf1ab;1354	0.05	0
NC_045512.2;YP_009724389.1;Wu1-SARS2_orf1ab;1355	0	0
NC_045512.2;YP_009724389.1;Wu1-SARS2_orf1ab;1356	0	0
NC_045512.2;YP_009724389.1;Wu1-SARS2_orf1ab;1357	0.05	0.025
NC_045512.2;YP_009724389.1;Wu1-SARS2_orf1ab;1358	0	0
NC_045512.2;YP_009724389.1;Wu1-SARS2_orf1ab;1359	0.05	0
NC_045512.2;YP_009724389.1;Wu1-SARS2_orf1ab;1360	0	0
NC_045512.2;YP_009724389.1;Wu1-SARS2_orf1ab;1361	0	0
NC_045512.2;YP_009724389.1;Wu1-SARS2_orf1ab;1362	0	0
NC_045512.2;YP_009724389.1;Wu1-SARS2_orf1ab;1363	0	0
NC_045512.2;YP_009724389.1;Wu1-SARS2_orf1ab;1364	0	0
NC_045512.2;YP_009724389.1;Wu1-SARS2_orf1ab;1365	0.05	0
NC_045512.2;YP_009724389.1;Wu1-SARS2_orf1ab;1366	0	0
NC_045512.2;YP_009724389.1;Wu1-SARS2_orf1ab;1367	0	0
NC_045512.2;YP_009724389.1;Wu1-SARS2_orf1ab;1368	0	0
NC_045512.2;YP_009724389.1;Wu1-SARS2_orf1ab;1369	0	0.025
NC_045512.2;YP_009724389.1;Wu1-SARS2_orf1ab;1370	0	0
NC_045512.2;YP_009724389.1;Wu1-SARS2_orf1ab;1371	0	0
NC_045512.2;YP_009724389.1;Wu1-SARS2_orf1ab;1372	0	0.05
NC_045512.2;YP_009724389.1;Wu1-SARS2_orf1ab;1373	0	0.025
NC_045512.2;YP_009724389.1;Wu1-SARS2_orf1ab;1374	0	0
NC_045512.2;YP_009724389.1;Wu1-SARS2_orf1ab;1375	0	0.025
NC_045512.2;YP_009724389.1;Wu1-SARS2_orf1ab;1376	0	0
NC_045512.2;YP_009724389.1;Wu1-SARS2_orf1ab;1377	0	0
NC_045512.2;YP_009724389.1;Wu1-SARS2_orf1ab;1378	0	0
NC_045512.2;YP_009724389.1;Wu1-SARS2_orf1ab;1379	0	0
NC_045512.2;YP_009724389.1;Wu1-SARS2_orf1ab;1380	0	0
NC_045512.2;YP_009724389.1;Wu1-SARS2_orf1ab;1381	0	0
NC_045512.2;YP_009724389.1;Wu1-SARS2_orf1ab;1382	0.05	0.025
NC_045512.2;YP_009724389.1;Wu1-SARS2_orf1ab;1383	0.05	0.025
NC_045512.2;YP_009724389.1;Wu1-SARS2_orf1ab;1384	0	0
NC_045512.2;YP_009724389.1;Wu1-SARS2_orf1ab;1385	0	0
NC_045512.2;YP_009724389.1;Wu1-SARS2_orf1ab;1386	0	0
NC_045512.2;YP_009724389.1;Wu1-SARS2_orf1ab;1387	0	0
NC_045512.2;YP_009724389.1;Wu1-SARS2_orf1ab;1388	0	0
NC_045512.2;YP_009724389.1;Wu1-SARS2_orf1ab;1389	0	0
NC_045512.2;YP_009724389.1;Wu1-SARS2_orf1ab;1390	0	0
NC_045512.2;YP_009724389.1;Wu1-SARS2_orf1ab;1391	0	0
NC_045512.2;YP_009724389.1;Wu1-SARS2_orf1ab;1392	0	0
NC_045512.2;YP_009724389.1;Wu1-SARS2_orf1ab;1393	0	0
NC_045512.2;YP_009724389.1;Wu1-SARS2_orf1ab;1394	0	0
NC_045512.2;YP_009724389.1;Wu1-SARS2_orf1ab;1395	0	0
NC_045512.2;YP_009724389.1;Wu1-SARS2_orf1ab;1396	0.05	0
NC_045512.2;YP_009724389.1;Wu1-SARS2_orf1ab;1397	0.05	0
NC_045512.2;YP_009724389.1;Wu1-SARS2_orf1ab;1398	0.1	0
NC_045512.2;YP_009724389.1;Wu1-SARS2_orf1ab;1399	0.1	0
NC_045512.2;YP_009724389.1;Wu1-SARS2_orf1ab;1400	0.1	0
NC_045512.2;YP_009724389.1;Wu1-SARS2_orf1ab;1401	0.1	0
NC_045512.2;YP_009724389.1;Wu1-SARS2_orf1ab;1402	0.1	0
NC_045512.2;YP_009724389.1;Wu1-SARS2_orf1ab;1403	0.1	0.025
NC_045512.2;YP_009724389.1;Wu1-SARS2_orf1ab;1404	0.1	0.025
NC_045512.2;YP_009724389.1;Wu1-SARS2_orf1ab;1405	0.1	0.025
NC_045512.2;YP_009724389.1;Wu1-SARS2_orf1ab;1406	0.1	0.025
NC_045512.2;YP_009724389.1;Wu1-SARS2_orf1ab;1407	0	0.025
NC_045512.2;YP_009724389.1;Wu1-SARS2_orf1ab;1408	0	0
NC_045512.2;YP_009724389.1;Wu1-SARS2_orf1ab;1409	0	0
NC_045512.2;YP_009724389.1;Wu1-SARS2_orf1ab;1410	0	0
NC_045512.2;YP_009724389.1;Wu1-SARS2_orf1ab;1411	0	0
NC_045512.2;YP_009724389.1;Wu1-SARS2_orf1ab;1412	0	0
NC_045512.2;YP_009724389.1;Wu1-SARS2_orf1ab;1413	0	0
NC_045512.2;YP_009724389.1;Wu1-SARS2_orf1ab;1414	0.05	0.1
NC_045512.2;YP_009724389.1;Wu1-SARS2_orf1ab;1415	0	0
NC_045512.2;YP_009724389.1;Wu1-SARS2_orf1ab;1416	0	0
NC_045512.2;YP_009724389.1;Wu1-SARS2_orf1ab;1417	0	0
NC_045512.2;YP_009724389.1;Wu1-SARS2_orf1ab;1418	0	0
NC_045512.2;YP_009724389.1;Wu1-SARS2_orf1ab;1419	0	0
NC_045512.2;YP_009724389.1;Wu1-SARS2_orf1ab;1420	0	0
NC_045512.2;YP_009724389.1;Wu1-SARS2_orf1ab;1421	0	0
NC_045512.2;YP_009724389.1;Wu1-SARS2_orf1ab;1422	0	0
NC_045512.2;YP_009724389.1;Wu1-SARS2_orf1ab;1423	0	0
NC_045512.2;YP_009724389.1;Wu1-SARS2_orf1ab;1424	0	0.025
NC_045512.2;YP_009724389.1;Wu1-SARS2_orf1ab;1425	0	0.05
NC_045512.2;YP_009724389.1;Wu1-SARS2_orf1ab;1426	0	0.025
NC_045512.2;YP_009724389.1;Wu1-SARS2_orf1ab;1427	0.2	0.1
NC_045512.2;YP_009724389.1;Wu1-SARS2_orf1ab;1428	0.25	0.125
NC_045512.2;YP_009724389.1;Wu1-SARS2_orf1ab;1429	0.15	0.25
NC_045512.2;YP_009724389.1;Wu1-SARS2_orf1ab;1430	0.2	0.25
NC_045512.2;YP_009724389.1;Wu1-SARS2_orf1ab;1431	0.3	0.35
NC_045512.2;YP_009724389.1;Wu1-SARS2_orf1ab;1432	0.2	0.225
NC_045512.2;YP_009724389.1;Wu1-SARS2_orf1ab;1433	0.2	0.175
NC_045512.2;YP_009724389.1;Wu1-SARS2_orf1ab;1434	0.2	0.225
NC_045512.2;YP_009724389.1;Wu1-SARS2_orf1ab;1435	0.25	0.2
NC_045512.2;YP_009724389.1;Wu1-SARS2_orf1ab;1436	0.2	0.2
NC_045512.2;YP_009724389.1;Wu1-SARS2_orf1ab;1437	0.35	0.3
NC_045512.2;YP_009724389.1;Wu1-SARS2_orf1ab;1438	0.15	0.15
NC_045512.2;YP_009724389.1;Wu1-SARS2_orf1ab;1439	0.1	0.1
NC_045512.2;YP_009724389.1;Wu1-SARS2_orf1ab;1440	0.1	0.1
NC_045512.2;YP_009724389.1;Wu1-SARS2_orf1ab;1441	0.1	0.1
NC_045512.2;YP_009724389.1;Wu1-SARS2_orf1ab;1442	0.05	0.075
NC_045512.2;YP_009724389.1;Wu1-SARS2_orf1ab;1443	0	0
NC_045512.2;YP_009724389.1;Wu1-SARS2_orf1ab;1444	0	0
NC_045512.2;YP_009724389.1;Wu1-SARS2_orf1ab;1445	0	0
NC_045512.2;YP_009724389.1;Wu1-SARS2_orf1ab;1446	0.05	0
NC_045512.2;YP_009724389.1;Wu1-SARS2_orf1ab;1447	0	0
NC_045512.2;YP_009724389.1;Wu1-SARS2_orf1ab;1448	0.1	0.05
NC_045512.2;YP_009724389.1;Wu1-SARS2_orf1ab;1449	0.05	0.025
NC_045512.2;YP_009724389.1;Wu1-SARS2_orf1ab;1450	0.05	0.025
NC_045512.2;YP_009724389.1;Wu1-SARS2_orf1ab;1451	0.05	0.025
NC_045512.2;YP_009724389.1;Wu1-SARS2_orf1ab;1452	0	0
NC_045512.2;YP_009724389.1;Wu1-SARS2_orf1ab;1453	0	0
NC_045512.2;YP_009724389.1;Wu1-SARS2_orf1ab;1454	0	0
NC_045512.2;YP_009724389.1;Wu1-SARS2_orf1ab;1455	0	0
NC_045512.2;YP_009724389.1;Wu1-SARS2_orf1ab;1456	0	0.025
NC_045512.2;YP_009724389.1;Wu1-SARS2_orf1ab;1457	0	0
NC_045512.2;YP_009724389.1;Wu1-SARS2_orf1ab;1458	0	0
NC_045512.2;YP_009724389.1;Wu1-SARS2_orf1ab;1459	0	0.075
NC_045512.2;YP_009724389.1;Wu1-SARS2_orf1ab;1460	0.1	0.075
NC_045512.2;YP_009724389.1;Wu1-SARS2_orf1ab;1461	0.15	0.125
NC_045512.2;YP_009724389.1;Wu1-SARS2_orf1ab;1462	0.05	0
NC_045512.2;YP_009724389.1;Wu1-SARS2_orf1ab;1463	0	0.025
NC_045512.2;YP_009724389.1;Wu1-SARS2_orf1ab;1464	0	0
NC_045512.2;YP_009724389.1;Wu1-SARS2_orf1ab;1465	0	0
NC_045512.2;YP_009724389.1;Wu1-SARS2_orf1ab;1466	0	0
NC_045512.2;YP_009724389.1;Wu1-SARS2_orf1ab;1467	0	0
NC_045512.2;YP_009724389.1;Wu1-SARS2_orf1ab;1468	0	0
NC_045512.2;YP_009724389.1;Wu1-SARS2_orf1ab;1469	0	0
NC_045512.2;YP_009724389.1;Wu1-SARS2_orf1ab;1470	0	0
NC_045512.2;YP_009724389.1;Wu1-SARS2_orf1ab;1471	0	0
NC_045512.2;YP_009724389.1;Wu1-SARS2_orf1ab;1472	0	0.05
NC_045512.2;YP_009724389.1;Wu1-SARS2_orf1ab;1473	0.05	0.025
NC_045512.2;YP_009724389.1;Wu1-SARS2_orf1ab;1474	0	0.1
NC_045512.2;YP_009724389.1;Wu1-SARS2_orf1ab;1475	0	0.025
NC_045512.2;YP_009724389.1;Wu1-SARS2_orf1ab;1476	0	0
NC_045512.2;YP_009724389.1;Wu1-SARS2_orf1ab;1477	0	0
NC_045512.2;YP_009724389.1;Wu1-SARS2_orf1ab;1478	0	0
NC_045512.2;YP_009724389.1;Wu1-SARS2_orf1ab;1479	0	0
NC_045512.2;YP_009724389.1;Wu1-SARS2_orf1ab;1480	0.05	0.05
NC_045512.2;YP_009724389.1;Wu1-SARS2_orf1ab;1481	0.05	0.075
NC_045512.2;YP_009724389.1;Wu1-SARS2_orf1ab;1482	0.1	0.05
NC_045512.2;YP_009724389.1;Wu1-SARS2_orf1ab;1483	0.15	0.1
NC_045512.2;YP_009724389.1;Wu1-SARS2_orf1ab;1484	0.1	0.15
NC_045512.2;YP_009724389.1;Wu1-SARS2_orf1ab;1485	0.1	0.125
NC_045512.2;YP_009724389.1;Wu1-SARS2_orf1ab;1486	0.15	0.125
NC_045512.2;YP_009724389.1;Wu1-SARS2_orf1ab;1487	0.2	0.125
NC_045512.2;YP_009724389.1;Wu1-SARS2_orf1ab;1488	0.25	0.1
NC_045512.2;YP_009724389.1;Wu1-SARS2_orf1ab;1489	0.2	0.1
NC_045512.2;YP_009724389.1;Wu1-SARS2_orf1ab;1490	0.15	0.025
NC_045512.2;YP_009724389.1;Wu1-SARS2_orf1ab;1491	0.05	0
NC_045512.2;YP_009724389.1;Wu1-SARS2_orf1ab;1492	0.05	0
NC_045512.2;YP_009724389.1;Wu1-SARS2_orf1ab;1493	0.05	0
NC_045512.2;YP_009724389.1;Wu1-SARS2_orf1ab;1494	0	0
NC_045512.2;YP_009724389.1;Wu1-SARS2_orf1ab;1495	0	0
NC_045512.2;YP_009724389.1;Wu1-SARS2_orf1ab;1496	0	0
NC_045512.2;YP_009724389.1;Wu1-SARS2_orf1ab;1497	0	0
NC_045512.2;YP_009724389.1;Wu1-SARS2_orf1ab;1498	0	0
NC_045512.2;YP_009724389.1;Wu1-SARS2_orf1ab;1499	0	0
NC_045512.2;YP_009724389.1;Wu1-SARS2_orf1ab;1500	0	0
NC_045512.2;YP_009724389.1;Wu1-SARS2_orf1ab;1501	0	0
NC_045512.2;YP_009724389.1;Wu1-SARS2_orf1ab;1502	0	0
NC_045512.2;YP_009724389.1;Wu1-SARS2_orf1ab;1503	0	0
NC_045512.2;YP_009724389.1;Wu1-SARS2_orf1ab;1504	0	0
NC_045512.2;YP_009724389.1;Wu1-SARS2_orf1ab;1505	0	0
NC_045512.2;YP_009724389.1;Wu1-SARS2_orf1ab;1506	0.05	0.05
NC_045512.2;YP_009724389.1;Wu1-SARS2_orf1ab;1507	0	0.05
NC_045512.2;YP_009724389.1;Wu1-SARS2_orf1ab;1508	0	0.025
NC_045512.2;YP_009724389.1;Wu1-SARS2_orf1ab;1509	0.05	0
NC_045512.2;YP_009724389.1;Wu1-SARS2_orf1ab;1510	0	0
NC_045512.2;YP_009724389.1;Wu1-SARS2_orf1ab;1511	0	0.025
NC_045512.2;YP_009724389.1;Wu1-SARS2_orf1ab;1512	0	0
NC_045512.2;YP_009724389.1;Wu1-SARS2_orf1ab;1513	0	0
NC_045512.2;YP_009724389.1;Wu1-SARS2_orf1ab;1514	0	0
NC_045512.2;YP_009724389.1;Wu1-SARS2_orf1ab;1515	0	0
NC_045512.2;YP_009724389.1;Wu1-SARS2_orf1ab;1516	0	0
NC_045512.2;YP_009724389.1;Wu1-SARS2_orf1ab;1517	0	0
NC_045512.2;YP_009724389.1;Wu1-SARS2_orf1ab;1518	0	0.075
NC_045512.2;YP_009724389.1;Wu1-SARS2_orf1ab;1519	0	0.075
NC_045512.2;YP_009724389.1;Wu1-SARS2_orf1ab;1520	0	0.075
NC_045512.2;YP_009724389.1;Wu1-SARS2_orf1ab;1521	0	0.075
NC_045512.2;YP_009724389.1;Wu1-SARS2_orf1ab;1522	0	0.05
NC_045512.2;YP_009724389.1;Wu1-SARS2_orf1ab;1523	0	0.05
NC_045512.2;YP_009724389.1;Wu1-SARS2_orf1ab;1524	0.05	0.075
NC_045512.2;YP_009724389.1;Wu1-SARS2_orf1ab;1525	0	0.05
NC_045512.2;YP_009724389.1;Wu1-SARS2_orf1ab;1526	0.05	0.075
NC_045512.2;YP_009724389.1;Wu1-SARS2_orf1ab;1527	0	0.025
NC_045512.2;YP_009724389.1;Wu1-SARS2_orf1ab;1528	0	0.025
NC_045512.2;YP_009724389.1;Wu1-SARS2_orf1ab;1529	0	0.025
NC_045512.2;YP_009724389.1;Wu1-SARS2_orf1ab;1530	0	0
NC_045512.2;YP_009724389.1;Wu1-SARS2_orf1ab;1531	0	0
NC_045512.2;YP_009724389.1;Wu1-SARS2_orf1ab;1532	0	0
NC_045512.2;YP_009724389.1;Wu1-SARS2_orf1ab;1533	0	0
NC_045512.2;YP_009724389.1;Wu1-SARS2_orf1ab;1534	0	0
NC_045512.2;YP_009724389.1;Wu1-SARS2_orf1ab;1535	0	0
NC_045512.2;YP_009724389.1;Wu1-SARS2_orf1ab;1536	0	0
NC_045512.2;YP_009724389.1;Wu1-SARS2_orf1ab;1537	0	0
NC_045512.2;YP_009724389.1;Wu1-SARS2_orf1ab;1538	0	0
NC_045512.2;YP_009724389.1;Wu1-SARS2_orf1ab;1539	0	0
NC_045512.2;YP_009724389.1;Wu1-SARS2_orf1ab;1540	0	0
NC_045512.2;YP_009724389.1;Wu1-SARS2_orf1ab;1541	0	0
NC_045512.2;YP_009724389.1;Wu1-SARS2_orf1ab;1542	0	0.025
NC_045512.2;YP_009724389.1;Wu1-SARS2_orf1ab;1543	0	0.025
NC_045512.2;YP_009724389.1;Wu1-SARS2_orf1ab;1544	0	0.025
NC_045512.2;YP_009724389.1;Wu1-SARS2_orf1ab;1545	0	0.05
NC_045512.2;YP_009724389.1;Wu1-SARS2_orf1ab;1546	0	0.05
NC_045512.2;YP_009724389.1;Wu1-SARS2_orf1ab;1547	0	0.025
NC_045512.2;YP_009724389.1;Wu1-SARS2_orf1ab;1548	0	0
NC_045512.2;YP_009724389.1;Wu1-SARS2_orf1ab;1549	0	0.025
NC_045512.2;YP_009724389.1;Wu1-SARS2_orf1ab;1550	0	0
NC_045512.2;YP_009724389.1;Wu1-SARS2_orf1ab;1551	0	0.05
NC_045512.2;YP_009724389.1;Wu1-SARS2_orf1ab;1552	0	0
NC_045512.2;YP_009724389.1;Wu1-SARS2_orf1ab;1553	0	0
NC_045512.2;YP_009724389.1;Wu1-SARS2_orf1ab;1554	0	0
NC_045512.2;YP_009724389.1;Wu1-SARS2_orf1ab;1555	0	0
NC_045512.2;YP_009724389.1;Wu1-SARS2_orf1ab;1556	0	0
NC_045512.2;YP_009724389.1;Wu1-SARS2_orf1ab;1557	0	0
NC_045512.2;YP_009724389.1;Wu1-SARS2_orf1ab;1558	0	0
NC_045512.2;YP_009724389.1;Wu1-SARS2_orf1ab;1559	0	0
NC_045512.2;YP_009724389.1;Wu1-SARS2_orf1ab;1560	0	0
NC_045512.2;YP_009724389.1;Wu1-SARS2_orf1ab;1561	0	0
NC_045512.2;YP_009724389.1;Wu1-SARS2_orf1ab;1562	0	0
NC_045512.2;YP_009724389.1;Wu1-SARS2_orf1ab;1563	0	0.025
NC_045512.2;YP_009724389.1;Wu1-SARS2_orf1ab;1564	0	0
NC_045512.2;YP_009724389.1;Wu1-SARS2_orf1ab;1565	0	0
NC_045512.2;YP_009724389.1;Wu1-SARS2_orf1ab;1566	0	0
NC_045512.2;YP_009724389.1;Wu1-SARS2_orf1ab;1567	0	0.025
NC_045512.2;YP_009724389.1;Wu1-SARS2_orf1ab;1568	0	0.025
NC_045512.2;YP_009724389.1;Wu1-SARS2_orf1ab;1569	0	0.025
NC_045512.2;YP_009724389.1;Wu1-SARS2_orf1ab;1570	0	0.025
NC_045512.2;YP_009724389.1;Wu1-SARS2_orf1ab;1571	0	0.025
NC_045512.2;YP_009724389.1;Wu1-SARS2_orf1ab;1572	0	0.025
NC_045512.2;YP_009724389.1;Wu1-SARS2_orf1ab;1573	0.05	0.125
NC_045512.2;YP_009724389.1;Wu1-SARS2_orf1ab;1574	0	0.075
NC_045512.2;YP_009724389.1;Wu1-SARS2_orf1ab;1575	0	0.025
NC_045512.2;YP_009724389.1;Wu1-SARS2_orf1ab;1576	0	0.025
NC_045512.2;YP_009724389.1;Wu1-SARS2_orf1ab;1577	0	0.025
NC_045512.2;YP_009724389.1;Wu1-SARS2_orf1ab;1578	0	0.025
NC_045512.2;YP_009724389.1;Wu1-SARS2_orf1ab;1579	0	0.025
NC_045512.2;YP_009724389.1;Wu1-SARS2_orf1ab;1580	0	0
NC_045512.2;YP_009724389.1;Wu1-SARS2_orf1ab;1581	0	0
NC_045512.2;YP_009724389.1;Wu1-SARS2_orf1ab;1582	0	0
NC_045512.2;YP_009724389.1;Wu1-SARS2_orf1ab;1583	0	0
NC_045512.2;YP_009724389.1;Wu1-SARS2_orf1ab;1584	0	0
NC_045512.2;YP_009724389.1;Wu1-SARS2_orf1ab;1585	0	0
NC_045512.2;YP_009724389.1;Wu1-SARS2_orf1ab;1586	0	0
NC_045512.2;YP_009724389.1;Wu1-SARS2_orf1ab;1587	0	0
NC_045512.2;YP_009724389.1;Wu1-SARS2_orf1ab;1588	0	0
NC_045512.2;YP_009724389.1;Wu1-SARS2_orf1ab;1589	0	0
NC_045512.2;YP_009724389.1;Wu1-SARS2_orf1ab;1590	0	0
NC_045512.2;YP_009724389.1;Wu1-SARS2_orf1ab;1591	0	0.025
NC_045512.2;YP_009724389.1;Wu1-SARS2_orf1ab;1592	0	0.025
NC_045512.2;YP_009724389.1;Wu1-SARS2_orf1ab;1593	0	0.025
NC_045512.2;YP_009724389.1;Wu1-SARS2_orf1ab;1594	0	0.025
NC_045512.2;YP_009724389.1;Wu1-SARS2_orf1ab;1595	0.15	0.125
NC_045512.2;YP_009724389.1;Wu1-SARS2_orf1ab;1596	0	0.025
NC_045512.2;YP_009724389.1;Wu1-SARS2_orf1ab;1597	0	0.025
NC_045512.2;YP_009724389.1;Wu1-SARS2_orf1ab;1598	0	0
NC_045512.2;YP_009724389.1;Wu1-SARS2_orf1ab;1599	0	0
NC_045512.2;YP_009724389.1;Wu1-SARS2_orf1ab;1600	0	0
NC_045512.2;YP_009724389.1;Wu1-SARS2_orf1ab;1601	0	0.025
NC_045512.2;YP_009724389.1;Wu1-SARS2_orf1ab;1602	0.05	0
NC_045512.2;YP_009724389.1;Wu1-SARS2_orf1ab;1603	0.05	0
NC_045512.2;YP_009724389.1;Wu1-SARS2_orf1ab;1604	0	0
NC_045512.2;YP_009724389.1;Wu1-SARS2_orf1ab;1605	0	0
NC_045512.2;YP_009724389.1;Wu1-SARS2_orf1ab;1606	0	0
NC_045512.2;YP_009724389.1;Wu1-SARS2_orf1ab;1607	0	0
NC_045512.2;YP_009724389.1;Wu1-SARS2_orf1ab;1608	0	0
NC_045512.2;YP_009724389.1;Wu1-SARS2_orf1ab;1609	0	0
NC_045512.2;YP_009724389.1;Wu1-SARS2_orf1ab;1610	0	0
NC_045512.2;YP_009724389.1;Wu1-SARS2_orf1ab;1611	0.05	0
NC_045512.2;YP_009724389.1;Wu1-SARS2_orf1ab;1612	0.05	0
NC_045512.2;YP_009724389.1;Wu1-SARS2_orf1ab;1613	0.05	0
NC_045512.2;YP_009724389.1;Wu1-SARS2_orf1ab;1614	0.05	0
NC_045512.2;YP_009724389.1;Wu1-SARS2_orf1ab;1615	0.05	0
NC_045512.2;YP_009724389.1;Wu1-SARS2_orf1ab;1616	0.05	0
NC_045512.2;YP_009724389.1;Wu1-SARS2_orf1ab;1617	0	0
NC_045512.2;YP_009724389.1;Wu1-SARS2_orf1ab;1618	0	0
NC_045512.2;YP_009724389.1;Wu1-SARS2_orf1ab;1619	0	0
NC_045512.2;YP_009724389.1;Wu1-SARS2_orf1ab;1620	0	0
NC_045512.2;YP_009724389.1;Wu1-SARS2_orf1ab;1621	0	0
NC_045512.2;YP_009724389.1;Wu1-SARS2_orf1ab;1622	0	0
NC_045512.2;YP_009724389.1;Wu1-SARS2_orf1ab;1623	0	0
NC_045512.2;YP_009724389.1;Wu1-SARS2_orf1ab;1624	0	0
NC_045512.2;YP_009724389.1;Wu1-SARS2_orf1ab;1625	0	0
NC_045512.2;YP_009724389.1;Wu1-SARS2_orf1ab;1626	0	0
NC_045512.2;YP_009724389.1;Wu1-SARS2_orf1ab;1627	0	0
NC_045512.2;YP_009724389.1;Wu1-SARS2_orf1ab;1628	0	0
NC_045512.2;YP_009724389.1;Wu1-SARS2_orf1ab;1629	0	0
NC_045512.2;YP_009724389.1;Wu1-SARS2_orf1ab;1630	0	0
NC_045512.2;YP_009724389.1;Wu1-SARS2_orf1ab;1631	0.05	0
NC_045512.2;YP_009724389.1;Wu1-SARS2_orf1ab;1632	0.05	0
NC_045512.2;YP_009724389.1;Wu1-SARS2_orf1ab;1633	0.05	0
NC_045512.2;YP_009724389.1;Wu1-SARS2_orf1ab;1634	0.05	0
NC_045512.2;YP_009724389.1;Wu1-SARS2_orf1ab;1635	0	0
NC_045512.2;YP_009724389.1;Wu1-SARS2_orf1ab;1636	0	0
NC_045512.2;YP_009724389.1;Wu1-SARS2_orf1ab;1637	0	0
NC_045512.2;YP_009724389.1;Wu1-SARS2_orf1ab;1638	0	0
NC_045512.2;YP_009724389.1;Wu1-SARS2_orf1ab;1639	0.05	0
NC_045512.2;YP_009724389.1;Wu1-SARS2_orf1ab;1640	0	0
NC_045512.2;YP_009724389.1;Wu1-SARS2_orf1ab;1641	0	0
NC_045512.2;YP_009724389.1;Wu1-SARS2_orf1ab;1642	0	0
NC_045512.2;YP_009724389.1;Wu1-SARS2_orf1ab;1643	0	0
NC_045512.2;YP_009724389.1;Wu1-SARS2_orf1ab;1644	0	0
NC_045512.2;YP_009724389.1;Wu1-SARS2_orf1ab;1645	0	0
NC_045512.2;YP_009724389.1;Wu1-SARS2_orf1ab;1646	0	0
NC_045512.2;YP_009724389.1;Wu1-SARS2_orf1ab;1647	0	0
NC_045512.2;YP_009724389.1;Wu1-SARS2_orf1ab;1648	0	0
NC_045512.2;YP_009724389.1;Wu1-SARS2_orf1ab;1649	0	0
NC_045512.2;YP_009724389.1;Wu1-SARS2_orf1ab;1650	0	0
NC_045512.2;YP_009724389.1;Wu1-SARS2_orf1ab;1651	0	0
NC_045512.2;YP_009724389.1;Wu1-SARS2_orf1ab;1652	0	0
NC_045512.2;YP_009724389.1;Wu1-SARS2_orf1ab;1653	0	0
NC_045512.2;YP_009724389.1;Wu1-SARS2_orf1ab;1654	0	0
NC_045512.2;YP_009724389.1;Wu1-SARS2_orf1ab;1655	0	0
NC_045512.2;YP_009724389.1;Wu1-SARS2_orf1ab;1656	0	0
NC_045512.2;YP_009724389.1;Wu1-SARS2_orf1ab;1657	0.05	0.025
NC_045512.2;YP_009724389.1;Wu1-SARS2_orf1ab;1658	0.05	0.05
NC_045512.2;YP_009724389.1;Wu1-SARS2_orf1ab;1659	0.05	0.025
NC_045512.2;YP_009724389.1;Wu1-SARS2_orf1ab;1660	0.05	0
NC_045512.2;YP_009724389.1;Wu1-SARS2_orf1ab;1661	0.05	0
NC_045512.2;YP_009724389.1;Wu1-SARS2_orf1ab;1662	0.05	0
NC_045512.2;YP_009724389.1;Wu1-SARS2_orf1ab;1663	0.05	0
NC_045512.2;YP_009724389.1;Wu1-SARS2_orf1ab;1664	0.05	0
NC_045512.2;YP_009724389.1;Wu1-SARS2_orf1ab;1665	0	0
NC_045512.2;YP_009724389.1;Wu1-SARS2_orf1ab;1666	0	0
NC_045512.2;YP_009724389.1;Wu1-SARS2_orf1ab;1667	0	0
NC_045512.2;YP_009724389.1;Wu1-SARS2_orf1ab;1668	0	0
NC_045512.2;YP_009724389.1;Wu1-SARS2_orf1ab;1669	0	0
NC_045512.2;YP_009724389.1;Wu1-SARS2_orf1ab;1670	0	0
NC_045512.2;YP_009724389.1;Wu1-SARS2_orf1ab;1671	0	0
NC_045512.2;YP_009724389.1;Wu1-SARS2_orf1ab;1672	0	0
NC_045512.2;YP_009724389.1;Wu1-SARS2_orf1ab;1673	0	0
NC_045512.2;YP_009724389.1;Wu1-SARS2_orf1ab;1674	0	0
NC_045512.2;YP_009724389.1;Wu1-SARS2_orf1ab;1675	0	0
NC_045512.2;YP_009724389.1;Wu1-SARS2_orf1ab;1676	0	0
NC_045512.2;YP_009724389.1;Wu1-SARS2_orf1ab;1677	0	0
NC_045512.2;YP_009724389.1;Wu1-SARS2_orf1ab;1678	0	0
NC_045512.2;YP_009724389.1;Wu1-SARS2_orf1ab;1679	0.05	0
NC_045512.2;YP_009724389.1;Wu1-SARS2_orf1ab;1680	0	0
NC_045512.2;YP_009724389.1;Wu1-SARS2_orf1ab;1681	0	0
NC_045512.2;YP_009724389.1;Wu1-SARS2_orf1ab;1682	0	0.025
NC_045512.2;YP_009724389.1;Wu1-SARS2_orf1ab;1683	0	0
NC_045512.2;YP_009724389.1;Wu1-SARS2_orf1ab;1684	0	0
NC_045512.2;YP_009724389.1;Wu1-SARS2_orf1ab;1685	0	0
NC_045512.2;YP_009724389.1;Wu1-SARS2_orf1ab;1686	0	0.05
NC_045512.2;YP_009724389.1;Wu1-SARS2_orf1ab;1687	0	0.025
NC_045512.2;YP_009724389.1;Wu1-SARS2_orf1ab;1688	0	0
NC_045512.2;YP_009724389.1;Wu1-SARS2_orf1ab;1689	0	0
NC_045512.2;YP_009724389.1;Wu1-SARS2_orf1ab;1690	0	0
NC_045512.2;YP_009724389.1;Wu1-SARS2_orf1ab;1691	0	0
NC_045512.2;YP_009724389.1;Wu1-SARS2_orf1ab;1692	0.05	0.025
NC_045512.2;YP_009724389.1;Wu1-SARS2_orf1ab;1693	0.1	0.075
NC_045512.2;YP_009724389.1;Wu1-SARS2_orf1ab;1694	0.05	0.025
NC_045512.2;YP_009724389.1;Wu1-SARS2_orf1ab;1695	0.15	0.025
NC_045512.2;YP_009724389.1;Wu1-SARS2_orf1ab;1696	0.05	0.025
NC_045512.2;YP_009724389.1;Wu1-SARS2_orf1ab;1697	0.05	0
NC_045512.2;YP_009724389.1;Wu1-SARS2_orf1ab;1698	0	0
NC_045512.2;YP_009724389.1;Wu1-SARS2_orf1ab;1699	0	0
NC_045512.2;YP_009724389.1;Wu1-SARS2_orf1ab;1700	0	0
NC_045512.2;YP_009724389.1;Wu1-SARS2_orf1ab;1701	0	0
NC_045512.2;YP_009724389.1;Wu1-SARS2_orf1ab;1702	0	0
NC_045512.2;YP_009724389.1;Wu1-SARS2_orf1ab;1703	0	0
NC_045512.2;YP_009724389.1;Wu1-SARS2_orf1ab;1704	0	0
NC_045512.2;YP_009724389.1;Wu1-SARS2_orf1ab;1705	0	0
NC_045512.2;YP_009724389.1;Wu1-SARS2_orf1ab;1706	0	0
NC_045512.2;YP_009724389.1;Wu1-SARS2_orf1ab;1707	0	0
NC_045512.2;YP_009724389.1;Wu1-SARS2_orf1ab;1708	0	0
NC_045512.2;YP_009724389.1;Wu1-SARS2_orf1ab;1709	0	0
NC_045512.2;YP_009724389.1;Wu1-SARS2_orf1ab;1710	0	0
NC_045512.2;YP_009724389.1;Wu1-SARS2_orf1ab;1711	0	0.025
NC_045512.2;YP_009724389.1;Wu1-SARS2_orf1ab;1712	0	0.025
NC_045512.2;YP_009724389.1;Wu1-SARS2_orf1ab;1713	0	0.05
NC_045512.2;YP_009724389.1;Wu1-SARS2_orf1ab;1714	0	0.025
NC_045512.2;YP_009724389.1;Wu1-SARS2_orf1ab;1715	0	0
NC_045512.2;YP_009724389.1;Wu1-SARS2_orf1ab;1716	0	0
NC_045512.2;YP_009724389.1;Wu1-SARS2_orf1ab;1717	0	0
NC_045512.2;YP_009724389.1;Wu1-SARS2_orf1ab;1718	0	0
NC_045512.2;YP_009724389.1;Wu1-SARS2_orf1ab;1719	0	0.025
NC_045512.2;YP_009724389.1;Wu1-SARS2_orf1ab;1720	0	0.025
NC_045512.2;YP_009724389.1;Wu1-SARS2_orf1ab;1721	0	0
NC_045512.2;YP_009724389.1;Wu1-SARS2_orf1ab;1722	0	0
NC_045512.2;YP_009724389.1;Wu1-SARS2_orf1ab;1723	0.05	0.025
NC_045512.2;YP_009724389.1;Wu1-SARS2_orf1ab;1724	0.05	0
NC_045512.2;YP_009724389.1;Wu1-SARS2_orf1ab;1725	0	0
NC_045512.2;YP_009724389.1;Wu1-SARS2_orf1ab;1726	0.05	0
NC_045512.2;YP_009724389.1;Wu1-SARS2_orf1ab;1727	0	0
NC_045512.2;YP_009724389.1;Wu1-SARS2_orf1ab;1728	0	0
NC_045512.2;YP_009724389.1;Wu1-SARS2_orf1ab;1729	0	0
NC_045512.2;YP_009724389.1;Wu1-SARS2_orf1ab;1730	0	0
NC_045512.2;YP_009724389.1;Wu1-SARS2_orf1ab;1731	0	0
NC_045512.2;YP_009724389.1;Wu1-SARS2_orf1ab;1732	0	0
NC_045512.2;YP_009724389.1;Wu1-SARS2_orf1ab;1733	0	0
NC_045512.2;YP_009724389.1;Wu1-SARS2_orf1ab;1734	0	0
NC_045512.2;YP_009724389.1;Wu1-SARS2_orf1ab;1735	0	0
NC_045512.2;YP_009724389.1;Wu1-SARS2_orf1ab;1736	0	0
NC_045512.2;YP_009724389.1;Wu1-SARS2_orf1ab;1737	0	0
NC_045512.2;YP_009724389.1;Wu1-SARS2_orf1ab;1738	0	0
NC_045512.2;YP_009724389.1;Wu1-SARS2_orf1ab;1739	0	0
NC_045512.2;YP_009724389.1;Wu1-SARS2_orf1ab;1740	0	0
NC_045512.2;YP_009724389.1;Wu1-SARS2_orf1ab;1741	0	0
NC_045512.2;YP_009724389.1;Wu1-SARS2_orf1ab;1742	0	0
NC_045512.2;YP_009724389.1;Wu1-SARS2_orf1ab;1743	0	0
NC_045512.2;YP_009724389.1;Wu1-SARS2_orf1ab;1744	0	0
NC_045512.2;YP_009724389.1;Wu1-SARS2_orf1ab;1745	0	0.075
NC_045512.2;YP_009724389.1;Wu1-SARS2_orf1ab;1746	0	0.025
NC_045512.2;YP_009724389.1;Wu1-SARS2_orf1ab;1747	0	0.025
NC_045512.2;YP_009724389.1;Wu1-SARS2_orf1ab;1748	0.1	0.325
NC_045512.2;YP_009724389.1;Wu1-SARS2_orf1ab;1749	0.1	0.3
NC_045512.2;YP_009724389.1;Wu1-SARS2_orf1ab;1750	0.1	0.3
NC_045512.2;YP_009724389.1;Wu1-SARS2_orf1ab;1751	0.15	0.325
NC_045512.2;YP_009724389.1;Wu1-SARS2_orf1ab;1752	0.2	0.325
NC_045512.2;YP_009724389.1;Wu1-SARS2_orf1ab;1753	0.1	0.35
NC_045512.2;YP_009724389.1;Wu1-SARS2_orf1ab;1754	0.05	0.275
NC_045512.2;YP_009724389.1;Wu1-SARS2_orf1ab;1755	0.05	0.2
NC_045512.2;YP_009724389.1;Wu1-SARS2_orf1ab;1756	0.1	0.25
NC_045512.2;YP_009724389.1;Wu1-SARS2_orf1ab;1757	0.05	0.2
NC_045512.2;YP_009724389.1;Wu1-SARS2_orf1ab;1758	0	0.125
NC_045512.2;YP_009724389.1;Wu1-SARS2_orf1ab;1759	0	0
NC_045512.2;YP_009724389.1;Wu1-SARS2_orf1ab;1760	0	0
NC_045512.2;YP_009724389.1;Wu1-SARS2_orf1ab;1761	0.1	0
NC_045512.2;YP_009724389.1;Wu1-SARS2_orf1ab;1762	0.15	0
NC_045512.2;YP_009724389.1;Wu1-SARS2_orf1ab;1763	0.15	0
NC_045512.2;YP_009724389.1;Wu1-SARS2_orf1ab;1764	0.1	0
NC_045512.2;YP_009724389.1;Wu1-SARS2_orf1ab;1765	0.1	0.05
NC_045512.2;YP_009724389.1;Wu1-SARS2_orf1ab;1766	0.1	0.05
NC_045512.2;YP_009724389.1;Wu1-SARS2_orf1ab;1767	0.05	0.025
NC_045512.2;YP_009724389.1;Wu1-SARS2_orf1ab;1768	0.05	0.025
NC_045512.2;YP_009724389.1;Wu1-SARS2_orf1ab;1769	0.15	0.05
NC_045512.2;YP_009724389.1;Wu1-SARS2_orf1ab;1770	0.05	0.05
NC_045512.2;YP_009724389.1;Wu1-SARS2_orf1ab;1771	0.15	0.05
NC_045512.2;YP_009724389.1;Wu1-SARS2_orf1ab;1772	0.15	0.075
NC_045512.2;YP_009724389.1;Wu1-SARS2_orf1ab;1773	0.15	0.05
NC_045512.2;YP_009724389.1;Wu1-SARS2_orf1ab;1774	0.15	0.075
NC_045512.2;YP_009724389.1;Wu1-SARS2_orf1ab;1775	0.15	0.1
NC_045512.2;YP_009724389.1;Wu1-SARS2_orf1ab;1776	0	0
NC_045512.2;YP_009724389.1;Wu1-SARS2_orf1ab;1777	0	0
NC_045512.2;YP_009724389.1;Wu1-SARS2_orf1ab;1778	0	0
NC_045512.2;YP_009724389.1;Wu1-SARS2_orf1ab;1779	0	0
NC_045512.2;YP_009724389.1;Wu1-SARS2_orf1ab;1780	0	0.025
NC_045512.2;YP_009724389.1;Wu1-SARS2_orf1ab;1781	0	0.025
NC_045512.2;YP_009724389.1;Wu1-SARS2_orf1ab;1782	0	0.025
NC_045512.2;YP_009724389.1;Wu1-SARS2_orf1ab;1783	0	0.025
NC_045512.2;YP_009724389.1;Wu1-SARS2_orf1ab;1784	0	0.025
NC_045512.2;YP_009724389.1;Wu1-SARS2_orf1ab;1785	0	0.025
NC_045512.2;YP_009724389.1;Wu1-SARS2_orf1ab;1786	0.05	0.075
NC_045512.2;YP_009724389.1;Wu1-SARS2_orf1ab;1787	0	0.075
NC_045512.2;YP_009724389.1;Wu1-SARS2_orf1ab;1788	0	0.05
NC_045512.2;YP_009724389.1;Wu1-SARS2_orf1ab;1789	0	0.05
NC_045512.2;YP_009724389.1;Wu1-SARS2_orf1ab;1790	0.05	0.05
NC_045512.2;YP_009724389.1;Wu1-SARS2_orf1ab;1791	0	0.025
NC_045512.2;YP_009724389.1;Wu1-SARS2_orf1ab;1792	0	0.025
NC_045512.2;YP_009724389.1;Wu1-SARS2_orf1ab;1793	0.05	0.05
NC_045512.2;YP_009724389.1;Wu1-SARS2_orf1ab;1794	0	0.05
NC_045512.2;YP_009724389.1;Wu1-SARS2_orf1ab;1795	0.05	0.025
NC_045512.2;YP_009724389.1;Wu1-SARS2_orf1ab;1796	0	0
NC_045512.2;YP_009724389.1;Wu1-SARS2_orf1ab;1797	0.1	0
NC_045512.2;YP_009724389.1;Wu1-SARS2_orf1ab;1798	0	0.025
NC_045512.2;YP_009724389.1;Wu1-SARS2_orf1ab;1799	0	0
NC_045512.2;YP_009724389.1;Wu1-SARS2_orf1ab;1800	0	0
NC_045512.2;YP_009724389.1;Wu1-SARS2_orf1ab;1801	0	0.025
NC_045512.2;YP_009724389.1;Wu1-SARS2_orf1ab;1802	0	0
NC_045512.2;YP_009724389.1;Wu1-SARS2_orf1ab;1803	0	0
NC_045512.2;YP_009724389.1;Wu1-SARS2_orf1ab;1804	0	0
NC_045512.2;YP_009724389.1;Wu1-SARS2_orf1ab;1805	0	0
NC_045512.2;YP_009724389.1;Wu1-SARS2_orf1ab;1806	0	0
NC_045512.2;YP_009724389.1;Wu1-SARS2_orf1ab;1807	0	0
NC_045512.2;YP_009724389.1;Wu1-SARS2_orf1ab;1808	0	0
NC_045512.2;YP_009724389.1;Wu1-SARS2_orf1ab;1809	0	0
NC_045512.2;YP_009724389.1;Wu1-SARS2_orf1ab;1810	0.05	0.025
NC_045512.2;YP_009724389.1;Wu1-SARS2_orf1ab;1811	0	0
NC_045512.2;YP_009724389.1;Wu1-SARS2_orf1ab;1812	0	0
NC_045512.2;YP_009724389.1;Wu1-SARS2_orf1ab;1813	0	0
NC_045512.2;YP_009724389.1;Wu1-SARS2_orf1ab;1814	0	0
NC_045512.2;YP_009724389.1;Wu1-SARS2_orf1ab;1815	0	0
NC_045512.2;YP_009724389.1;Wu1-SARS2_orf1ab;1816	0	0.025
NC_045512.2;YP_009724389.1;Wu1-SARS2_orf1ab;1817	0.1	0.075
NC_045512.2;YP_009724389.1;Wu1-SARS2_orf1ab;1818	0	0
NC_045512.2;YP_009724389.1;Wu1-SARS2_orf1ab;1819	0	0
NC_045512.2;YP_009724389.1;Wu1-SARS2_orf1ab;1820	0	0
NC_045512.2;YP_009724389.1;Wu1-SARS2_orf1ab;1821	0	0
NC_045512.2;YP_009724389.1;Wu1-SARS2_orf1ab;1822	0	0
NC_045512.2;YP_009724389.1;Wu1-SARS2_orf1ab;1823	0	0
NC_045512.2;YP_009724389.1;Wu1-SARS2_orf1ab;1824	0	0
NC_045512.2;YP_009724389.1;Wu1-SARS2_orf1ab;1825	0	0
NC_045512.2;YP_009724389.1;Wu1-SARS2_orf1ab;1826	0	0.15
NC_045512.2;YP_009724389.1;Wu1-SARS2_orf1ab;1827	0	0
NC_045512.2;YP_009724389.1;Wu1-SARS2_orf1ab;1828	0	0
NC_045512.2;YP_009724389.1;Wu1-SARS2_orf1ab;1829	0	0
NC_045512.2;YP_009724389.1;Wu1-SARS2_orf1ab;1830	0	0
NC_045512.2;YP_009724389.1;Wu1-SARS2_orf1ab;1831	0.05	0
NC_045512.2;YP_009724389.1;Wu1-SARS2_orf1ab;1832	0.05	0
NC_045512.2;YP_009724389.1;Wu1-SARS2_orf1ab;1833	0	0
NC_045512.2;YP_009724389.1;Wu1-SARS2_orf1ab;1834	0	0
NC_045512.2;YP_009724389.1;Wu1-SARS2_orf1ab;1835	0	0
NC_045512.2;YP_009724389.1;Wu1-SARS2_orf1ab;1836	0	0
NC_045512.2;YP_009724389.1;Wu1-SARS2_orf1ab;1837	0	0
NC_045512.2;YP_009724389.1;Wu1-SARS2_orf1ab;1838	0	0
NC_045512.2;YP_009724389.1;Wu1-SARS2_orf1ab;1839	0	0
NC_045512.2;YP_009724389.1;Wu1-SARS2_orf1ab;1840	0	0
NC_045512.2;YP_009724389.1;Wu1-SARS2_orf1ab;1841	0	0
NC_045512.2;YP_009724389.1;Wu1-SARS2_orf1ab;1842	0	0
NC_045512.2;YP_009724389.1;Wu1-SARS2_orf1ab;1843	0	0
NC_045512.2;YP_009724389.1;Wu1-SARS2_orf1ab;1844	0	0
NC_045512.2;YP_009724389.1;Wu1-SARS2_orf1ab;1845	0	0
NC_045512.2;YP_009724389.1;Wu1-SARS2_orf1ab;1846	0	0
NC_045512.2;YP_009724389.1;Wu1-SARS2_orf1ab;1847	0	0.025
NC_045512.2;YP_009724389.1;Wu1-SARS2_orf1ab;1848	0	0
NC_045512.2;YP_009724389.1;Wu1-SARS2_orf1ab;1849	0	0.025
NC_045512.2;YP_009724389.1;Wu1-SARS2_orf1ab;1850	0	0.075
NC_045512.2;YP_009724389.1;Wu1-SARS2_orf1ab;1851	0	0.05
NC_045512.2;YP_009724389.1;Wu1-SARS2_orf1ab;1852	0	0.025
NC_045512.2;YP_009724389.1;Wu1-SARS2_orf1ab;1853	0	0.025
NC_045512.2;YP_009724389.1;Wu1-SARS2_orf1ab;1854	0.05	0.075
NC_045512.2;YP_009724389.1;Wu1-SARS2_orf1ab;1855	0.05	0.1
NC_045512.2;YP_009724389.1;Wu1-SARS2_orf1ab;1856	0.1	0.125
NC_045512.2;YP_009724389.1;Wu1-SARS2_orf1ab;1857	0.1	0.1
NC_045512.2;YP_009724389.1;Wu1-SARS2_orf1ab;1858	0.1	0.05
NC_045512.2;YP_009724389.1;Wu1-SARS2_orf1ab;1859	0.05	0.075
NC_045512.2;YP_009724389.1;Wu1-SARS2_orf1ab;1860	0.05	0.1
NC_045512.2;YP_009724389.1;Wu1-SARS2_orf1ab;1861	0.25	0.15
NC_045512.2;YP_009724389.1;Wu1-SARS2_orf1ab;1862	0	0
NC_045512.2;YP_009724389.1;Wu1-SARS2_orf1ab;1863	0	0.025
NC_045512.2;YP_009724389.1;Wu1-SARS2_orf1ab;1864	0	0.025
NC_045512.2;YP_009724389.1;Wu1-SARS2_orf1ab;1865	0.1	0.025
NC_045512.2;YP_009724389.1;Wu1-SARS2_orf1ab;1866	0	0.025
NC_045512.2;YP_009724389.1;Wu1-SARS2_orf1ab;1867	0	0.025
NC_045512.2;YP_009724389.1;Wu1-SARS2_orf1ab;1868	0.05	0.025
NC_045512.2;YP_009724389.1;Wu1-SARS2_orf1ab;1869	0	0.025
NC_045512.2;YP_009724389.1;Wu1-SARS2_orf1ab;1870	0	0.025
NC_045512.2;YP_009724389.1;Wu1-SARS2_orf1ab;1871	0	0.025
NC_045512.2;YP_009724389.1;Wu1-SARS2_orf1ab;1872	0	0.025
NC_045512.2;YP_009724389.1;Wu1-SARS2_orf1ab;1873	0	0
NC_045512.2;YP_009724389.1;Wu1-SARS2_orf1ab;1874	0	0
NC_045512.2;YP_009724389.1;Wu1-SARS2_orf1ab;1875	0	0
NC_045512.2;YP_009724389.1;Wu1-SARS2_orf1ab;1876	0	0
NC_045512.2;YP_009724389.1;Wu1-SARS2_orf1ab;1877	0	0
NC_045512.2;YP_009724389.1;Wu1-SARS2_orf1ab;1878	0	0
NC_045512.2;YP_009724389.1;Wu1-SARS2_orf1ab;1879	0	0
NC_045512.2;YP_009724389.1;Wu1-SARS2_orf1ab;1880	0	0
NC_045512.2;YP_009724389.1;Wu1-SARS2_orf1ab;1881	0	0.025
NC_045512.2;YP_009724389.1;Wu1-SARS2_orf1ab;1882	0	0
NC_045512.2;YP_009724389.1;Wu1-SARS2_orf1ab;1883	0	0
NC_045512.2;YP_009724389.1;Wu1-SARS2_orf1ab;1884	0	0
NC_045512.2;YP_009724389.1;Wu1-SARS2_orf1ab;1885	0	0
NC_045512.2;YP_009724389.1;Wu1-SARS2_orf1ab;1886	0.05	0.125
NC_045512.2;YP_009724389.1;Wu1-SARS2_orf1ab;1887	0	0.1
NC_045512.2;YP_009724389.1;Wu1-SARS2_orf1ab;1888	0	0.15
NC_045512.2;YP_009724389.1;Wu1-SARS2_orf1ab;1889	0	0.175
NC_045512.2;YP_009724389.1;Wu1-SARS2_orf1ab;1890	0.2	0.25
NC_045512.2;YP_009724389.1;Wu1-SARS2_orf1ab;1891	0.15	0.35
NC_045512.2;YP_009724389.1;Wu1-SARS2_orf1ab;1892	0.1	0.225
NC_045512.2;YP_009724389.1;Wu1-SARS2_orf1ab;1893	0.05	0.175
NC_045512.2;YP_009724389.1;Wu1-SARS2_orf1ab;1894	0.3	0.175
NC_045512.2;YP_009724389.1;Wu1-SARS2_orf1ab;1895	0.35	0.175
NC_045512.2;YP_009724389.1;Wu1-SARS2_orf1ab;1896	0.2	0.175
NC_045512.2;YP_009724389.1;Wu1-SARS2_orf1ab;1897	0.3	0.1
NC_045512.2;YP_009724389.1;Wu1-SARS2_orf1ab;1898	0.15	0.075
NC_045512.2;YP_009724389.1;Wu1-SARS2_orf1ab;1899	0.2	0.05
NC_045512.2;YP_009724389.1;Wu1-SARS2_orf1ab;1900	0.15	0.05
NC_045512.2;YP_009724389.1;Wu1-SARS2_orf1ab;1901	0.15	0.15
NC_045512.2;YP_009724389.1;Wu1-SARS2_orf1ab;1902	0	0.025
NC_045512.2;YP_009724389.1;Wu1-SARS2_orf1ab;1903	0.05	0
NC_045512.2;YP_009724389.1;Wu1-SARS2_orf1ab;1904	0.05	0
NC_045512.2;YP_009724389.1;Wu1-SARS2_orf1ab;1905	0.15	0.2
NC_045512.2;YP_009724389.1;Wu1-SARS2_orf1ab;1906	0.05	0
NC_045512.2;YP_009724389.1;Wu1-SARS2_orf1ab;1907	0.05	0
NC_045512.2;YP_009724389.1;Wu1-SARS2_orf1ab;1908	0.1	0
NC_045512.2;YP_009724389.1;Wu1-SARS2_orf1ab;1909	0	0.025
NC_045512.2;YP_009724389.1;Wu1-SARS2_orf1ab;1910	0.2	0.1
NC_045512.2;YP_009724389.1;Wu1-SARS2_orf1ab;1911	0	0.075
NC_045512.2;YP_009724389.1;Wu1-SARS2_orf1ab;1912	0	0.05
NC_045512.2;YP_009724389.1;Wu1-SARS2_orf1ab;1913	0	0.05
NC_045512.2;YP_009724389.1;Wu1-SARS2_orf1ab;1914	0.05	0.075
NC_045512.2;YP_009724389.1;Wu1-SARS2_orf1ab;1915	0.05	0.05
NC_045512.2;YP_009724389.1;Wu1-SARS2_orf1ab;1916	0.05	0.025
NC_045512.2;YP_009724389.1;Wu1-SARS2_orf1ab;1917	0.05	0.025
NC_045512.2;YP_009724389.1;Wu1-SARS2_orf1ab;1918	0.05	0.025
NC_045512.2;YP_009724389.1;Wu1-SARS2_orf1ab;1919	0.05	0.025
NC_045512.2;YP_009724389.1;Wu1-SARS2_orf1ab;1920	0.05	0
NC_045512.2;YP_009724389.1;Wu1-SARS2_orf1ab;1921	0.05	0
NC_045512.2;YP_009724389.1;Wu1-SARS2_orf1ab;1922	0	0
NC_045512.2;YP_009724389.1;Wu1-SARS2_orf1ab;1923	0	0.025
NC_045512.2;YP_009724389.1;Wu1-SARS2_orf1ab;1924	0.05	0
NC_045512.2;YP_009724389.1;Wu1-SARS2_orf1ab;1925	0	0
NC_045512.2;YP_009724389.1;Wu1-SARS2_orf1ab;1926	0	0
NC_045512.2;YP_009724389.1;Wu1-SARS2_orf1ab;1927	0.2	0.025
NC_045512.2;YP_009724389.1;Wu1-SARS2_orf1ab;1928	0.2	0
NC_045512.2;YP_009724389.1;Wu1-SARS2_orf1ab;1929	0.2	0.05
NC_045512.2;YP_009724389.1;Wu1-SARS2_orf1ab;1930	0.3	0.025
NC_045512.2;YP_009724389.1;Wu1-SARS2_orf1ab;1931	0.2	0
NC_045512.2;YP_009724389.1;Wu1-SARS2_orf1ab;1932	0.25	0
NC_045512.2;YP_009724389.1;Wu1-SARS2_orf1ab;1933	0.15	0.075
NC_045512.2;YP_009724389.1;Wu1-SARS2_orf1ab;1934	0.1	0.025
NC_045512.2;YP_009724389.1;Wu1-SARS2_orf1ab;1935	0.1	0.05
NC_045512.2;YP_009724389.1;Wu1-SARS2_orf1ab;1936	0.1	0
NC_045512.2;YP_009724389.1;Wu1-SARS2_orf1ab;1937	0.05	0
NC_045512.2;YP_009724389.1;Wu1-SARS2_orf1ab;1938	0.1	0.025
NC_045512.2;YP_009724389.1;Wu1-SARS2_orf1ab;1939	0.05	0.05
NC_045512.2;YP_009724389.1;Wu1-SARS2_orf1ab;1940	0.05	0
NC_045512.2;YP_009724389.1;Wu1-SARS2_orf1ab;1941	0	0
NC_045512.2;YP_009724389.1;Wu1-SARS2_orf1ab;1942	0	0
NC_045512.2;YP_009724389.1;Wu1-SARS2_orf1ab;1943	0	0
NC_045512.2;YP_009724389.1;Wu1-SARS2_orf1ab;1944	0	0
NC_045512.2;YP_009724389.1;Wu1-SARS2_orf1ab;1945	0	0
NC_045512.2;YP_009724389.1;Wu1-SARS2_orf1ab;1946	0	0
NC_045512.2;YP_009724389.1;Wu1-SARS2_orf1ab;1947	0	0
NC_045512.2;YP_009724389.1;Wu1-SARS2_orf1ab;1948	0	0
NC_045512.2;YP_009724389.1;Wu1-SARS2_orf1ab;1949	0	0
NC_045512.2;YP_009724389.1;Wu1-SARS2_orf1ab;1950	0	0
NC_045512.2;YP_009724389.1;Wu1-SARS2_orf1ab;1951	0	0
NC_045512.2;YP_009724389.1;Wu1-SARS2_orf1ab;1952	0	0.025
NC_045512.2;YP_009724389.1;Wu1-SARS2_orf1ab;1953	0	0.025
NC_045512.2;YP_009724389.1;Wu1-SARS2_orf1ab;1954	0	0.05
NC_045512.2;YP_009724389.1;Wu1-SARS2_orf1ab;1955	0	0
NC_045512.2;YP_009724389.1;Wu1-SARS2_orf1ab;1956	0	0.025
NC_045512.2;YP_009724389.1;Wu1-SARS2_orf1ab;1957	0	0
NC_045512.2;YP_009724389.1;Wu1-SARS2_orf1ab;1958	0	0.025
NC_045512.2;YP_009724389.1;Wu1-SARS2_orf1ab;1959	0.05	0.025
NC_045512.2;YP_009724389.1;Wu1-SARS2_orf1ab;1960	0.05	0.05
NC_045512.2;YP_009724389.1;Wu1-SARS2_orf1ab;1961	0.05	0.075
NC_045512.2;YP_009724389.1;Wu1-SARS2_orf1ab;1962	0.05	0.075
NC_045512.2;YP_009724389.1;Wu1-SARS2_orf1ab;1963	0.05	0.025
NC_045512.2;YP_009724389.1;Wu1-SARS2_orf1ab;1964	0.05	0.025
NC_045512.2;YP_009724389.1;Wu1-SARS2_orf1ab;1965	0.05	0.075
NC_045512.2;YP_009724389.1;Wu1-SARS2_orf1ab;1966	0	0.025
NC_045512.2;YP_009724389.1;Wu1-SARS2_orf1ab;1967	0	0.025
NC_045512.2;YP_009724389.1;Wu1-SARS2_orf1ab;1968	0	0.05
NC_045512.2;YP_009724389.1;Wu1-SARS2_orf1ab;1969	0	0.075
NC_045512.2;YP_009724389.1;Wu1-SARS2_orf1ab;1970	0	0
NC_045512.2;YP_009724389.1;Wu1-SARS2_orf1ab;1971	0	0
NC_045512.2;YP_009724389.1;Wu1-SARS2_orf1ab;1972	0	0
NC_045512.2;YP_009724389.1;Wu1-SARS2_orf1ab;1973	0	0
NC_045512.2;YP_009724389.1;Wu1-SARS2_orf1ab;1974	0	0
NC_045512.2;YP_009724389.1;Wu1-SARS2_orf1ab;1975	0	0.025
NC_045512.2;YP_009724389.1;Wu1-SARS2_orf1ab;1976	0	0
NC_045512.2;YP_009724389.1;Wu1-SARS2_orf1ab;1977	0	0
NC_045512.2;YP_009724389.1;Wu1-SARS2_orf1ab;1978	0	0
NC_045512.2;YP_009724389.1;Wu1-SARS2_orf1ab;1979	0	0
NC_045512.2;YP_009724389.1;Wu1-SARS2_orf1ab;1980	0	0
NC_045512.2;YP_009724389.1;Wu1-SARS2_orf1ab;1981	0	0
NC_045512.2;YP_009724389.1;Wu1-SARS2_orf1ab;1982	0	0
NC_045512.2;YP_009724389.1;Wu1-SARS2_orf1ab;1983	0	0
NC_045512.2;YP_009724389.1;Wu1-SARS2_orf1ab;1984	0.05	0
NC_045512.2;YP_009724389.1;Wu1-SARS2_orf1ab;1985	0.05	0
NC_045512.2;YP_009724389.1;Wu1-SARS2_orf1ab;1986	0	0
NC_045512.2;YP_009724389.1;Wu1-SARS2_orf1ab;1987	0.05	0
NC_045512.2;YP_009724389.1;Wu1-SARS2_orf1ab;1988	0.05	0.05
NC_045512.2;YP_009724389.1;Wu1-SARS2_orf1ab;1989	0.1	0.025
NC_045512.2;YP_009724389.1;Wu1-SARS2_orf1ab;1990	0.05	0.075
NC_045512.2;YP_009724389.1;Wu1-SARS2_orf1ab;1991	0.1	0.1
NC_045512.2;YP_009724389.1;Wu1-SARS2_orf1ab;1992	0.15	0.15
NC_045512.2;YP_009724389.1;Wu1-SARS2_orf1ab;1993	0.15	0.15
NC_045512.2;YP_009724389.1;Wu1-SARS2_orf1ab;1994	0.25	0.1
NC_045512.2;YP_009724389.1;Wu1-SARS2_orf1ab;1995	0.15	0.075
NC_045512.2;YP_009724389.1;Wu1-SARS2_orf1ab;1996	0.05	0.025
NC_045512.2;YP_009724389.1;Wu1-SARS2_orf1ab;1997	0.05	0.025
NC_045512.2;YP_009724389.1;Wu1-SARS2_orf1ab;1998	0	0
NC_045512.2;YP_009724389.1;Wu1-SARS2_orf1ab;1999	0	0
[truncated: 12,018 more rows]

## Sheet: Bat_CoV_RaTG13
[protein];[peptide_number]	Fraction of control subjects with reactivity >3.00 standard deviations above array average	Fraction of COVID-19 convalescent subjects with reactivity >3.00 standard deviations above array average
MN996532.1;QHR63299.1;BatCoV_RaTG13_orf1ab;1	0	0
MN996532.1;QHR63299.1;BatCoV_RaTG13_orf1ab;2	0	0.025
MN996532.1;QHR63299.1;BatCoV_RaTG13_orf1ab;3	0	0
MN996532.1;QHR63299.1;BatCoV_RaTG13_orf1ab;4	0	0.025
MN996532.1;QHR63299.1;BatCoV_RaTG13_orf1ab;5	0	0
MN996532.1;QHR63299.1;BatCoV_RaTG13_orf1ab;6	0	0
MN996532.1;QHR63299.1;BatCoV_RaTG13_orf1ab;7	0	0
MN996532.1;QHR63299.1;BatCoV_RaTG13_orf1ab;8	0	0
MN996532.1;QHR63299.1;BatCoV_RaTG13_orf1ab;9	0	0
MN996532.1;QHR63299.1;BatCoV_RaTG13_orf1ab;10	0	0
MN996532.1;QHR63299.1;BatCoV_RaTG13_orf1ab;11	0	0
MN996532.1;QHR63299.1;BatCoV_RaTG13_orf1ab;12	0	0
MN996532.1;QHR63299.1;BatCoV_RaTG13_orf1ab;13	0	0
MN996532.1;QHR63299.1;BatCoV_RaTG13_orf1ab;14	0	0
MN996532.1;QHR63299.1;BatCoV_RaTG13_orf1ab;15	0	0
MN996532.1;QHR63299.1;BatCoV_RaTG13_orf1ab;16	0	0
MN996532.1;QHR63299.1;BatCoV_RaTG13_orf1ab;17	0	0
MN996532.1;QHR63299.1;BatCoV_RaTG13_orf1ab;18	0	0
MN996532.1;QHR63299.1;BatCoV_RaTG13_orf1ab;19	0	0
MN996532.1;QHR63299.1;BatCoV_RaTG13_orf1ab;20	0	0
MN996532.1;QHR63299.1;BatCoV_RaTG13_orf1ab;21	0	0
MN996532.1;QHR63299.1;BatCoV_RaTG13_orf1ab;22	0	0
MN996532.1;QHR63299.1;BatCoV_RaTG13_orf1ab;23	0	0
MN996532.1;QHR63299.1;BatCoV_RaTG13_orf1ab;24	0	0
MN996532.1;QHR63299.1;BatCoV_RaTG13_orf1ab;25	0	0
MN996532.1;QHR63299.1;BatCoV_RaTG13_orf1ab;26	0	0
MN996532.1;QHR63299.1;BatCoV_RaTG13_orf1ab;27	0	0
MN996532.1;QHR63299.1;BatCoV_RaTG13_orf1ab;28	0	0
MN996532.1;QHR63299.1;BatCoV_RaTG13_orf1ab;29	0.1	0
MN996532.1;QHR63299.1;BatCoV_RaTG13_orf1ab;30	0.3	0.125
MN996532.1;QHR63299.1;BatCoV_RaTG13_orf1ab;31	0	0
MN996532.1;QHR63299.1;BatCoV_RaTG13_orf1ab;32	0.05	0.05
MN996532.1;QHR63299.1;BatCoV_RaTG13_orf1ab;33	0.05	0
MN996532.1;QHR63299.1;BatCoV_RaTG13_orf1ab;34	0.1	0
MN996532.1;QHR63299.1;BatCoV_RaTG13_orf1ab;35	0	0.025
MN996532.1;QHR63299.1;BatCoV_RaTG13_orf1ab;36	0	0.025
MN996532.1;QHR63299.1;BatCoV_RaTG13_orf1ab;37	0	0
MN996532.1;QHR63299.1;BatCoV_RaTG13_orf1ab;38	0	0
MN996532.1;QHR63299.1;BatCoV_RaTG13_orf1ab;39	0	0
MN996532.1;QHR63299.1;BatCoV_RaTG13_orf1ab;40	0	0
MN996532.1;QHR63299.1;BatCoV_RaTG13_orf1ab;41	0	0
MN996532.1;QHR63299.1;BatCoV_RaTG13_orf1ab;42	0	0
MN996532.1;QHR63299.1;BatCoV_RaTG13_orf1ab;43	0	0
MN996532.1;QHR63299.1;BatCoV_RaTG13_orf1ab;44	0.05	0
MN996532.1;QHR63299.1;BatCoV_RaTG13_orf1ab;45	0	0
MN996532.1;QHR63299.1;BatCoV_RaTG13_orf1ab;46	0	0
MN996532.1;QHR63299.1;BatCoV_RaTG13_orf1ab;47	0	0
MN996532.1;QHR63299.1;BatCoV_RaTG13_orf1ab;48	0	0
MN996532.1;QHR63299.1;BatCoV_RaTG13_orf1ab;49	0	0
MN996532.1;QHR63299.1;BatCoV_RaTG13_orf1ab;50	0	0
MN996532.1;QHR63299.1;BatCoV_RaTG13_orf1ab;51	0	0
MN996532.1;QHR63299.1;BatCoV_RaTG13_orf1ab;52	0.05	0.025
MN996532.1;QHR63299.1;BatCoV_RaTG13_orf1ab;53	0	0.025
MN996532.1;QHR63299.1;BatCoV_RaTG13_orf1ab;54	0.05	0.025
MN996532.1;QHR63299.1;BatCoV_RaTG13_orf1ab;55	0	0.025
MN996532.1;QHR63299.1;BatCoV_RaTG13_orf1ab;56	0	0.025
MN996532.1;QHR63299.1;BatCoV_RaTG13_orf1ab;57	0	0.025
MN996532.1;QHR63299.1;BatCoV_RaTG13_orf1ab;58	0	0.025
MN996532.1;QHR63299.1;BatCoV_RaTG13_orf1ab;59	0	0
MN996532.1;QHR63299.1;BatCoV_RaTG13_orf1ab;60	0	0
MN996532.1;QHR63299.1;BatCoV_RaTG13_orf1ab;61	0	0
MN996532.1;QHR63299.1;BatCoV_RaTG13_orf1ab;62	0	0
MN996532.1;QHR63299.1;BatCoV_RaTG13_orf1ab;63	0	0
MN996532.1;QHR63299.1;BatCoV_RaTG13_orf1ab;64	0	0
MN996532.1;QHR63299.1;BatCoV_RaTG13_orf1ab;65	0	0
MN996532.1;QHR63299.1;BatCoV_RaTG13_orf1ab;66	0	0
MN996532.1;QHR63299.1;BatCoV_RaTG13_orf1ab;67	0	0
MN996532.1;QHR63299.1;BatCoV_RaTG13_orf1ab;68	0	0
MN996532.1;QHR63299.1;BatCoV_RaTG13_orf1ab;69	0	0
MN996532.1;QHR63299.1;BatCoV_RaTG13_orf1ab;70	0	0
MN996532.1;QHR63299.1;BatCoV_RaTG13_orf1ab;71	0.05	0
MN996532.1;QHR63299.1;BatCoV_RaTG13_orf1ab;72	0	0
MN996532.1;QHR63299.1;BatCoV_RaTG13_orf1ab;73	0	0
MN996532.1;QHR63299.1;BatCoV_RaTG13_orf1ab;74	0	0
MN996532.1;QHR63299.1;BatCoV_RaTG13_orf1ab;75	0	0.025
MN996532.1;QHR63299.1;BatCoV_RaTG13_orf1ab;76	0	0
MN996532.1;QHR63299.1;BatCoV_RaTG13_orf1ab;77	0	0
MN996532.1;QHR63299.1;BatCoV_RaTG13_orf1ab;78	0	0
MN996532.1;QHR63299.1;BatCoV_RaTG13_orf1ab;79	0	0
MN996532.1;QHR63299.1;BatCoV_RaTG13_orf1ab;80	0	0
MN996532.1;QHR63299.1;BatCoV_RaTG13_orf1ab;81	0	0
MN996532.1;QHR63299.1;BatCoV_RaTG13_orf1ab;82	0	0
MN996532.1;QHR63299.1;BatCoV_RaTG13_orf1ab;83	0	0
MN996532.1;QHR63299.1;BatCoV_RaTG13_orf1ab;84	0	0
MN996532.1;QHR63299.1;BatCoV_RaTG13_orf1ab;85	0	0
MN996532.1;QHR63299.1;BatCoV_RaTG13_orf1ab;86	0	0.05
MN996532.1;QHR63299.1;BatCoV_RaTG13_orf1ab;87	0	0.025
MN996532.1;QHR63299.1;BatCoV_RaTG13_orf1ab;88	0	0
MN996532.1;QHR63299.1;BatCoV_RaTG13_orf1ab;89	0.05	0
MN996532.1;QHR63299.1;BatCoV_RaTG13_orf1ab;90	0	0
MN996532.1;QHR63299.1;BatCoV_RaTG13_orf1ab;91	0	0
MN996532.1;QHR63299.1;BatCoV_RaTG13_orf1ab;92	0	0
MN996532.1;QHR63299.1;BatCoV_RaTG13_orf1ab;93	0	0
MN996532.1;QHR63299.1;BatCoV_RaTG13_orf1ab;94	0	0.025
MN996532.1;QHR63299.1;BatCoV_RaTG13_orf1ab;95	0	0
MN996532.1;QHR63299.1;BatCoV_RaTG13_orf1ab;96	0	0
MN996532.1;QHR63299.1;BatCoV_RaTG13_orf1ab;97	0	0
MN996532.1;QHR63299.1;BatCoV_RaTG13_orf1ab;98	0	0
MN996532.1;QHR63299.1;BatCoV_RaTG13_orf1ab;99	0	0
MN996532.1;QHR63299.1;BatCoV_RaTG13_orf1ab;100	0	0
MN996532.1;QHR63299.1;BatCoV_RaTG13_orf1ab;101	0	0
MN996532.1;QHR63299.1;BatCoV_RaTG13_orf1ab;102	0	0
MN996532.1;QHR63299.1;BatCoV_RaTG13_orf1ab;103	0	0
MN996532.1;QHR63299.1;BatCoV_RaTG13_orf1ab;104	0	0
MN996532.1;QHR63299.1;BatCoV_RaTG13_orf1ab;105	0.05	0
MN996532.1;QHR63299.1;BatCoV_RaTG13_orf1ab;106	0	0
MN996532.1;QHR63299.1;BatCoV_RaTG13_orf1ab;107	0	0
MN996532.1;QHR63299.1;BatCoV_RaTG13_orf1ab;108	0	0
MN996532.1;QHR63299.1;BatCoV_RaTG13_orf1ab;109	0	0
MN996532.1;QHR63299.1;BatCoV_RaTG13_orf1ab;110	0	0
MN996532.1;QHR63299.1;BatCoV_RaTG13_orf1ab;111	0	0
MN996532.1;QHR63299.1;BatCoV_RaTG13_orf1ab;112	0	0
MN996532.1;QHR63299.1;BatCoV_RaTG13_orf1ab;113	0	0
MN996532.1;QHR63299.1;BatCoV_RaTG13_orf1ab;114	0	0.025
MN996532.1;QHR63299.1;BatCoV_RaTG13_orf1ab;115	0	0.025
MN996532.1;QHR63299.1;BatCoV_RaTG13_orf1ab;116	0	0.025
MN996532.1;QHR63299.1;BatCoV_RaTG13_orf1ab;117	0	0.025
MN996532.1;QHR63299.1;BatCoV_RaTG13_orf1ab;118	0.05	0.025
MN996532.1;QHR63299.1;BatCoV_RaTG13_orf1ab;119	0	0.025
MN996532.1;QHR63299.1;BatCoV_RaTG13_orf1ab;120	0	0.025
MN996532.1;QHR63299.1;BatCoV_RaTG13_orf1ab;121	0.05	0.025
MN996532.1;QHR63299.1;BatCoV_RaTG13_orf1ab;122	0	0.025
MN996532.1;QHR63299.1;BatCoV_RaTG13_orf1ab;123	0	0.025
MN996532.1;QHR63299.1;BatCoV_RaTG13_orf1ab;124	0	0.05
MN996532.1;QHR63299.1;BatCoV_RaTG13_orf1ab;125	0.1	0.025
MN996532.1;QHR63299.1;BatCoV_RaTG13_orf1ab;126	0	0
MN996532.1;QHR63299.1;BatCoV_RaTG13_orf1ab;127	0	0
MN996532.1;QHR63299.1;BatCoV_RaTG13_orf1ab;128	0	0.025
MN996532.1;QHR63299.1;BatCoV_RaTG13_orf1ab;129	0	0.05
MN996532.1;QHR63299.1;BatCoV_RaTG13_orf1ab;130	0	0.025
MN996532.1;QHR63299.1;BatCoV_RaTG13_orf1ab;131	0.1	0.025
MN996532.1;QHR63299.1;BatCoV_RaTG13_orf1ab;132	0.05	0.025
MN996532.1;QHR63299.1;BatCoV_RaTG13_orf1ab;133	0.05	0
MN996532.1;QHR63299.1;BatCoV_RaTG13_orf1ab;134	0	0
MN996532.1;QHR63299.1;BatCoV_RaTG13_orf1ab;135	0.05	0
MN996532.1;QHR63299.1;BatCoV_RaTG13_orf1ab;136	0	0.025
MN996532.1;QHR63299.1;BatCoV_RaTG13_orf1ab;137	0	0
MN996532.1;QHR63299.1;BatCoV_RaTG13_orf1ab;138	0	0
MN996532.1;QHR63299.1;BatCoV_RaTG13_orf1ab;139	0.05	0
MN996532.1;QHR63299.1;BatCoV_RaTG13_orf1ab;140	0.05	0
MN996532.1;QHR63299.1;BatCoV_RaTG13_orf1ab;141	0	0
MN996532.1;QHR63299.1;BatCoV_RaTG13_orf1ab;142	0	0
MN996532.1;QHR63299.1;BatCoV_RaTG13_orf1ab;143	0.05	0
MN996532.1;QHR63299.1;BatCoV_RaTG13_orf1ab;144	0	0.025
MN996532.1;QHR63299.1;BatCoV_RaTG13_orf1ab;145	0.2	0.1
MN996532.1;QHR63299.1;BatCoV_RaTG13_orf1ab;146	0.05	0
MN996532.1;QHR63299.1;BatCoV_RaTG13_orf1ab;147	0	0
MN996532.1;QHR63299.1;BatCoV_RaTG13_orf1ab;148	0.05	0
MN996532.1;QHR63299.1;BatCoV_RaTG13_orf1ab;149	0.3	0.2
MN996532.1;QHR63299.1;BatCoV_RaTG13_orf1ab;150	0.25	0.075
MN996532.1;QHR63299.1;BatCoV_RaTG13_orf1ab;151	0.3	0.15
MN996532.1;QHR63299.1;BatCoV_RaTG13_orf1ab;152	0.45	0.225
MN996532.1;QHR63299.1;BatCoV_RaTG13_orf1ab;153	0.35	0.2
MN996532.1;QHR63299.1;BatCoV_RaTG13_orf1ab;154	0.45	0.35
MN996532.1;QHR63299.1;BatCoV_RaTG13_orf1ab;155	0.5	0.325
MN996532.1;QHR63299.1;BatCoV_RaTG13_orf1ab;156	0.3	0.1
MN996532.1;QHR63299.1;BatCoV_RaTG13_orf1ab;157	0.3	0.05
MN996532.1;QHR63299.1;BatCoV_RaTG13_orf1ab;158	0.05	0.025
MN996532.1;QHR63299.1;BatCoV_RaTG13_orf1ab;159	0	0
MN996532.1;QHR63299.1;BatCoV_RaTG13_orf1ab;160	0	0
MN996532.1;QHR63299.1;BatCoV_RaTG13_orf1ab;161	0	0
MN996532.1;QHR63299.1;BatCoV_RaTG13_orf1ab;162	0	0
MN996532.1;QHR63299.1;BatCoV_RaTG13_orf1ab;163	0	0.075
MN996532.1;QHR63299.1;BatCoV_RaTG13_orf1ab;164	0	0
MN996532.1;QHR63299.1;BatCoV_RaTG13_orf1ab;165	0.05	0.025
MN996532.1;QHR63299.1;BatCoV_RaTG13_orf1ab;166	0.05	0.025
MN996532.1;QHR63299.1;BatCoV_RaTG13_orf1ab;167	0	0.05
MN996532.1;QHR63299.1;BatCoV_RaTG13_orf1ab;168	0.15	0.05
MN996532.1;QHR63299.1;BatCoV_RaTG13_orf1ab;169	0	0
MN996532.1;QHR63299.1;BatCoV_RaTG13_orf1ab;170	0	0.025
MN996532.1;QHR63299.1;BatCoV_RaTG13_orf1ab;171	0	0
MN996532.1;QHR63299.1;BatCoV_RaTG13_orf1ab;172	0	0
MN996532.1;QHR63299.1;BatCoV_RaTG13_orf1ab;173	0	0
MN996532.1;QHR63299.1;BatCoV_RaTG13_orf1ab;174	0.05	0.025
MN996532.1;QHR63299.1;BatCoV_RaTG13_orf1ab;175	0	0
MN996532.1;QHR63299.1;BatCoV_RaTG13_orf1ab;176	0	0
MN996532.1;QHR63299.1;BatCoV_RaTG13_orf1ab;177	0	0
MN996532.1;QHR63299.1;BatCoV_RaTG13_orf1ab;178	0	0
MN996532.1;QHR63299.1;BatCoV_RaTG13_orf1ab;179	0	0
MN996532.1;QHR63299.1;BatCoV_RaTG13_orf1ab;180	0	0
MN996532.1;QHR63299.1;BatCoV_RaTG13_orf1ab;181	0	0.025
MN996532.1;QHR63299.1;BatCoV_RaTG13_orf1ab;182	0	0
MN996532.1;QHR63299.1;BatCoV_RaTG13_orf1ab;183	0	0
MN996532.1;QHR63299.1;BatCoV_RaTG13_orf1ab;184	0	0.025
MN996532.1;QHR63299.1;BatCoV_RaTG13_orf1ab;185	0	0.025
MN996532.1;QHR63299.1;BatCoV_RaTG13_orf1ab;186	0	0.025
MN996532.1;QHR63299.1;BatCoV_RaTG13_orf1ab;187	0	0
MN996532.1;QHR63299.1;BatCoV_RaTG13_orf1ab;188	0	0
MN996532.1;QHR63299.1;BatCoV_RaTG13_orf1ab;189	0	0
MN996532.1;QHR63299.1;BatCoV_RaTG13_orf1ab;190	0	0
MN996532.1;QHR63299.1;BatCoV_RaTG13_orf1ab;191	0	0
MN996532.1;QHR63299.1;BatCoV_RaTG13_orf1ab;192	0	0
MN996532.1;QHR63299.1;BatCoV_RaTG13_orf1ab;193	0	0
MN996532.1;QHR63299.1;BatCoV_RaTG13_orf1ab;194	0	0
MN996532.1;QHR63299.1;BatCoV_RaTG13_orf1ab;195	0	0
MN996532.1;QHR63299.1;BatCoV_RaTG13_orf1ab;196	0	0
MN996532.1;QHR63299.1;BatCoV_RaTG13_orf1ab;197	0.05	0
MN996532.1;QHR63299.1;BatCoV_RaTG13_orf1ab;198	0	0
MN996532.1;QHR63299.1;BatCoV_RaTG13_orf1ab;199	0	0
MN996532.1;QHR63299.1;BatCoV_RaTG13_orf1ab;200	0	0
MN996532.1;QHR63299.1;BatCoV_RaTG13_orf1ab;201	0	0
MN996532.1;QHR63299.1;BatCoV_RaTG13_orf1ab;202	0	0
MN996532.1;QHR63299.1;BatCoV_RaTG13_orf1ab;203	0	0
MN996532.1;QHR63299.1;BatCoV_RaTG13_orf1ab;204	0.05	0
MN996532.1;QHR63299.1;BatCoV_RaTG13_orf1ab;205	0	0
MN996532.1;QHR63299.1;BatCoV_RaTG13_orf1ab;206	0	0
MN996532.1;QHR63299.1;BatCoV_RaTG13_orf1ab;207	0	0
MN996532.1;QHR63299.1;BatCoV_RaTG13_orf1ab;208	0	0
MN996532.1;QHR63299.1;BatCoV_RaTG13_orf1ab;209	0	0
MN996532.1;QHR63299.1;BatCoV_RaTG13_orf1ab;210	0	0
MN996532.1;QHR63299.1;BatCoV_RaTG13_orf1ab;211	0.05	0.075
MN996532.1;QHR63299.1;BatCoV_RaTG13_orf1ab;212	0	0.1
MN996532.1;QHR63299.1;BatCoV_RaTG13_orf1ab;213	0	0.1
MN996532.1;QHR63299.1;BatCoV_RaTG13_orf1ab;214	0.1	0.075
MN996532.1;QHR63299.1;BatCoV_RaTG13_orf1ab;215	0.1	0.075
MN996532.1;QHR63299.1;BatCoV_RaTG13_orf1ab;216	0	0.075
MN996532.1;QHR63299.1;BatCoV_RaTG13_orf1ab;217	0	0.025
MN996532.1;QHR63299.1;BatCoV_RaTG13_orf1ab;218	0	0.025
MN996532.1;QHR63299.1;BatCoV_RaTG13_orf1ab;219	0	0.025
MN996532.1;QHR63299.1;BatCoV_RaTG13_orf1ab;220	0.05	0.075
MN996532.1;QHR63299.1;BatCoV_RaTG13_orf1ab;221	0	0.025
MN996532.1;QHR63299.1;BatCoV_RaTG13_orf1ab;222	0	0.025
MN996532.1;QHR63299.1;BatCoV_RaTG13_orf1ab;223	0	0.025
MN996532.1;QHR63299.1;BatCoV_RaTG13_orf1ab;224	0	0
MN996532.1;QHR63299.1;BatCoV_RaTG13_orf1ab;225	0.05	0
MN996532.1;QHR63299.1;BatCoV_RaTG13_orf1ab;226	0	0
MN996532.1;QHR63299.1;BatCoV_RaTG13_orf1ab;227	0	0
MN996532.1;QHR63299.1;BatCoV_RaTG13_orf1ab;228	0	0
MN996532.1;QHR63299.1;BatCoV_RaTG13_orf1ab;229	0	0
MN996532.1;QHR63299.1;BatCoV_RaTG13_orf1ab;230	0	0
MN996532.1;QHR63299.1;BatCoV_RaTG13_orf1ab;231	0	0
MN996532.1;QHR63299.1;BatCoV_RaTG13_orf1ab;232	0	0
MN996532.1;QHR63299.1;BatCoV_RaTG13_orf1ab;233	0	0
MN996532.1;QHR63299.1;BatCoV_RaTG13_orf1ab;234	0	0
MN996532.1;QHR63299.1;BatCoV_RaTG13_orf1ab;235	0	0
MN996532.1;QHR63299.1;BatCoV_RaTG13_orf1ab;236	0	0
MN996532.1;QHR63299.1;BatCoV_RaTG13_orf1ab;237	0	0
MN996532.1;QHR63299.1;BatCoV_RaTG13_orf1ab;238	0	0
MN996532.1;QHR63299.1;BatCoV_RaTG13_orf1ab;239	0	0
MN996532.1;QHR63299.1;BatCoV_RaTG13_orf1ab;240	0	0.025
MN996532.1;QHR63299.1;BatCoV_RaTG13_orf1ab;241	0	0.025
MN996532.1;QHR63299.1;BatCoV_RaTG13_orf1ab;242	0	0.05
MN996532.1;QHR63299.1;BatCoV_RaTG13_orf1ab;243	0	0.05
MN996532.1;QHR63299.1;BatCoV_RaTG13_orf1ab;244	0	0.05
MN996532.1;QHR63299.1;BatCoV_RaTG13_orf1ab;245	0	0.05
MN996532.1;QHR63299.1;BatCoV_RaTG13_orf1ab;246	0	0.075
MN996532.1;QHR63299.1;BatCoV_RaTG13_orf1ab;247	0	0.05
MN996532.1;QHR63299.1;BatCoV_RaTG13_orf1ab;248	0	0.025
MN996532.1;QHR63299.1;BatCoV_RaTG13_orf1ab;249	0	0.05
MN996532.1;QHR63299.1;BatCoV_RaTG13_orf1ab;250	0	0.025
MN996532.1;QHR63299.1;BatCoV_RaTG13_orf1ab;251	0	0.025
MN996532.1;QHR63299.1;BatCoV_RaTG13_orf1ab;252	0.05	0
MN996532.1;QHR63299.1;BatCoV_RaTG13_orf1ab;253	0.05	0
MN996532.1;QHR63299.1;BatCoV_RaTG13_orf1ab;254	0	0
MN996532.1;QHR63299.1;BatCoV_RaTG13_orf1ab;255	0	0.05
MN996532.1;QHR63299.1;BatCoV_RaTG13_orf1ab;256	0.1	0.1
MN996532.1;QHR63299.1;BatCoV_RaTG13_orf1ab;257	0	0
MN996532.1;QHR63299.1;BatCoV_RaTG13_orf1ab;258	0.05	0
MN996532.1;QHR63299.1;BatCoV_RaTG13_orf1ab;259	0.05	0.05
MN996532.1;QHR63299.1;BatCoV_RaTG13_orf1ab;260	0.05	0.025
MN996532.1;QHR63299.1;BatCoV_RaTG13_orf1ab;261	0.05	0.025
MN996532.1;QHR63299.1;BatCoV_RaTG13_orf1ab;262	0	0
MN996532.1;QHR63299.1;BatCoV_RaTG13_orf1ab;263	0	0.025
MN996532.1;QHR63299.1;BatCoV_RaTG13_orf1ab;264	0	0.025
MN996532.1;QHR63299.1;BatCoV_RaTG13_orf1ab;265	0	0
MN996532.1;QHR63299.1;BatCoV_RaTG13_orf1ab;266	0	0
MN996532.1;QHR63299.1;BatCoV_RaTG13_orf1ab;267	0.15	0.025
MN996532.1;QHR63299.1;BatCoV_RaTG13_orf1ab;268	0.15	0
MN996532.1;QHR63299.1;BatCoV_RaTG13_orf1ab;269	0.15	0
MN996532.1;QHR63299.1;BatCoV_RaTG13_orf1ab;270	0.2	0
MN996532.1;QHR63299.1;BatCoV_RaTG13_orf1ab;271	0.15	0
MN996532.1;QHR63299.1;BatCoV_RaTG13_orf1ab;272	0.1	0
MN996532.1;QHR63299.1;BatCoV_RaTG13_orf1ab;273	0.1	0
MN996532.1;QHR63299.1;BatCoV_RaTG13_orf1ab;274	0.15	0
MN996532.1;QHR63299.1;BatCoV_RaTG13_orf1ab;275	0.15	0.025
MN996532.1;QHR63299.1;BatCoV_RaTG13_orf1ab;276	0.2	0.05
MN996532.1;QHR63299.1;BatCoV_RaTG13_orf1ab;277	0.2	0.025
MN996532.1;QHR63299.1;BatCoV_RaTG13_orf1ab;278	0.2	0
MN996532.1;QHR63299.1;BatCoV_RaTG13_orf1ab;279	0.05	0
MN996532.1;QHR63299.1;BatCoV_RaTG13_orf1ab;280	0.05	0.025
MN996532.1;QHR63299.1;BatCoV_RaTG13_orf1ab;281	0.1	0
MN996532.1;QHR63299.1;BatCoV_RaTG13_orf1ab;282	0.05	0
MN996532.1;QHR63299.1;BatCoV_RaTG13_orf1ab;283	0.1	0.025
MN996532.1;QHR63299.1;BatCoV_RaTG13_orf1ab;284	0.05	0.025
MN996532.1;QHR63299.1;BatCoV_RaTG13_orf1ab;285	0.05	0.025
MN996532.1;QHR63299.1;BatCoV_RaTG13_orf1ab;286	0.05	0.025
MN996532.1;QHR63299.1;BatCoV_RaTG13_orf1ab;287	0	0
MN996532.1;QHR63299.1;BatCoV_RaTG13_orf1ab;288	0	0
MN996532.1;QHR63299.1;BatCoV_RaTG13_orf1ab;289	0	0
MN996532.1;QHR63299.1;BatCoV_RaTG13_orf1ab;290	0	0
MN996532.1;QHR63299.1;BatCoV_RaTG13_orf1ab;291	0.05	0
MN996532.1;QHR63299.1;BatCoV_RaTG13_orf1ab;292	0	0
MN996532.1;QHR63299.1;BatCoV_RaTG13_orf1ab;293	0	0
MN996532.1;QHR63299.1;BatCoV_RaTG13_orf1ab;294	0	0
MN996532.1;QHR63299.1;BatCoV_RaTG13_orf1ab;295	0	0
MN996532.1;QHR63299.1;BatCoV_RaTG13_orf1ab;296	0.1	0
MN996532.1;QHR63299.1;BatCoV_RaTG13_orf1ab;297	0.1	0
MN996532.1;QHR63299.1;BatCoV_RaTG13_orf1ab;298	0.1	0
MN996532.1;QHR63299.1;BatCoV_RaTG13_orf1ab;299	0.1	0
MN996532.1;QHR63299.1;BatCoV_RaTG13_orf1ab;300	0.1	0
MN996532.1;QHR63299.1;BatCoV_RaTG13_orf1ab;301	0.1	0.1
MN996532.1;QHR63299.1;BatCoV_RaTG13_orf1ab;302	0.05	0
MN996532.1;QHR63299.1;BatCoV_RaTG13_orf1ab;303	0.05	0
MN996532.1;QHR63299.1;BatCoV_RaTG13_orf1ab;304	0.1	0
MN996532.1;QHR63299.1;BatCoV_RaTG13_orf1ab;305	0.05	0
MN996532.1;QHR63299.1;BatCoV_RaTG13_orf1ab;306	0	0
MN996532.1;QHR63299.1;BatCoV_RaTG13_orf1ab;307	0	0
MN996532.1;QHR63299.1;BatCoV_RaTG13_orf1ab;308	0	0
MN996532.1;QHR63299.1;BatCoV_RaTG13_orf1ab;309	0	0
MN996532.1;QHR63299.1;BatCoV_RaTG13_orf1ab;310	0	0
MN996532.1;QHR63299.1;BatCoV_RaTG13_orf1ab;311	0	0
MN996532.1;QHR63299.1;BatCoV_RaTG13_orf1ab;312	0	0
MN996532.1;QHR63299.1;BatCoV_RaTG13_orf1ab;313	0	0
MN996532.1;QHR63299.1;BatCoV_RaTG13_orf1ab;314	0	0
MN996532.1;QHR63299.1;BatCoV_RaTG13_orf1ab;315	0	0
MN996532.1;QHR63299.1;BatCoV_RaTG13_orf1ab;316	0	0
MN996532.1;QHR63299.1;BatCoV_RaTG13_orf1ab;317	0	0
MN996532.1;QHR63299.1;BatCoV_RaTG13_orf1ab;318	0	0
MN996532.1;QHR63299.1;BatCoV_RaTG13_orf1ab;319	0	0
MN996532.1;QHR63299.1;BatCoV_RaTG13_orf1ab;320	0	0
MN996532.1;QHR63299.1;BatCoV_RaTG13_orf1ab;321	0	0
MN996532.1;QHR63299.1;BatCoV_RaTG13_orf1ab;322	0	0
MN996532.1;QHR63299.1;BatCoV_RaTG13_orf1ab;323	0	0
MN996532.1;QHR63299.1;BatCoV_RaTG13_orf1ab;324	0.05	0
MN996532.1;QHR63299.1;BatCoV_RaTG13_orf1ab;325	0	0.05
MN996532.1;QHR63299.1;BatCoV_RaTG13_orf1ab;326	0	0
MN996532.1;QHR63299.1;BatCoV_RaTG13_orf1ab;327	0	0
MN996532.1;QHR63299.1;BatCoV_RaTG13_orf1ab;328	0	0
MN996532.1;QHR63299.1;BatCoV_RaTG13_orf1ab;329	0	0
MN996532.1;QHR63299.1;BatCoV_RaTG13_orf1ab;330	0	0
MN996532.1;QHR63299.1;BatCoV_RaTG13_orf1ab;331	0	0
MN996532.1;QHR63299.1;BatCoV_RaTG13_orf1ab;332	0	0
MN996532.1;QHR63299.1;BatCoV_RaTG13_orf1ab;333	0	0
MN996532.1;QHR63299.1;BatCoV_RaTG13_orf1ab;334	0	0
MN996532.1;QHR63299.1;BatCoV_RaTG13_orf1ab;335	0	0
MN996532.1;QHR63299.1;BatCoV_RaTG13_orf1ab;336	0	0
MN996532.1;QHR63299.1;BatCoV_RaTG13_orf1ab;337	0	0
MN996532.1;QHR63299.1;BatCoV_RaTG13_orf1ab;338	0	0
MN996532.1;QHR63299.1;BatCoV_RaTG13_orf1ab;339	0	0
MN996532.1;QHR63299.1;BatCoV_RaTG13_orf1ab;340	0	0
MN996532.1;QHR63299.1;BatCoV_RaTG13_orf1ab;341	0	0
MN996532.1;QHR63299.1;BatCoV_RaTG13_orf1ab;342	0	0
MN996532.1;QHR63299.1;BatCoV_RaTG13_orf1ab;343	0	0
MN996532.1;QHR63299.1;BatCoV_RaTG13_orf1ab;344	0	0
MN996532.1;QHR63299.1;BatCoV_RaTG13_orf1ab;345	0	0
MN996532.1;QHR63299.1;BatCoV_RaTG13_orf1ab;346	0	0
MN996532.1;QHR63299.1;BatCoV_RaTG13_orf1ab;347	0.05	0
MN996532.1;QHR63299.1;BatCoV_RaTG13_orf1ab;348	0	0
MN996532.1;QHR63299.1;BatCoV_RaTG13_orf1ab;349	0.05	0
MN996532.1;QHR63299.1;BatCoV_RaTG13_orf1ab;350	0	0
MN996532.1;QHR63299.1;BatCoV_RaTG13_orf1ab;351	0	0
MN996532.1;QHR63299.1;BatCoV_RaTG13_orf1ab;352	0	0.025
MN996532.1;QHR63299.1;BatCoV_RaTG13_orf1ab;353	0	0
MN996532.1;QHR63299.1;BatCoV_RaTG13_orf1ab;354	0	0
MN996532.1;QHR63299.1;BatCoV_RaTG13_orf1ab;355	0	0
MN996532.1;QHR63299.1;BatCoV_RaTG13_orf1ab;356	0	0
MN996532.1;QHR63299.1;BatCoV_RaTG13_orf1ab;357	0	0
MN996532.1;QHR63299.1;BatCoV_RaTG13_orf1ab;358	0	0
MN996532.1;QHR63299.1;BatCoV_RaTG13_orf1ab;359	0	0
MN996532.1;QHR63299.1;BatCoV_RaTG13_orf1ab;360	0	0
MN996532.1;QHR63299.1;BatCoV_RaTG13_orf1ab;361	0	0
MN996532.1;QHR63299.1;BatCoV_RaTG13_orf1ab;362	0	0
MN996532.1;QHR63299.1;BatCoV_RaTG13_orf1ab;363	0	0
MN996532.1;QHR63299.1;BatCoV_RaTG13_orf1ab;364	0	0
MN996532.1;QHR63299.1;BatCoV_RaTG13_orf1ab;365	0	0
MN996532.1;QHR63299.1;BatCoV_RaTG13_orf1ab;366	0.15	0.05
MN996532.1;QHR63299.1;BatCoV_RaTG13_orf1ab;367	0.05	0.025
MN996532.1;QHR63299.1;BatCoV_RaTG13_orf1ab;368	0.05	0
MN996532.1;QHR63299.1;BatCoV_RaTG13_orf1ab;369	0.15	0.05
MN996532.1;QHR63299.1;BatCoV_RaTG13_orf1ab;370	0.1	0.05
MN996532.1;QHR63299.1;BatCoV_RaTG13_orf1ab;371	0.15	0.05
MN996532.1;QHR63299.1;BatCoV_RaTG13_orf1ab;372	0.05	0.025
MN996532.1;QHR63299.1;BatCoV_RaTG13_orf1ab;373	0.05	0
MN996532.1;QHR63299.1;BatCoV_RaTG13_orf1ab;374	0.05	0.025
MN996532.1;QHR63299.1;BatCoV_RaTG13_orf1ab;375	0.05	0.025
MN996532.1;QHR63299.1;BatCoV_RaTG13_orf1ab;376	0.05	0
MN996532.1;QHR63299.1;BatCoV_RaTG13_orf1ab;377	0	0
MN996532.1;QHR63299.1;BatCoV_RaTG13_orf1ab;378	0	0
MN996532.1;QHR63299.1;BatCoV_RaTG13_orf1ab;379	0.15	0.05
MN996532.1;QHR63299.1;BatCoV_RaTG13_orf1ab;380	0	0.025
MN996532.1;QHR63299.1;BatCoV_RaTG13_orf1ab;381	0	0.025
MN996532.1;QHR63299.1;BatCoV_RaTG13_orf1ab;382	0	0.025
MN996532.1;QHR63299.1;BatCoV_RaTG13_orf1ab;383	0	0.025
MN996532.1;QHR63299.1;BatCoV_RaTG13_orf1ab;384	0	0.025
MN996532.1;QHR63299.1;BatCoV_RaTG13_orf1ab;385	0	0.025
MN996532.1;QHR63299.1;BatCoV_RaTG13_orf1ab;386	0.05	0.025
MN996532.1;QHR63299.1;BatCoV_RaTG13_orf1ab;387	0	0.025
MN996532.1;QHR63299.1;BatCoV_RaTG13_orf1ab;388	0	0
MN996532.1;QHR63299.1;BatCoV_RaTG13_orf1ab;389	0	0
MN996532.1;QHR63299.1;BatCoV_RaTG13_orf1ab;390	0	0.025
MN996532.1;QHR63299.1;BatCoV_RaTG13_orf1ab;391	0	0
MN996532.1;QHR63299.1;BatCoV_RaTG13_orf1ab;392	0	0
MN996532.1;QHR63299.1;BatCoV_RaTG13_orf1ab;393	0	0
MN996532.1;QHR63299.1;BatCoV_RaTG13_orf1ab;394	0	0
MN996532.1;QHR63299.1;BatCoV_RaTG13_orf1ab;395	0	0
MN996532.1;QHR63299.1;BatCoV_RaTG13_orf1ab;396	0	0
MN996532.1;QHR63299.1;BatCoV_RaTG13_orf1ab;397	0	0.025
MN996532.1;QHR63299.1;BatCoV_RaTG13_orf1ab;398	0	0
MN996532.1;QHR63299.1;BatCoV_RaTG13_orf1ab;399	0	0
MN996532.1;QHR63299.1;BatCoV_RaTG13_orf1ab;400	0	0
MN996532.1;QHR63299.1;BatCoV_RaTG13_orf1ab;401	0	0
MN996532.1;QHR63299.1;BatCoV_RaTG13_orf1ab;402	0	0
MN996532.1;QHR63299.1;BatCoV_RaTG13_orf1ab;403	0	0
MN996532.1;QHR63299.1;BatCoV_RaTG13_orf1ab;404	0	0
MN996532.1;QHR63299.1;BatCoV_RaTG13_orf1ab;405	0	0
MN996532.1;QHR63299.1;BatCoV_RaTG13_orf1ab;406	0	0
MN996532.1;QHR63299.1;BatCoV_RaTG13_orf1ab;407	0	0
MN996532.1;QHR63299.1;BatCoV_RaTG13_orf1ab;408	0	0
MN996532.1;QHR63299.1;BatCoV_RaTG13_orf1ab;409	0	0
MN996532.1;QHR63299.1;BatCoV_RaTG13_orf1ab;410	0	0
MN996532.1;QHR63299.1;BatCoV_RaTG13_orf1ab;411	0	0
MN996532.1;QHR63299.1;BatCoV_RaTG13_orf1ab;412	0	0
MN996532.1;QHR63299.1;BatCoV_RaTG13_orf1ab;413	0	0
MN996532.1;QHR63299.1;BatCoV_RaTG13_orf1ab;414	0	0
MN996532.1;QHR63299.1;BatCoV_RaTG13_orf1ab;415	0	0
MN996532.1;QHR63299.1;BatCoV_RaTG13_orf1ab;416	0	0
MN996532.1;QHR63299.1;BatCoV_RaTG13_orf1ab;417	0	0
MN996532.1;QHR63299.1;BatCoV_RaTG13_orf1ab;418	0	0
MN996532.1;QHR63299.1;BatCoV_RaTG13_orf1ab;419	0	0
MN996532.1;QHR63299.1;BatCoV_RaTG13_orf1ab;420	0	0
MN996532.1;QHR63299.1;BatCoV_RaTG13_orf1ab;421	0	0
MN996532.1;QHR63299.1;BatCoV_RaTG13_orf1ab;422	0	0
MN996532.1;QHR63299.1;BatCoV_RaTG13_orf1ab;423	0	0
MN996532.1;QHR63299.1;BatCoV_RaTG13_orf1ab;424	0.05	0
MN996532.1;QHR63299.1;BatCoV_RaTG13_orf1ab;425	0.05	0.025
MN996532.1;QHR63299.1;BatCoV_RaTG13_orf1ab;426	0	0
MN996532.1;QHR63299.1;BatCoV_RaTG13_orf1ab;427	0	0.025
MN996532.1;QHR63299.1;BatCoV_RaTG13_orf1ab;428	0	0
MN996532.1;QHR63299.1;BatCoV_RaTG13_orf1ab;429	0	0
MN996532.1;QHR63299.1;BatCoV_RaTG13_orf1ab;430	0	0
MN996532.1;QHR63299.1;BatCoV_RaTG13_orf1ab;431	0	0
MN996532.1;QHR63299.1;BatCoV_RaTG13_orf1ab;432	0	0
MN996532.1;QHR63299.1;BatCoV_RaTG13_orf1ab;433	0	0
MN996532.1;QHR63299.1;BatCoV_RaTG13_orf1ab;434	0	0
MN996532.1;QHR63299.1;BatCoV_RaTG13_orf1ab;435	0	0
MN996532.1;QHR63299.1;BatCoV_RaTG13_orf1ab;436	0	0
MN996532.1;QHR63299.1;BatCoV_RaTG13_orf1ab;437	0	0
MN996532.1;QHR63299.1;BatCoV_RaTG13_orf1ab;438	0	0
MN996532.1;QHR63299.1;BatCoV_RaTG13_orf1ab;439	0	0
MN996532.1;QHR63299.1;BatCoV_RaTG13_orf1ab;440	0	0
MN996532.1;QHR63299.1;BatCoV_RaTG13_orf1ab;441	0	0
MN996532.1;QHR63299.1;BatCoV_RaTG13_orf1ab;442	0	0
MN996532.1;QHR63299.1;BatCoV_RaTG13_orf1ab;443	0.05	0
MN996532.1;QHR63299.1;BatCoV_RaTG13_orf1ab;444	0.2	0.025
MN996532.1;QHR63299.1;BatCoV_RaTG13_orf1ab;445	0.5	0.475
MN996532.1;QHR63299.1;BatCoV_RaTG13_orf1ab;446	0.05	0.05
MN996532.1;QHR63299.1;BatCoV_RaTG13_orf1ab;447	0.05	0.05
MN996532.1;QHR63299.1;BatCoV_RaTG13_orf1ab;448	0.05	0.05
MN996532.1;QHR63299.1;BatCoV_RaTG13_orf1ab;449	0	0.025
MN996532.1;QHR63299.1;BatCoV_RaTG13_orf1ab;450	0	0
MN996532.1;QHR63299.1;BatCoV_RaTG13_orf1ab;451	0	0
MN996532.1;QHR63299.1;BatCoV_RaTG13_orf1ab;452	0.05	0
MN996532.1;QHR63299.1;BatCoV_RaTG13_orf1ab;453	0	0
MN996532.1;QHR63299.1;BatCoV_RaTG13_orf1ab;454	0	0
MN996532.1;QHR63299.1;BatCoV_RaTG13_orf1ab;455	0	0
MN996532.1;QHR63299.1;BatCoV_RaTG13_orf1ab;456	0.05	0
MN996532.1;QHR63299.1;BatCoV_RaTG13_orf1ab;457	0.05	0
MN996532.1;QHR63299.1;BatCoV_RaTG13_orf1ab;458	0.05	0
MN996532.1;QHR63299.1;BatCoV_RaTG13_orf1ab;459	0	0
MN996532.1;QHR63299.1;BatCoV_RaTG13_orf1ab;460	0	0
MN996532.1;QHR63299.1;BatCoV_RaTG13_orf1ab;461	0	0
MN996532.1;QHR63299.1;BatCoV_RaTG13_orf1ab;462	0	0
MN996532.1;QHR63299.1;BatCoV_RaTG13_orf1ab;463	0	0
MN996532.1;QHR63299.1;BatCoV_RaTG13_orf1ab;464	0	0
MN996532.1;QHR63299.1;BatCoV_RaTG13_orf1ab;465	0	0
MN996532.1;QHR63299.1;BatCoV_RaTG13_orf1ab;466	0	0
MN996532.1;QHR63299.1;BatCoV_RaTG13_orf1ab;467	0	0
MN996532.1;QHR63299.1;BatCoV_RaTG13_orf1ab;468	0	0
MN996532.1;QHR63299.1;BatCoV_RaTG13_orf1ab;469	0	0
MN996532.1;QHR63299.1;BatCoV_RaTG13_orf1ab;470	0	0
MN996532.1;QHR63299.1;BatCoV_RaTG13_orf1ab;471	0	0
MN996532.1;QHR63299.1;BatCoV_RaTG13_orf1ab;472	0	0
MN996532.1;QHR63299.1;BatCoV_RaTG13_orf1ab;473	0	0
MN996532.1;QHR63299.1;BatCoV_RaTG13_orf1ab;474	0	0
MN996532.1;QHR63299.1;BatCoV_RaTG13_orf1ab;475	0	0
MN996532.1;QHR63299.1;BatCoV_RaTG13_orf1ab;476	0	0
MN996532.1;QHR63299.1;BatCoV_RaTG13_orf1ab;477	0	0
MN996532.1;QHR63299.1;BatCoV_RaTG13_orf1ab;478	0	0
MN996532.1;QHR63299.1;BatCoV_RaTG13_orf1ab;479	0	0
MN996532.1;QHR63299.1;BatCoV_RaTG13_orf1ab;480	0	0.05
MN996532.1;QHR63299.1;BatCoV_RaTG13_orf1ab;481	0	0.05
MN996532.1;QHR63299.1;BatCoV_RaTG13_orf1ab;482	0	0.025
MN996532.1;QHR63299.1;BatCoV_RaTG13_orf1ab;483	0	0.025
MN996532.1;QHR63299.1;BatCoV_RaTG13_orf1ab;484	0	0
MN996532.1;QHR63299.1;BatCoV_RaTG13_orf1ab;485	0	0
MN996532.1;QHR63299.1;BatCoV_RaTG13_orf1ab;486	0	0.025
MN996532.1;QHR63299.1;BatCoV_RaTG13_orf1ab;487	0	0
MN996532.1;QHR63299.1;BatCoV_RaTG13_orf1ab;488	0	0
MN996532.1;QHR63299.1;BatCoV_RaTG13_orf1ab;489	0	0.05
MN996532.1;QHR63299.1;BatCoV_RaTG13_orf1ab;490	0	0.025
MN996532.1;QHR63299.1;BatCoV_RaTG13_orf1ab;491	0	0
MN996532.1;QHR63299.1;BatCoV_RaTG13_orf1ab;492	0	0
MN996532.1;QHR63299.1;BatCoV_RaTG13_orf1ab;493	0	0.05
MN996532.1;QHR63299.1;BatCoV_RaTG13_orf1ab;494	0	0.025
MN996532.1;QHR63299.1;BatCoV_RaTG13_orf1ab;495	0	0
MN996532.1;QHR63299.1;BatCoV_RaTG13_orf1ab;496	0	0
MN996532.1;QHR63299.1;BatCoV_RaTG13_orf1ab;497	0.05	0
MN996532.1;QHR63299.1;BatCoV_RaTG13_orf1ab;498	0	0
MN996532.1;QHR63299.1;BatCoV_RaTG13_orf1ab;499	0	0
MN996532.1;QHR63299.1;BatCoV_RaTG13_orf1ab;500	0	0
MN996532.1;QHR63299.1;BatCoV_RaTG13_orf1ab;501	0	0
MN996532.1;QHR63299.1;BatCoV_RaTG13_orf1ab;502	0	0
MN996532.1;QHR63299.1;BatCoV_RaTG13_orf1ab;503	0	0
MN996532.1;QHR63299.1;BatCoV_RaTG13_orf1ab;504	0	0
MN996532.1;QHR63299.1;BatCoV_RaTG13_orf1ab;505	0	0
MN996532.1;QHR63299.1;BatCoV_RaTG13_orf1ab;506	0	0
MN996532.1;QHR63299.1;BatCoV_RaTG13_orf1ab;507	0	0
MN996532.1;QHR63299.1;BatCoV_RaTG13_orf1ab;508	0	0
MN996532.1;QHR63299.1;BatCoV_RaTG13_orf1ab;509	0	0
MN996532.1;QHR63299.1;BatCoV_RaTG13_orf1ab;510	0	0
MN996532.1;QHR63299.1;BatCoV_RaTG13_orf1ab;511	0	0
MN996532.1;QHR63299.1;BatCoV_RaTG13_orf1ab;512	0	0
MN996532.1;QHR63299.1;BatCoV_RaTG13_orf1ab;513	0	0.025
MN996532.1;QHR63299.1;BatCoV_RaTG13_orf1ab;514	0	0.025
MN996532.1;QHR63299.1;BatCoV_RaTG13_orf1ab;515	0	0.025
MN996532.1;QHR63299.1;BatCoV_RaTG13_orf1ab;516	0	0.025
MN996532.1;QHR63299.1;BatCoV_RaTG13_orf1ab;517	0	0
MN996532.1;QHR63299.1;BatCoV_RaTG13_orf1ab;518	0.1	0.025
MN996532.1;QHR63299.1;BatCoV_RaTG13_orf1ab;519	0	0
MN996532.1;QHR63299.1;BatCoV_RaTG13_orf1ab;520	0	0
MN996532.1;QHR63299.1;BatCoV_RaTG13_orf1ab;521	0	0
MN996532.1;QHR63299.1;BatCoV_RaTG13_orf1ab;522	0	0
MN996532.1;QHR63299.1;BatCoV_RaTG13_orf1ab;523	0	0
MN996532.1;QHR63299.1;BatCoV_RaTG13_orf1ab;524	0	0
MN996532.1;QHR63299.1;BatCoV_RaTG13_orf1ab;525	0.05	0
MN996532.1;QHR63299.1;BatCoV_RaTG13_orf1ab;526	0.05	0.025
MN996532.1;QHR63299.1;BatCoV_RaTG13_orf1ab;527	0	0
MN996532.1;QHR63299.1;BatCoV_RaTG13_orf1ab;528	0	0
MN996532.1;QHR63299.1;BatCoV_RaTG13_orf1ab;529	0	0
MN996532.1;QHR63299.1;BatCoV_RaTG13_orf1ab;530	0	0
MN996532.1;QHR63299.1;BatCoV_RaTG13_orf1ab;531	0	0
MN996532.1;QHR63299.1;BatCoV_RaTG13_orf1ab;532	0	0
MN996532.1;QHR63299.1;BatCoV_RaTG13_orf1ab;533	0	0
MN996532.1;QHR63299.1;BatCoV_RaTG13_orf1ab;534	0	0
MN996532.1;QHR63299.1;BatCoV_RaTG13_orf1ab;535	0	0
MN996532.1;QHR63299.1;BatCoV_RaTG13_orf1ab;536	0	0
MN996532.1;QHR63299.1;BatCoV_RaTG13_orf1ab;537	0	0
MN996532.1;QHR63299.1;BatCoV_RaTG13_orf1ab;538	0	0
MN996532.1;QHR63299.1;BatCoV_RaTG13_orf1ab;539	0	0
MN996532.1;QHR63299.1;BatCoV_RaTG13_orf1ab;540	0	0
MN996532.1;QHR63299.1;BatCoV_RaTG13_orf1ab;541	0	0
MN996532.1;QHR63299.1;BatCoV_RaTG13_orf1ab;542	0	0
MN996532.1;QHR63299.1;BatCoV_RaTG13_orf1ab;543	0	0
MN996532.1;QHR63299.1;BatCoV_RaTG13_orf1ab;544	0	0
MN996532.1;QHR63299.1;BatCoV_RaTG13_orf1ab;545	0	0
MN996532.1;QHR63299.1;BatCoV_RaTG13_orf1ab;546	0	0.025
MN996532.1;QHR63299.1;BatCoV_RaTG13_orf1ab;547	0	0
MN996532.1;QHR63299.1;BatCoV_RaTG13_orf1ab;548	0	0
MN996532.1;QHR63299.1;BatCoV_RaTG13_orf1ab;549	0	0
MN996532.1;QHR63299.1;BatCoV_RaTG13_orf1ab;550	0	0
MN996532.1;QHR63299.1;BatCoV_RaTG13_orf1ab;551	0.05	0.05
MN996532.1;QHR63299.1;BatCoV_RaTG13_orf1ab;552	0	0
MN996532.1;QHR63299.1;BatCoV_RaTG13_orf1ab;553	0.05	0.025
MN996532.1;QHR63299.1;BatCoV_RaTG13_orf1ab;554	0	0
MN996532.1;QHR63299.1;BatCoV_RaTG13_orf1ab;555	0.05	0
MN996532.1;QHR63299.1;BatCoV_RaTG13_orf1ab;556	0	0
MN996532.1;QHR63299.1;BatCoV_RaTG13_orf1ab;557	0	0
MN996532.1;QHR63299.1;BatCoV_RaTG13_orf1ab;558	0	0
MN996532.1;QHR63299.1;BatCoV_RaTG13_orf1ab;559	0	0
MN996532.1;QHR63299.1;BatCoV_RaTG13_orf1ab;560	0	0
MN996532.1;QHR63299.1;BatCoV_RaTG13_orf1ab;561	0	0
MN996532.1;QHR63299.1;BatCoV_RaTG13_orf1ab;562	0	0
MN996532.1;QHR63299.1;BatCoV_RaTG13_orf1ab;563	0	0
MN996532.1;QHR63299.1;BatCoV_RaTG13_orf1ab;564	0	0
MN996532.1;QHR63299.1;BatCoV_RaTG13_orf1ab;565	0	0.025
MN996532.1;QHR63299.1;BatCoV_RaTG13_orf1ab;566	0	0
MN996532.1;QHR63299.1;BatCoV_RaTG13_orf1ab;567	0	0
MN996532.1;QHR63299.1;BatCoV_RaTG13_orf1ab;568	0	0
MN996532.1;QHR63299.1;BatCoV_RaTG13_orf1ab;569	0	0.025
MN996532.1;QHR63299.1;BatCoV_RaTG13_orf1ab;570	0	0.025
MN996532.1;QHR63299.1;BatCoV_RaTG13_orf1ab;571	0	0.025
MN996532.1;QHR63299.1;BatCoV_RaTG13_orf1ab;572	0.1	0.05
MN996532.1;QHR63299.1;BatCoV_RaTG13_orf1ab;573	0	0.025
MN996532.1;QHR63299.1;BatCoV_RaTG13_orf1ab;574	0	0
MN996532.1;QHR63299.1;BatCoV_RaTG13_orf1ab;575	0	0
MN996532.1;QHR63299.1;BatCoV_RaTG13_orf1ab;576	0	0
MN996532.1;QHR63299.1;BatCoV_RaTG13_orf1ab;577	0	0
MN996532.1;QHR63299.1;BatCoV_RaTG13_orf1ab;578	0	0.025
MN996532.1;QHR63299.1;BatCoV_RaTG13_orf1ab;579	0	0
MN996532.1;QHR63299.1;BatCoV_RaTG13_orf1ab;580	0	0
MN996532.1;QHR63299.1;BatCoV_RaTG13_orf1ab;581	0	0
MN996532.1;QHR63299.1;BatCoV_RaTG13_orf1ab;582	0	0
MN996532.1;QHR63299.1;BatCoV_RaTG13_orf1ab;583	0	0
MN996532.1;QHR63299.1;BatCoV_RaTG13_orf1ab;584	0	0
MN996532.1;QHR63299.1;BatCoV_RaTG13_orf1ab;585	0	0
MN996532.1;QHR63299.1;BatCoV_RaTG13_orf1ab;586	0	0
MN996532.1;QHR63299.1;BatCoV_RaTG13_orf1ab;587	0	0
MN996532.1;QHR63299.1;BatCoV_RaTG13_orf1ab;588	0	0
MN996532.1;QHR63299.1;BatCoV_RaTG13_orf1ab;589	0.05	0
MN996532.1;QHR63299.1;BatCoV_RaTG13_orf1ab;590	0	0
MN996532.1;QHR63299.1;BatCoV_RaTG13_orf1ab;591	0	0
MN996532.1;QHR63299.1;BatCoV_RaTG13_orf1ab;592	0	0
MN996532.1;QHR63299.1;BatCoV_RaTG13_orf1ab;593	0	0
MN996532.1;QHR63299.1;BatCoV_RaTG13_orf1ab;594	0	0
MN996532.1;QHR63299.1;BatCoV_RaTG13_orf1ab;595	0	0
MN996532.1;QHR63299.1;BatCoV_RaTG13_orf1ab;596	0	0
MN996532.1;QHR63299.1;BatCoV_RaTG13_orf1ab;597	0	0
MN996532.1;QHR63299.1;BatCoV_RaTG13_orf1ab;598	0	0
MN996532.1;QHR63299.1;BatCoV_RaTG13_orf1ab;599	0	0
MN996532.1;QHR63299.1;BatCoV_RaTG13_orf1ab;600	0	0
MN996532.1;QHR63299.1;BatCoV_RaTG13_orf1ab;601	0	0
MN996532.1;QHR63299.1;BatCoV_RaTG13_orf1ab;602	0	0
MN996532.1;QHR63299.1;BatCoV_RaTG13_orf1ab;603	0	0
MN996532.1;QHR63299.1;BatCoV_RaTG13_orf1ab;604	0	0
MN996532.1;QHR63299.1;BatCoV_RaTG13_orf1ab;605	0	0
MN996532.1;QHR63299.1;BatCoV_RaTG13_orf1ab;606	0	0
MN996532.1;QHR63299.1;BatCoV_RaTG13_orf1ab;607	0	0
MN996532.1;QHR63299.1;BatCoV_RaTG13_orf1ab;608	0	0
MN996532.1;QHR63299.1;BatCoV_RaTG13_orf1ab;609	0	0
MN996532.1;QHR63299.1;BatCoV_RaTG13_orf1ab;610	0	0
MN996532.1;QHR63299.1;BatCoV_RaTG13_orf1ab;611	0	0
MN996532.1;QHR63299.1;BatCoV_RaTG13_orf1ab;612	0	0
MN996532.1;QHR63299.1;BatCoV_RaTG13_orf1ab;613	0	0
MN996532.1;QHR63299.1;BatCoV_RaTG13_orf1ab;614	0	0
MN996532.1;QHR63299.1;BatCoV_RaTG13_orf1ab;615	0	0
MN996532.1;QHR63299.1;BatCoV_RaTG13_orf1ab;616	0	0
MN996532.1;QHR63299.1;BatCoV_RaTG13_orf1ab;617	0.05	0.025
MN996532.1;QHR63299.1;BatCoV_RaTG13_orf1ab;618	0.1	0.025
MN996532.1;QHR63299.1;BatCoV_RaTG13_orf1ab;619	0.1	0.025
MN996532.1;QHR63299.1;BatCoV_RaTG13_orf1ab;620	0.1	0.025
MN996532.1;QHR63299.1;BatCoV_RaTG13_orf1ab;621	0.1	0.05
MN996532.1;QHR63299.1;BatCoV_RaTG13_orf1ab;622	0.1	0.025
MN996532.1;QHR63299.1;BatCoV_RaTG13_orf1ab;623	0	0
MN996532.1;QHR63299.1;BatCoV_RaTG13_orf1ab;624	0	0.05
MN996532.1;QHR63299.1;BatCoV_RaTG13_orf1ab;625	0	0
MN996532.1;QHR63299.1;BatCoV_RaTG13_orf1ab;626	0	0
MN996532.1;QHR63299.1;BatCoV_RaTG13_orf1ab;627	0	0
MN996532.1;QHR63299.1;BatCoV_RaTG13_orf1ab;628	0	0.025
MN996532.1;QHR63299.1;BatCoV_RaTG13_orf1ab;629	0	0.025
MN996532.1;QHR63299.1;BatCoV_RaTG13_orf1ab;630	0	0.025
MN996532.1;QHR63299.1;BatCoV_RaTG13_orf1ab;631	0	0.05
MN996532.1;QHR63299.1;BatCoV_RaTG13_orf1ab;632	0	0.05
MN996532.1;QHR63299.1;BatCoV_RaTG13_orf1ab;633	0	0.025
MN996532.1;QHR63299.1;BatCoV_RaTG13_orf1ab;634	0	0
MN996532.1;QHR63299.1;BatCoV_RaTG13_orf1ab;635	0	0.025
MN996532.1;QHR63299.1;BatCoV_RaTG13_orf1ab;636	0	0.05
MN996532.1;QHR63299.1;BatCoV_RaTG13_orf1ab;637	0	0
MN996532.1;QHR63299.1;BatCoV_RaTG13_orf1ab;638	0.05	0.025
MN996532.1;QHR63299.1;BatCoV_RaTG13_orf1ab;639	0	0
MN996532.1;QHR63299.1;BatCoV_RaTG13_orf1ab;640	0	0
MN996532.1;QHR63299.1;BatCoV_RaTG13_orf1ab;641	0	0
MN996532.1;QHR63299.1;BatCoV_RaTG13_orf1ab;642	0	0
MN996532.1;QHR63299.1;BatCoV_RaTG13_orf1ab;643	0	0
MN996532.1;QHR63299.1;BatCoV_RaTG13_orf1ab;644	0	0
MN996532.1;QHR63299.1;BatCoV_RaTG13_orf1ab;645	0	0
MN996532.1;QHR63299.1;BatCoV_RaTG13_orf1ab;646	0	0
MN996532.1;QHR63299.1;BatCoV_RaTG13_orf1ab;647	0	0
MN996532.1;QHR63299.1;BatCoV_RaTG13_orf1ab;648	0	0
MN996532.1;QHR63299.1;BatCoV_RaTG13_orf1ab;649	0	0
MN996532.1;QHR63299.1;BatCoV_RaTG13_orf1ab;650	0	0
MN996532.1;QHR63299.1;BatCoV_RaTG13_orf1ab;651	0	0
MN996532.1;QHR63299.1;BatCoV_RaTG13_orf1ab;652	0	0
MN996532.1;QHR63299.1;BatCoV_RaTG13_orf1ab;653	0	0
MN996532.1;QHR63299.1;BatCoV_RaTG13_orf1ab;654	0	0
MN996532.1;QHR63299.1;BatCoV_RaTG13_orf1ab;655	0	0
MN996532.1;QHR63299.1;BatCoV_RaTG13_orf1ab;656	0	0
MN996532.1;QHR63299.1;BatCoV_RaTG13_orf1ab;657	0	0.025
MN996532.1;QHR63299.1;BatCoV_RaTG13_orf1ab;658	0	0.05
MN996532.1;QHR63299.1;BatCoV_RaTG13_orf1ab;659	0	0.025
MN996532.1;QHR63299.1;BatCoV_RaTG13_orf1ab;660	0	0.025
MN996532.1;QHR63299.1;BatCoV_RaTG13_orf1ab;661	0	0.025
MN996532.1;QHR63299.1;BatCoV_RaTG13_orf1ab;662	0	0.025
MN996532.1;QHR63299.1;BatCoV_RaTG13_orf1ab;663	0	0.025
MN996532.1;QHR63299.1;BatCoV_RaTG13_orf1ab;664	0	0.025
MN996532.1;QHR63299.1;BatCoV_RaTG13_orf1ab;665	0	0.025
MN996532.1;QHR63299.1;BatCoV_RaTG13_orf1ab;666	0	0.025
MN996532.1;QHR63299.1;BatCoV_RaTG13_orf1ab;667	0	0.025
MN996532.1;QHR63299.1;BatCoV_RaTG13_orf1ab;668	0	0
MN996532.1;QHR63299.1;BatCoV_RaTG13_orf1ab;669	0	0
MN996532.1;QHR63299.1;BatCoV_RaTG13_orf1ab;670	0	0
MN996532.1;QHR63299.1;BatCoV_RaTG13_orf1ab;671	0	0
MN996532.1;QHR63299.1;BatCoV_RaTG13_orf1ab;672	0	0
MN996532.1;QHR63299.1;BatCoV_RaTG13_orf1ab;673	0	0
MN996532.1;QHR63299.1;BatCoV_RaTG13_orf1ab;674	0	0
MN996532.1;QHR63299.1;BatCoV_RaTG13_orf1ab;675	0	0
MN996532.1;QHR63299.1;BatCoV_RaTG13_orf1ab;676	0	0
MN996532.1;QHR63299.1;BatCoV_RaTG13_orf1ab;677	0	0
MN996532.1;QHR63299.1;BatCoV_RaTG13_orf1ab;678	0	0
MN996532.1;QHR63299.1;BatCoV_RaTG13_orf1ab;679	0	0
MN996532.1;QHR63299.1;BatCoV_RaTG13_orf1ab;680	0	0
MN996532.1;QHR63299.1;BatCoV_RaTG13_orf1ab;681	0	0
MN996532.1;QHR63299.1;BatCoV_RaTG13_orf1ab;682	0	0
MN996532.1;QHR63299.1;BatCoV_RaTG13_orf1ab;683	0	0
MN996532.1;QHR63299.1;BatCoV_RaTG13_orf1ab;684	0	0
MN996532.1;QHR63299.1;BatCoV_RaTG13_orf1ab;685	0	0
MN996532.1;QHR63299.1;BatCoV_RaTG13_orf1ab;686	0	0
MN996532.1;QHR63299.1;BatCoV_RaTG13_orf1ab;687	0	0
MN996532.1;QHR63299.1;BatCoV_RaTG13_orf1ab;688	0	0
MN996532.1;QHR63299.1;BatCoV_RaTG13_orf1ab;689	0	0
MN996532.1;QHR63299.1;BatCoV_RaTG13_orf1ab;690	0	0
MN996532.1;QHR63299.1;BatCoV_RaTG13_orf1ab;691	0	0
MN996532.1;QHR63299.1;BatCoV_RaTG13_orf1ab;692	0	0
MN996532.1;QHR63299.1;BatCoV_RaTG13_orf1ab;693	0	0.025
MN996532.1;QHR63299.1;BatCoV_RaTG13_orf1ab;694	0	0
MN996532.1;QHR63299.1;BatCoV_RaTG13_orf1ab;695	0	0
MN996532.1;QHR63299.1;BatCoV_RaTG13_orf1ab;696	0	0.025
MN996532.1;QHR63299.1;BatCoV_RaTG13_orf1ab;697	0	0
MN996532.1;QHR63299.1;BatCoV_RaTG13_orf1ab;698	0	0
MN996532.1;QHR63299.1;BatCoV_RaTG13_orf1ab;699	0	0
MN996532.1;QHR63299.1;BatCoV_RaTG13_orf1ab;700	0	0
MN996532.1;QHR63299.1;BatCoV_RaTG13_orf1ab;701	0	0
MN996532.1;QHR63299.1;BatCoV_RaTG13_orf1ab;702	0	0
MN996532.1;QHR63299.1;BatCoV_RaTG13_orf1ab;703	0	0
MN996532.1;QHR63299.1;BatCoV_RaTG13_orf1ab;704	0	0
MN996532.1;QHR63299.1;BatCoV_RaTG13_orf1ab;705	0	0
MN996532.1;QHR63299.1;BatCoV_RaTG13_orf1ab;706	0	0
MN996532.1;QHR63299.1;BatCoV_RaTG13_orf1ab;707	0	0
MN996532.1;QHR63299.1;BatCoV_RaTG13_orf1ab;708	0	0
MN996532.1;QHR63299.1;BatCoV_RaTG13_orf1ab;709	0	0
MN996532.1;QHR63299.1;BatCoV_RaTG13_orf1ab;710	0	0
MN996532.1;QHR63299.1;BatCoV_RaTG13_orf1ab;711	0	0
MN996532.1;QHR63299.1;BatCoV_RaTG13_orf1ab;712	0.05	0
MN996532.1;QHR63299.1;BatCoV_RaTG13_orf1ab;713	0	0
MN996532.1;QHR63299.1;BatCoV_RaTG13_orf1ab;714	0	0.025
MN996532.1;QHR63299.1;BatCoV_RaTG13_orf1ab;715	0	0.075
MN996532.1;QHR63299.1;BatCoV_RaTG13_orf1ab;716	0	0.05
MN996532.1;QHR63299.1;BatCoV_RaTG13_orf1ab;717	0	0.05
MN996532.1;QHR63299.1;BatCoV_RaTG13_orf1ab;718	0	0.075
MN996532.1;QHR63299.1;BatCoV_RaTG13_orf1ab;719	0	0.05
MN996532.1;QHR63299.1;BatCoV_RaTG13_orf1ab;720	0	0.05
MN996532.1;QHR63299.1;BatCoV_RaTG13_orf1ab;721	0	0.05
MN996532.1;QHR63299.1;BatCoV_RaTG13_orf1ab;722	0	0.05
MN996532.1;QHR63299.1;BatCoV_RaTG13_orf1ab;723	0	0.05
MN996532.1;QHR63299.1;BatCoV_RaTG13_orf1ab;724	0	0.075
MN996532.1;QHR63299.1;BatCoV_RaTG13_orf1ab;725	0	0
MN996532.1;QHR63299.1;BatCoV_RaTG13_orf1ab;726	0.05	0
MN996532.1;QHR63299.1;BatCoV_RaTG13_orf1ab;727	0	0
MN996532.1;QHR63299.1;BatCoV_RaTG13_orf1ab;728	0	0
MN996532.1;QHR63299.1;BatCoV_RaTG13_orf1ab;729	0	0
MN996532.1;QHR63299.1;BatCoV_RaTG13_orf1ab;730	0	0
MN996532.1;QHR63299.1;BatCoV_RaTG13_orf1ab;731	0	0
MN996532.1;QHR63299.1;BatCoV_RaTG13_orf1ab;732	0	0
MN996532.1;QHR63299.1;BatCoV_RaTG13_orf1ab;733	0	0
MN996532.1;QHR63299.1;BatCoV_RaTG13_orf1ab;734	0	0
MN996532.1;QHR63299.1;BatCoV_RaTG13_orf1ab;735	0	0
MN996532.1;QHR63299.1;BatCoV_RaTG13_orf1ab;736	0	0
MN996532.1;QHR63299.1;BatCoV_RaTG13_orf1ab;737	0	0
MN996532.1;QHR63299.1;BatCoV_RaTG13_orf1ab;738	0	0
MN996532.1;QHR63299.1;BatCoV_RaTG13_orf1ab;739	0	0
MN996532.1;QHR63299.1;BatCoV_RaTG13_orf1ab;740	0	0
MN996532.1;QHR63299.1;BatCoV_RaTG13_orf1ab;741	0	0
MN996532.1;QHR63299.1;BatCoV_RaTG13_orf1ab;742	0	0
MN996532.1;QHR63299.1;BatCoV_RaTG13_orf1ab;743	0	0
MN996532.1;QHR63299.1;BatCoV_RaTG13_orf1ab;744	0.15	0.05
MN996532.1;QHR63299.1;BatCoV_RaTG13_orf1ab;745	0.1	0.05
MN996532.1;QHR63299.1;BatCoV_RaTG13_orf1ab;746	0.15	0.025
MN996532.1;QHR63299.1;BatCoV_RaTG13_orf1ab;747	0.1	0.025
MN996532.1;QHR63299.1;BatCoV_RaTG13_orf1ab;748	0.1	0.05
MN996532.1;QHR63299.1;BatCoV_RaTG13_orf1ab;749	0.15	0.075
MN996532.1;QHR63299.1;BatCoV_RaTG13_orf1ab;750	0.15	0.05
MN996532.1;QHR63299.1;BatCoV_RaTG13_orf1ab;751	0.05	0.05
MN996532.1;QHR63299.1;BatCoV_RaTG13_orf1ab;752	0.05	0.05
MN996532.1;QHR63299.1;BatCoV_RaTG13_orf1ab;753	0.05	0.075
MN996532.1;QHR63299.1;BatCoV_RaTG13_orf1ab;754	0.1	0.075
MN996532.1;QHR63299.1;BatCoV_RaTG13_orf1ab;755	0.05	0.05
MN996532.1;QHR63299.1;BatCoV_RaTG13_orf1ab;756	0.05	0.05
MN996532.1;QHR63299.1;BatCoV_RaTG13_orf1ab;757	0.05	0.05
MN996532.1;QHR63299.1;BatCoV_RaTG13_orf1ab;758	0.05	0.05
MN996532.1;QHR63299.1;BatCoV_RaTG13_orf1ab;759	0.05	0.075
MN996532.1;QHR63299.1;BatCoV_RaTG13_orf1ab;760	0	0.025
MN996532.1;QHR63299.1;BatCoV_RaTG13_orf1ab;761	0	0.025
MN996532.1;QHR63299.1;BatCoV_RaTG13_orf1ab;762	0	0.025
MN996532.1;QHR63299.1;BatCoV_RaTG13_orf1ab;763	0	0.025
MN996532.1;QHR63299.1;BatCoV_RaTG13_orf1ab;764	0.05	0.025
MN996532.1;QHR63299.1;BatCoV_RaTG13_orf1ab;765	0.05	0.025
MN996532.1;QHR63299.1;BatCoV_RaTG13_orf1ab;766	0.05	0.075
MN996532.1;QHR63299.1;BatCoV_RaTG13_orf1ab;767	0.05	0.05
MN996532.1;QHR63299.1;BatCoV_RaTG13_orf1ab;768	0	0.075
MN996532.1;QHR63299.1;BatCoV_RaTG13_orf1ab;769	0	0
MN996532.1;QHR63299.1;BatCoV_RaTG13_orf1ab;770	0	0
MN996532.1;QHR63299.1;BatCoV_RaTG13_orf1ab;771	0	0
MN996532.1;QHR63299.1;BatCoV_RaTG13_orf1ab;772	0	0
MN996532.1;QHR63299.1;BatCoV_RaTG13_orf1ab;773	0	0
MN996532.1;QHR63299.1;BatCoV_RaTG13_orf1ab;774	0	0
MN996532.1;QHR63299.1;BatCoV_RaTG13_orf1ab;775	0.05	0
MN996532.1;QHR63299.1;BatCoV_RaTG13_orf1ab;776	0	0
MN996532.1;QHR63299.1;BatCoV_RaTG13_orf1ab;777	0	0
MN996532.1;QHR63299.1;BatCoV_RaTG13_orf1ab;778	0	0
MN996532.1;QHR63299.1;BatCoV_RaTG13_orf1ab;779	0	0
MN996532.1;QHR63299.1;BatCoV_RaTG13_orf1ab;780	0	0.025
MN996532.1;QHR63299.1;BatCoV_RaTG13_orf1ab;781	0	0
MN996532.1;QHR63299.1;BatCoV_RaTG13_orf1ab;782	0.05	0
MN996532.1;QHR63299.1;BatCoV_RaTG13_orf1ab;783	0	0
MN996532.1;QHR63299.1;BatCoV_RaTG13_orf1ab;784	0	0
MN996532.1;QHR63299.1;BatCoV_RaTG13_orf1ab;785	0	0
MN996532.1;QHR63299.1;BatCoV_RaTG13_orf1ab;786	0	0
MN996532.1;QHR63299.1;BatCoV_RaTG13_orf1ab;787	0	0.025
MN996532.1;QHR63299.1;BatCoV_RaTG13_orf1ab;788	0	0.025
MN996532.1;QHR63299.1;BatCoV_RaTG13_orf1ab;789	0.05	0
MN996532.1;QHR63299.1;BatCoV_RaTG13_orf1ab;790	0	0.025
MN996532.1;QHR63299.1;BatCoV_RaTG13_orf1ab;791	0	0.05
MN996532.1;QHR63299.1;BatCoV_RaTG13_orf1ab;792	0	0.05
MN996532.1;QHR63299.1;BatCoV_RaTG13_orf1ab;793	0	0.025
MN996532.1;QHR63299.1;BatCoV_RaTG13_orf1ab;794	0	0
MN996532.1;QHR63299.1;BatCoV_RaTG13_orf1ab;795	0	0
MN996532.1;QHR63299.1;BatCoV_RaTG13_orf1ab;796	0	0
MN996532.1;QHR63299.1;BatCoV_RaTG13_orf1ab;797	0.05	0.05
MN996532.1;QHR63299.1;BatCoV_RaTG13_orf1ab;798	0.05	0
MN996532.1;QHR63299.1;BatCoV_RaTG13_orf1ab;799	0	0
MN996532.1;QHR63299.1;BatCoV_RaTG13_orf1ab;800	0	0
MN996532.1;QHR63299.1;BatCoV_RaTG13_orf1ab;801	0.05	0
MN996532.1;QHR63299.1;BatCoV_RaTG13_orf1ab;802	0	0
MN996532.1;QHR63299.1;BatCoV_RaTG13_orf1ab;803	0.1	0
MN996532.1;QHR63299.1;BatCoV_RaTG13_orf1ab;804	0.05	0
MN996532.1;QHR63299.1;BatCoV_RaTG13_orf1ab;805	0.05	0
MN996532.1;QHR63299.1;BatCoV_RaTG13_orf1ab;806	0.05	0
MN996532.1;QHR63299.1;BatCoV_RaTG13_orf1ab;807	0	0.025
MN996532.1;QHR63299.1;BatCoV_RaTG13_orf1ab;808	0	0
MN996532.1;QHR63299.1;BatCoV_RaTG13_orf1ab;809	0	0
MN996532.1;QHR63299.1;BatCoV_RaTG13_orf1ab;810	0	0
MN996532.1;QHR63299.1;BatCoV_RaTG13_orf1ab;811	0	0
MN996532.1;QHR63299.1;BatCoV_RaTG13_orf1ab;812	0	0
MN996532.1;QHR63299.1;BatCoV_RaTG13_orf1ab;813	0.05	0
MN996532.1;QHR63299.1;BatCoV_RaTG13_orf1ab;814	0	0.025
MN996532.1;QHR63299.1;BatCoV_RaTG13_orf1ab;815	0	0
MN996532.1;QHR63299.1;BatCoV_RaTG13_orf1ab;816	0	0
MN996532.1;QHR63299.1;BatCoV_RaTG13_orf1ab;817	0	0
MN996532.1;QHR63299.1;BatCoV_RaTG13_orf1ab;818	0	0
MN996532.1;QHR63299.1;BatCoV_RaTG13_orf1ab;819	0.05	0
MN996532.1;QHR63299.1;BatCoV_RaTG13_orf1ab;820	0.05	0
MN996532.1;QHR63299.1;BatCoV_RaTG13_orf1ab;821	0	0
MN996532.1;QHR63299.1;BatCoV_RaTG13_orf1ab;822	0	0.025
MN996532.1;QHR63299.1;BatCoV_RaTG13_orf1ab;823	0	0.025
MN996532.1;QHR63299.1;BatCoV_RaTG13_orf1ab;824	0	0.025
MN996532.1;QHR63299.1;BatCoV_RaTG13_orf1ab;825	0	0.025
MN996532.1;QHR63299.1;BatCoV_RaTG13_orf1ab;826	0	0
MN996532.1;QHR63299.1;BatCoV_RaTG13_orf1ab;827	0.1	0
MN996532.1;QHR63299.1;BatCoV_RaTG13_orf1ab;828	0	0
MN996532.1;QHR63299.1;BatCoV_RaTG13_orf1ab;829	0	0
MN996532.1;QHR63299.1;BatCoV_RaTG13_orf1ab;830	0	0
MN996532.1;QHR63299.1;BatCoV_RaTG13_orf1ab;831	0.05	0.05
MN996532.1;QHR63299.1;BatCoV_RaTG13_orf1ab;832	0	0
MN996532.1;QHR63299.1;BatCoV_RaTG13_orf1ab;833	0	0
MN996532.1;QHR63299.1;BatCoV_RaTG13_orf1ab;834	0	0
MN996532.1;QHR63299.1;BatCoV_RaTG13_orf1ab;835	0	0
MN996532.1;QHR63299.1;BatCoV_RaTG13_orf1ab;836	0.05	0
MN996532.1;QHR63299.1;BatCoV_RaTG13_orf1ab;837	0.05	0
MN996532.1;QHR63299.1;BatCoV_RaTG13_orf1ab;838	0	0
MN996532.1;QHR63299.1;BatCoV_RaTG13_orf1ab;839	0	0.025
MN996532.1;QHR63299.1;BatCoV_RaTG13_orf1ab;840	0.2	0.1
MN996532.1;QHR63299.1;BatCoV_RaTG13_orf1ab;841	0.1	0.15
MN996532.1;QHR63299.1;BatCoV_RaTG13_orf1ab;842	0.2	0.1
MN996532.1;QHR63299.1;BatCoV_RaTG13_orf1ab;843	0.25	0.1
MN996532.1;QHR63299.1;BatCoV_RaTG13_orf1ab;844	0.05	0.075
MN996532.1;QHR63299.1;BatCoV_RaTG13_orf1ab;845	0	0
MN996532.1;QHR63299.1;BatCoV_RaTG13_orf1ab;846	0	0.075
MN996532.1;QHR63299.1;BatCoV_RaTG13_orf1ab;847	0	0.025
MN996532.1;QHR63299.1;BatCoV_RaTG13_orf1ab;848	0	0
MN996532.1;QHR63299.1;BatCoV_RaTG13_orf1ab;849	0	0
MN996532.1;QHR63299.1;BatCoV_RaTG13_orf1ab;850	0	0
MN996532.1;QHR63299.1;BatCoV_RaTG13_orf1ab;851	0	0
MN996532.1;QHR63299.1;BatCoV_RaTG13_orf1ab;852	0	0
MN996532.1;QHR63299.1;BatCoV_RaTG13_orf1ab;853	0	0
MN996532.1;QHR63299.1;BatCoV_RaTG13_orf1ab;854	0	0
MN996532.1;QHR63299.1;BatCoV_RaTG13_orf1ab;855	0	0
MN996532.1;QHR63299.1;BatCoV_RaTG13_orf1ab;856	0	0
MN996532.1;QHR63299.1;BatCoV_RaTG13_orf1ab;857	0	0
MN996532.1;QHR63299.1;BatCoV_RaTG13_orf1ab;858	0	0
MN996532.1;QHR63299.1;BatCoV_RaTG13_orf1ab;859	0	0
MN996532.1;QHR63299.1;BatCoV_RaTG13_orf1ab;860	0	0
MN996532.1;QHR63299.1;BatCoV_RaTG13_orf1ab;861	0	0
MN996532.1;QHR63299.1;BatCoV_RaTG13_orf1ab;862	0	0
MN996532.1;QHR63299.1;BatCoV_RaTG13_orf1ab;863	0	0
MN996532.1;QHR63299.1;BatCoV_RaTG13_orf1ab;864	0	0
MN996532.1;QHR63299.1;BatCoV_RaTG13_orf1ab;865	0	0
MN996532.1;QHR63299.1;BatCoV_RaTG13_orf1ab;866	0	0
MN996532.1;QHR63299.1;BatCoV_RaTG13_orf1ab;867	0	0
MN996532.1;QHR63299.1;BatCoV_RaTG13_orf1ab;868	0	0
MN996532.1;QHR63299.1;BatCoV_RaTG13_orf1ab;869	0	0
MN996532.1;QHR63299.1;BatCoV_RaTG13_orf1ab;870	0	0
MN996532.1;QHR63299.1;BatCoV_RaTG13_orf1ab;871	0	0
MN996532.1;QHR63299.1;BatCoV_RaTG13_orf1ab;872	0	0
MN996532.1;QHR63299.1;BatCoV_RaTG13_orf1ab;873	0	0
MN996532.1;QHR63299.1;BatCoV_RaTG13_orf1ab;874	0	0
MN996532.1;QHR63299.1;BatCoV_RaTG13_orf1ab;875	0	0.025
MN996532.1;QHR63299.1;BatCoV_RaTG13_orf1ab;876	0.05	0
MN996532.1;QHR63299.1;BatCoV_RaTG13_orf1ab;877	0	0.025
MN996532.1;QHR63299.1;BatCoV_RaTG13_orf1ab;878	0	0.05
MN996532.1;QHR63299.1;BatCoV_RaTG13_orf1ab;879	0	0.025
MN996532.1;QHR63299.1;BatCoV_RaTG13_orf1ab;880	0	0.025
MN996532.1;QHR63299.1;BatCoV_RaTG13_orf1ab;881	0	0.025
MN996532.1;QHR63299.1;BatCoV_RaTG13_orf1ab;882	0	0
MN996532.1;QHR63299.1;BatCoV_RaTG13_orf1ab;883	0	0
MN996532.1;QHR63299.1;BatCoV_RaTG13_orf1ab;884	0	0
MN996532.1;QHR63299.1;BatCoV_RaTG13_orf1ab;885	0	0
MN996532.1;QHR63299.1;BatCoV_RaTG13_orf1ab;886	0	0
MN996532.1;QHR63299.1;BatCoV_RaTG13_orf1ab;887	0	0
MN996532.1;QHR63299.1;BatCoV_RaTG13_orf1ab;888	0	0
MN996532.1;QHR63299.1;BatCoV_RaTG13_orf1ab;889	0	0
MN996532.1;QHR63299.1;BatCoV_RaTG13_orf1ab;890	0.05	0
MN996532.1;QHR63299.1;BatCoV_RaTG13_orf1ab;891	0	0
MN996532.1;QHR63299.1;BatCoV_RaTG13_orf1ab;892	0	0
MN996532.1;QHR63299.1;BatCoV_RaTG13_orf1ab;893	0	0
MN996532.1;QHR63299.1;BatCoV_RaTG13_orf1ab;894	0	0
MN996532.1;QHR63299.1;BatCoV_RaTG13_orf1ab;895	0	0
MN996532.1;QHR63299.1;BatCoV_RaTG13_orf1ab;896	0	0
MN996532.1;QHR63299.1;BatCoV_RaTG13_orf1ab;897	0	0
MN996532.1;QHR63299.1;BatCoV_RaTG13_orf1ab;898	0	0
MN996532.1;QHR63299.1;BatCoV_RaTG13_orf1ab;899	0	0
MN996532.1;QHR63299.1;BatCoV_RaTG13_orf1ab;900	0.05	0
MN996532.1;QHR63299.1;BatCoV_RaTG13_orf1ab;901	0	0
MN996532.1;QHR63299.1;BatCoV_RaTG13_orf1ab;902	0	0
MN996532.1;QHR63299.1;BatCoV_RaTG13_orf1ab;903	0	0
MN996532.1;QHR63299.1;BatCoV_RaTG13_orf1ab;904	0	0
MN996532.1;QHR63299.1;BatCoV_RaTG13_orf1ab;905	0	0
MN996532.1;QHR63299.1;BatCoV_RaTG13_orf1ab;906	0.05	0
MN996532.1;QHR63299.1;BatCoV_RaTG13_orf1ab;907	0	0
MN996532.1;QHR63299.1;BatCoV_RaTG13_orf1ab;908	0	0
MN996532.1;QHR63299.1;BatCoV_RaTG13_orf1ab;909	0	0
MN996532.1;QHR63299.1;BatCoV_RaTG13_orf1ab;910	0	0
MN996532.1;QHR63299.1;BatCoV_RaTG13_orf1ab;911	0	0
MN996532.1;QHR63299.1;BatCoV_RaTG13_orf1ab;912	0	0
MN996532.1;QHR63299.1;BatCoV_RaTG13_orf1ab;913	0	0
MN996532.1;QHR63299.1;BatCoV_RaTG13_orf1ab;914	0	0
MN996532.1;QHR63299.1;BatCoV_RaTG13_orf1ab;915	0	0
MN996532.1;QHR63299.1;BatCoV_RaTG13_orf1ab;916	0	0.025
MN996532.1;QHR63299.1;BatCoV_RaTG13_orf1ab;917	0	0
MN996532.1;QHR63299.1;BatCoV_RaTG13_orf1ab;918	0	0.025
MN996532.1;QHR63299.1;BatCoV_RaTG13_orf1ab;919	0	0.05
MN996532.1;QHR63299.1;BatCoV_RaTG13_orf1ab;920	0	0.075
MN996532.1;QHR63299.1;BatCoV_RaTG13_orf1ab;921	0	0.1
MN996532.1;QHR63299.1;BatCoV_RaTG13_orf1ab;922	0	0.1
MN996532.1;QHR63299.1;BatCoV_RaTG13_orf1ab;923	0	0.1
MN996532.1;QHR63299.1;BatCoV_RaTG13_orf1ab;924	0	0.125
MN996532.1;QHR63299.1;BatCoV_RaTG13_orf1ab;925	0	0.075
MN996532.1;QHR63299.1;BatCoV_RaTG13_orf1ab;926	0	0
MN996532.1;QHR63299.1;BatCoV_RaTG13_orf1ab;927	0.05	0.025
MN996532.1;QHR63299.1;BatCoV_RaTG13_orf1ab;928	0.1	0.025
MN996532.1;QHR63299.1;BatCoV_RaTG13_orf1ab;929	0.35	0.25
MN996532.1;QHR63299.1;BatCoV_RaTG13_orf1ab;930	0	0
MN996532.1;QHR63299.1;BatCoV_RaTG13_orf1ab;931	0	0
MN996532.1;QHR63299.1;BatCoV_RaTG13_orf1ab;932	0	0
MN996532.1;QHR63299.1;BatCoV_RaTG13_orf1ab;933	0	0
MN996532.1;QHR63299.1;BatCoV_RaTG13_orf1ab;934	0	0.025
MN996532.1;QHR63299.1;BatCoV_RaTG13_orf1ab;935	0	0
MN996532.1;QHR63299.1;BatCoV_RaTG13_orf1ab;936	0	0.025
MN996532.1;QHR63299.1;BatCoV_RaTG13_orf1ab;937	0	0
MN996532.1;QHR63299.1;BatCoV_RaTG13_orf1ab;938	0	0
MN996532.1;QHR63299.1;BatCoV_RaTG13_orf1ab;939	0	0
MN996532.1;QHR63299.1;BatCoV_RaTG13_orf1ab;940	0	0
MN996532.1;QHR63299.1;BatCoV_RaTG13_orf1ab;941	0	0
MN996532.1;QHR63299.1;BatCoV_RaTG13_orf1ab;942	0	0
MN996532.1;QHR63299.1;BatCoV_RaTG13_orf1ab;943	0	0
MN996532.1;QHR63299.1;BatCoV_RaTG13_orf1ab;944	0	0.025
MN996532.1;QHR63299.1;BatCoV_RaTG13_orf1ab;945	0	0
MN996532.1;QHR63299.1;BatCoV_RaTG13_orf1ab;946	0	0
MN996532.1;QHR63299.1;BatCoV_RaTG13_orf1ab;947	0	0
MN996532.1;QHR63299.1;BatCoV_RaTG13_orf1ab;948	0	0
MN996532.1;QHR63299.1;BatCoV_RaTG13_orf1ab;949	0	0.025
MN996532.1;QHR63299.1;BatCoV_RaTG13_orf1ab;950	0	0.075
MN996532.1;QHR63299.1;BatCoV_RaTG13_orf1ab;951	0	0.025
MN996532.1;QHR63299.1;BatCoV_RaTG13_orf1ab;952	0	0.025
MN996532.1;QHR63299.1;BatCoV_RaTG13_orf1ab;953	0	0.025
MN996532.1;QHR63299.1;BatCoV_RaTG13_orf1ab;954	0	0.025
MN996532.1;QHR63299.1;BatCoV_RaTG13_orf1ab;955	0	0.025
MN996532.1;QHR63299.1;BatCoV_RaTG13_orf1ab;956	0	0.025
MN996532.1;QHR63299.1;BatCoV_RaTG13_orf1ab;957	0	0.025
MN996532.1;QHR63299.1;BatCoV_RaTG13_orf1ab;958	0	0.025
MN996532.1;QHR63299.1;BatCoV_RaTG13_orf1ab;959	0	0.025
MN996532.1;QHR63299.1;BatCoV_RaTG13_orf1ab;960	0	0
MN996532.1;QHR63299.1;BatCoV_RaTG13_orf1ab;961	0	0
MN996532.1;QHR63299.1;BatCoV_RaTG13_orf1ab;962	0	0
MN996532.1;QHR63299.1;BatCoV_RaTG13_orf1ab;963	0	0
MN996532.1;QHR63299.1;BatCoV_RaTG13_orf1ab;964	0	0.025
MN996532.1;QHR63299.1;BatCoV_RaTG13_orf1ab;965	0	0.025
MN996532.1;QHR63299.1;BatCoV_RaTG13_orf1ab;966	0	0.025
MN996532.1;QHR63299.1;BatCoV_RaTG13_orf1ab;967	0	0.025
MN996532.1;QHR63299.1;BatCoV_RaTG13_orf1ab;968	0	0.025
MN996532.1;QHR63299.1;BatCoV_RaTG13_orf1ab;969	0	0.025
MN996532.1;QHR63299.1;BatCoV_RaTG13_orf1ab;970	0.1	0.025
MN996532.1;QHR63299.1;BatCoV_RaTG13_orf1ab;971	0	0.05
MN996532.1;QHR63299.1;BatCoV_RaTG13_orf1ab;972	0	0.025
MN996532.1;QHR63299.1;BatCoV_RaTG13_orf1ab;973	0	0.025
MN996532.1;QHR63299.1;BatCoV_RaTG13_orf1ab;974	0	0.025
MN996532.1;QHR63299.1;BatCoV_RaTG13_orf1ab;975	0	0.025
MN996532.1;QHR63299.1;BatCoV_RaTG13_orf1ab;976	0	0.025
MN996532.1;QHR63299.1;BatCoV_RaTG13_orf1ab;977	0.05	0.025
MN996532.1;QHR63299.1;BatCoV_RaTG13_orf1ab;978	0	0.025
MN996532.1;QHR63299.1;BatCoV_RaTG13_orf1ab;979	0	0
MN996532.1;QHR63299.1;BatCoV_RaTG13_orf1ab;980	0	0
MN996532.1;QHR63299.1;BatCoV_RaTG13_orf1ab;981	0	0.025
MN996532.1;QHR63299.1;BatCoV_RaTG13_orf1ab;982	0	0.025
MN996532.1;QHR63299.1;BatCoV_RaTG13_orf1ab;983	0	0.025
MN996532.1;QHR63299.1;BatCoV_RaTG13_orf1ab;984	0	0.025
MN996532.1;QHR63299.1;BatCoV_RaTG13_orf1ab;985	0	0.025
MN996532.1;QHR63299.1;BatCoV_RaTG13_orf1ab;986	0	0.025
MN996532.1;QHR63299.1;BatCoV_RaTG13_orf1ab;987	0.05	0.025
MN996532.1;QHR63299.1;BatCoV_RaTG13_orf1ab;988	0	0.025
MN996532.1;QHR63299.1;BatCoV_RaTG13_orf1ab;989	0	0.025
MN996532.1;QHR63299.1;BatCoV_RaTG13_orf1ab;990	0	0.025
MN996532.1;QHR63299.1;BatCoV_RaTG13_orf1ab;991	0.1	0.025
MN996532.1;QHR63299.1;BatCoV_RaTG13_orf1ab;992	0	0
MN996532.1;QHR63299.1;BatCoV_RaTG13_orf1ab;993	0	0
MN996532.1;QHR63299.1;BatCoV_RaTG13_orf1ab;994	0	0
MN996532.1;QHR63299.1;BatCoV_RaTG13_orf1ab;995	0	0
MN996532.1;QHR63299.1;BatCoV_RaTG13_orf1ab;996	0	0
MN996532.1;QHR63299.1;BatCoV_RaTG13_orf1ab;997	0	0
MN996532.1;QHR63299.1;BatCoV_RaTG13_orf1ab;998	0	0
MN996532.1;QHR63299.1;BatCoV_RaTG13_orf1ab;999	0	0
MN996532.1;QHR63299.1;BatCoV_RaTG13_orf1ab;1000	0	0
MN996532.1;QHR63299.1;BatCoV_RaTG13_orf1ab;1001	0	0
MN996532.1;QHR63299.1;BatCoV_RaTG13_orf1ab;1002	0	0
MN996532.1;QHR63299.1;BatCoV_RaTG13_orf1ab;1003	0	0
MN996532.1;QHR63299.1;BatCoV_RaTG13_orf1ab;1004	0	0
MN996532.1;QHR63299.1;BatCoV_RaTG13_orf1ab;1005	0	0
MN996532.1;QHR63299.1;BatCoV_RaTG13_orf1ab;1006	0	0
MN996532.1;QHR63299.1;BatCoV_RaTG13_orf1ab;1007	0	0
MN996532.1;QHR63299.1;BatCoV_RaTG13_orf1ab;1008	0	0
MN996532.1;QHR63299.1;BatCoV_RaTG13_orf1ab;1009	0	0
MN996532.1;QHR63299.1;BatCoV_RaTG13_orf1ab;1010	0	0
MN996532.1;QHR63299.1;BatCoV_RaTG13_orf1ab;1011	0	0
MN996532.1;QHR63299.1;BatCoV_RaTG13_orf1ab;1012	0	0
MN996532.1;QHR63299.1;BatCoV_RaTG13_orf1ab;1013	0	0
MN996532.1;QHR63299.1;BatCoV_RaTG13_orf1ab;1014	0	0.025
MN996532.1;QHR63299.1;BatCoV_RaTG13_orf1ab;1015	0	0.025
MN996532.1;QHR63299.1;BatCoV_RaTG13_orf1ab;1016	0	0.025
MN996532.1;QHR63299.1;BatCoV_RaTG13_orf1ab;1017	0	0.025
MN996532.1;QHR63299.1;BatCoV_RaTG13_orf1ab;1018	0	0
MN996532.1;QHR63299.1;BatCoV_RaTG13_orf1ab;1019	0	0
MN996532.1;QHR63299.1;BatCoV_RaTG13_orf1ab;1020	0	0
MN996532.1;QHR63299.1;BatCoV_RaTG13_orf1ab;1021	0	0
MN996532.1;QHR63299.1;BatCoV_RaTG13_orf1ab;1022	0.05	0
MN996532.1;QHR63299.1;BatCoV_RaTG13_orf1ab;1023	0.05	0
MN996532.1;QHR63299.1;BatCoV_RaTG13_orf1ab;1024	0.05	0
MN996532.1;QHR63299.1;BatCoV_RaTG13_orf1ab;1025	0.05	0
MN996532.1;QHR63299.1;BatCoV_RaTG13_orf1ab;1026	0.05	0
MN996532.1;QHR63299.1;BatCoV_RaTG13_orf1ab;1027	0.05	0
MN996532.1;QHR63299.1;BatCoV_RaTG13_orf1ab;1028	0.05	0
MN996532.1;QHR63299.1;BatCoV_RaTG13_orf1ab;1029	0.05	0.025
MN996532.1;QHR63299.1;BatCoV_RaTG13_orf1ab;1030	0.05	0
MN996532.1;QHR63299.1;BatCoV_RaTG13_orf1ab;1031	0.15	0.025
MN996532.1;QHR63299.1;BatCoV_RaTG13_orf1ab;1032	0.2	0.025
MN996532.1;QHR63299.1;BatCoV_RaTG13_orf1ab;1033	0.05	0.025
MN996532.1;QHR63299.1;BatCoV_RaTG13_orf1ab;1034	0	0.05
MN996532.1;QHR63299.1;BatCoV_RaTG13_orf1ab;1035	0	0.025
MN996532.1;QHR63299.1;BatCoV_RaTG13_orf1ab;1036	0	0
MN996532.1;QHR63299.1;BatCoV_RaTG13_orf1ab;1037	0	0
MN996532.1;QHR63299.1;BatCoV_RaTG13_orf1ab;1038	0	0
MN996532.1;QHR63299.1;BatCoV_RaTG13_orf1ab;1039	0	0
MN996532.1;QHR63299.1;BatCoV_RaTG13_orf1ab;1040	0	0
MN996532.1;QHR63299.1;BatCoV_RaTG13_orf1ab;1041	0	0
MN996532.1;QHR63299.1;BatCoV_RaTG13_orf1ab;1042	0	0.025
MN996532.1;QHR63299.1;BatCoV_RaTG13_orf1ab;1043	0	0
MN996532.1;QHR63299.1;BatCoV_RaTG13_orf1ab;1044	0	0
MN996532.1;QHR63299.1;BatCoV_RaTG13_orf1ab;1045	0	0
MN996532.1;QHR63299.1;BatCoV_RaTG13_orf1ab;1046	0	0
MN996532.1;QHR63299.1;BatCoV_RaTG13_orf1ab;1047	0	0
MN996532.1;QHR63299.1;BatCoV_RaTG13_orf1ab;1048	0	0
MN996532.1;QHR63299.1;BatCoV_RaTG13_orf1ab;1049	0	0.025
MN996532.1;QHR63299.1;BatCoV_RaTG13_orf1ab;1050	0	0
MN996532.1;QHR63299.1;BatCoV_RaTG13_orf1ab;1051	0	0
MN996532.1;QHR63299.1;BatCoV_RaTG13_orf1ab;1052	0	0
MN996532.1;QHR63299.1;BatCoV_RaTG13_orf1ab;1053	0	0
MN996532.1;QHR63299.1;BatCoV_RaTG13_orf1ab;1054	0.05	0
MN996532.1;QHR63299.1;BatCoV_RaTG13_orf1ab;1055	0	0
MN996532.1;QHR63299.1;BatCoV_RaTG13_orf1ab;1056	0.05	0.05
MN996532.1;QHR63299.1;BatCoV_RaTG13_orf1ab;1057	0	0
MN996532.1;QHR63299.1;BatCoV_RaTG13_orf1ab;1058	0	0
MN996532.1;QHR63299.1;BatCoV_RaTG13_orf1ab;1059	0	0
MN996532.1;QHR63299.1;BatCoV_RaTG13_orf1ab;1060	0	0
MN996532.1;QHR63299.1;BatCoV_RaTG13_orf1ab;1061	0	0
MN996532.1;QHR63299.1;BatCoV_RaTG13_orf1ab;1062	0.05	0
MN996532.1;QHR63299.1;BatCoV_RaTG13_orf1ab;1063	0	0
MN996532.1;QHR63299.1;BatCoV_RaTG13_orf1ab;1064	0	0
MN996532.1;QHR63299.1;BatCoV_RaTG13_orf1ab;1065	0	0.025
MN996532.1;QHR63299.1;BatCoV_RaTG13_orf1ab;1066	0.1	0.025
MN996532.1;QHR63299.1;BatCoV_RaTG13_orf1ab;1067	0.15	0.025
MN996532.1;QHR63299.1;BatCoV_RaTG13_orf1ab;1068	0.05	0.025
MN996532.1;QHR63299.1;BatCoV_RaTG13_orf1ab;1069	0.05	0.025
MN996532.1;QHR63299.1;BatCoV_RaTG13_orf1ab;1070	0.15	0.2
MN996532.1;QHR63299.1;BatCoV_RaTG13_orf1ab;1071	0.2	0.2
MN996532.1;QHR63299.1;BatCoV_RaTG13_orf1ab;1072	0.2	0.2
MN996532.1;QHR63299.1;BatCoV_RaTG13_orf1ab;1073	0.1	0.15
MN996532.1;QHR63299.1;BatCoV_RaTG13_orf1ab;1074	0.05	0.175
MN996532.1;QHR63299.1;BatCoV_RaTG13_orf1ab;1075	0	0.05
MN996532.1;QHR63299.1;BatCoV_RaTG13_orf1ab;1076	0	0.05
MN996532.1;QHR63299.1;BatCoV_RaTG13_orf1ab;1077	0.1	0.075
MN996532.1;QHR63299.1;BatCoV_RaTG13_orf1ab;1078	0	0
MN996532.1;QHR63299.1;BatCoV_RaTG13_orf1ab;1079	0	0.025
MN996532.1;QHR63299.1;BatCoV_RaTG13_orf1ab;1080	0	0.025
MN996532.1;QHR63299.1;BatCoV_RaTG13_orf1ab;1081	0	0
MN996532.1;QHR63299.1;BatCoV_RaTG13_orf1ab;1082	0	0.025
MN996532.1;QHR63299.1;BatCoV_RaTG13_orf1ab;1083	0	0.025
MN996532.1;QHR63299.1;BatCoV_RaTG13_orf1ab;1084	0	0.025
MN996532.1;QHR63299.1;BatCoV_RaTG13_orf1ab;1085	0	0.05
MN996532.1;QHR63299.1;BatCoV_RaTG13_orf1ab;1086	0.05	0.025
MN996532.1;QHR63299.1;BatCoV_RaTG13_orf1ab;1087	0	0.05
MN996532.1;QHR63299.1;BatCoV_RaTG13_orf1ab;1088	0	0
MN996532.1;QHR63299.1;BatCoV_RaTG13_orf1ab;1089	0	0
MN996532.1;QHR63299.1;BatCoV_RaTG13_orf1ab;1090	0	0.025
MN996532.1;QHR63299.1;BatCoV_RaTG13_orf1ab;1091	0.05	0.05
MN996532.1;QHR63299.1;BatCoV_RaTG13_orf1ab;1092	0	0
MN996532.1;QHR63299.1;BatCoV_RaTG13_orf1ab;1093	0	0
MN996532.1;QHR63299.1;BatCoV_RaTG13_orf1ab;1094	0	0
MN996532.1;QHR63299.1;BatCoV_RaTG13_orf1ab;1095	0	0
MN996532.1;QHR63299.1;BatCoV_RaTG13_orf1ab;1096	0	0
MN996532.1;QHR63299.1;BatCoV_RaTG13_orf1ab;1097	0	0
MN996532.1;QHR63299.1;BatCoV_RaTG13_orf1ab;1098	0	0
MN996532.1;QHR63299.1;BatCoV_RaTG13_orf1ab;1099	0	0
MN996532.1;QHR63299.1;BatCoV_RaTG13_orf1ab;1100	0	0
MN996532.1;QHR63299.1;BatCoV_RaTG13_orf1ab;1101	0	0
MN996532.1;QHR63299.1;BatCoV_RaTG13_orf1ab;1102	0	0
MN996532.1;QHR63299.1;BatCoV_RaTG13_orf1ab;1103	0	0
MN996532.1;QHR63299.1;BatCoV_RaTG13_orf1ab;1104	0	0
MN996532.1;QHR63299.1;BatCoV_RaTG13_orf1ab;1105	0	0
MN996532.1;QHR63299.1;BatCoV_RaTG13_orf1ab;1106	0	0
MN996532.1;QHR63299.1;BatCoV_RaTG13_orf1ab;1107	0	0
MN996532.1;QHR63299.1;BatCoV_RaTG13_orf1ab;1108	0	0
MN996532.1;QHR63299.1;BatCoV_RaTG13_orf1ab;1109	0	0
MN996532.1;QHR63299.1;BatCoV_RaTG13_orf1ab;1110	0.05	0.025
MN996532.1;QHR63299.1;BatCoV_RaTG13_orf1ab;1111	0.05	0.025
MN996532.1;QHR63299.1;BatCoV_RaTG13_orf1ab;1112	0	0.025
MN996532.1;QHR63299.1;BatCoV_RaTG13_orf1ab;1113	0.05	0.05
MN996532.1;QHR63299.1;BatCoV_RaTG13_orf1ab;1114	0.05	0.075
MN996532.1;QHR63299.1;BatCoV_RaTG13_orf1ab;1115	0	0.025
MN996532.1;QHR63299.1;BatCoV_RaTG13_orf1ab;1116	0.25	0.125
MN996532.1;QHR63299.1;BatCoV_RaTG13_orf1ab;1117	0.15	0.15
MN996532.1;QHR63299.1;BatCoV_RaTG13_orf1ab;1118	0.2	0.125
MN996532.1;QHR63299.1;BatCoV_RaTG13_orf1ab;1119	0.05	0.05
MN996532.1;QHR63299.1;BatCoV_RaTG13_orf1ab;1120	0	0
MN996532.1;QHR63299.1;BatCoV_RaTG13_orf1ab;1121	0	0.025
MN996532.1;QHR63299.1;BatCoV_RaTG13_orf1ab;1122	0	0.025
MN996532.1;QHR63299.1;BatCoV_RaTG13_orf1ab;1123	0	0.05
MN996532.1;QHR63299.1;BatCoV_RaTG13_orf1ab;1124	0.05	0.025
MN996532.1;QHR63299.1;BatCoV_RaTG13_orf1ab;1125	0.05	0.025
MN996532.1;QHR63299.1;BatCoV_RaTG13_orf1ab;1126	0	0
MN996532.1;QHR63299.1;BatCoV_RaTG13_orf1ab;1127	0	0.025
MN996532.1;QHR63299.1;BatCoV_RaTG13_orf1ab;1128	0	0.025
MN996532.1;QHR63299.1;BatCoV_RaTG13_orf1ab;1129	0	0
MN996532.1;QHR63299.1;BatCoV_RaTG13_orf1ab;1130	0	0.025
MN996532.1;QHR63299.1;BatCoV_RaTG13_orf1ab;1131	0	0.05
MN996532.1;QHR63299.1;BatCoV_RaTG13_orf1ab;1132	0	0
MN996532.1;QHR63299.1;BatCoV_RaTG13_orf1ab;1133	0	0
MN996532.1;QHR63299.1;BatCoV_RaTG13_orf1ab;1134	0	0
MN996532.1;QHR63299.1;BatCoV_RaTG13_orf1ab;1135	0	0
MN996532.1;QHR63299.1;BatCoV_RaTG13_orf1ab;1136	0	0
MN996532.1;QHR63299.1;BatCoV_RaTG13_orf1ab;1137	0	0
MN996532.1;QHR63299.1;BatCoV_RaTG13_orf1ab;1138	0	0
MN996532.1;QHR63299.1;BatCoV_RaTG13_orf1ab;1139	0	0
MN996532.1;QHR63299.1;BatCoV_RaTG13_orf1ab;1140	0	0
MN996532.1;QHR63299.1;BatCoV_RaTG13_orf1ab;1141	0	0
MN996532.1;QHR63299.1;BatCoV_RaTG13_orf1ab;1142	0	0
MN996532.1;QHR63299.1;BatCoV_RaTG13_orf1ab;1143	0.05	0
MN996532.1;QHR63299.1;BatCoV_RaTG13_orf1ab;1144	0	0
MN996532.1;QHR63299.1;BatCoV_RaTG13_orf1ab;1145	0	0
MN996532.1;QHR63299.1;BatCoV_RaTG13_orf1ab;1146	0	0
MN996532.1;QHR63299.1;BatCoV_RaTG13_orf1ab;1147	0	0
MN996532.1;QHR63299.1;BatCoV_RaTG13_orf1ab;1148	0	0
MN996532.1;QHR63299.1;BatCoV_RaTG13_orf1ab;1149	0	0.025
MN996532.1;QHR63299.1;BatCoV_RaTG13_orf1ab;1150	0	0
MN996532.1;QHR63299.1;BatCoV_RaTG13_orf1ab;1151	0	0
MN996532.1;QHR63299.1;BatCoV_RaTG13_orf1ab;1152	0	0
MN996532.1;QHR63299.1;BatCoV_RaTG13_orf1ab;1153	0	0
MN996532.1;QHR63299.1;BatCoV_RaTG13_orf1ab;1154	0	0
MN996532.1;QHR63299.1;BatCoV_RaTG13_orf1ab;1155	0	0
MN996532.1;QHR63299.1;BatCoV_RaTG13_orf1ab;1156	0	0
MN996532.1;QHR63299.1;BatCoV_RaTG13_orf1ab;1157	0	0
MN996532.1;QHR63299.1;BatCoV_RaTG13_orf1ab;1158	0	0
MN996532.1;QHR63299.1;BatCoV_RaTG13_orf1ab;1159	0	0
MN996532.1;QHR63299.1;BatCoV_RaTG13_orf1ab;1160	0	0
MN996532.1;QHR63299.1;BatCoV_RaTG13_orf1ab;1161	0	0
MN996532.1;QHR63299.1;BatCoV_RaTG13_orf1ab;1162	0	0
MN996532.1;QHR63299.1;BatCoV_RaTG13_orf1ab;1163	0	0
MN996532.1;QHR63299.1;BatCoV_RaTG13_orf1ab;1164	0	0
MN996532.1;QHR63299.1;BatCoV_RaTG13_orf1ab;1165	0	0.05
MN996532.1;QHR63299.1;BatCoV_RaTG13_orf1ab;1166	0	0
MN996532.1;QHR63299.1;BatCoV_RaTG13_orf1ab;1167	0	0
MN996532.1;QHR63299.1;BatCoV_RaTG13_orf1ab;1168	0	0
MN996532.1;QHR63299.1;BatCoV_RaTG13_orf1ab;1169	0	0
MN996532.1;QHR63299.1;BatCoV_RaTG13_orf1ab;1170	0	0
MN996532.1;QHR63299.1;BatCoV_RaTG13_orf1ab;1171	0	0
MN996532.1;QHR63299.1;BatCoV_RaTG13_orf1ab;1172	0.05	0
MN996532.1;QHR63299.1;BatCoV_RaTG13_orf1ab;1173	0.05	0
MN996532.1;QHR63299.1;BatCoV_RaTG13_orf1ab;1174	0.05	0
MN996532.1;QHR63299.1;BatCoV_RaTG13_orf1ab;1175	0	0
MN996532.1;QHR63299.1;BatCoV_RaTG13_orf1ab;1176	0.05	0
MN996532.1;QHR63299.1;BatCoV_RaTG13_orf1ab;1177	0.05	0
MN996532.1;QHR63299.1;BatCoV_RaTG13_orf1ab;1178	0.1	0
MN996532.1;QHR63299.1;BatCoV_RaTG13_orf1ab;1179	0	0
MN996532.1;QHR63299.1;BatCoV_RaTG13_orf1ab;1180	0	0
MN996532.1;QHR63299.1;BatCoV_RaTG13_orf1ab;1181	0	0
MN996532.1;QHR63299.1;BatCoV_RaTG13_orf1ab;1182	0	0
MN996532.1;QHR63299.1;BatCoV_RaTG13_orf1ab;1183	0	0
MN996532.1;QHR63299.1;BatCoV_RaTG13_orf1ab;1184	0.05	0
MN996532.1;QHR63299.1;BatCoV_RaTG13_orf1ab;1185	0.05	0
MN996532.1;QHR63299.1;BatCoV_RaTG13_orf1ab;1186	0.1	0.025
MN996532.1;QHR63299.1;BatCoV_RaTG13_orf1ab;1187	0.05	0.075
MN996532.1;QHR63299.1;BatCoV_RaTG13_orf1ab;1188	0.05	0.05
MN996532.1;QHR63299.1;BatCoV_RaTG13_orf1ab;1189	0.05	0.025
MN996532.1;QHR63299.1;BatCoV_RaTG13_orf1ab;1190	0	0
MN996532.1;QHR63299.1;BatCoV_RaTG13_orf1ab;1191	0.05	0.025
MN996532.1;QHR63299.1;BatCoV_RaTG13_orf1ab;1192	0	0
MN996532.1;QHR63299.1;BatCoV_RaTG13_orf1ab;1193	0	0
MN996532.1;QHR63299.1;BatCoV_RaTG13_orf1ab;1194	0.05	0
MN996532.1;QHR63299.1;BatCoV_RaTG13_orf1ab;1195	0	0
MN996532.1;QHR63299.1;BatCoV_RaTG13_orf1ab;1196	0	0.025
MN996532.1;QHR63299.1;BatCoV_RaTG13_orf1ab;1197	0.05	0
MN996532.1;QHR63299.1;BatCoV_RaTG13_orf1ab;1198	0	0
MN996532.1;QHR63299.1;BatCoV_RaTG13_orf1ab;1199	0.05	0
MN996532.1;QHR63299.1;BatCoV_RaTG13_orf1ab;1200	0	0
MN996532.1;QHR63299.1;BatCoV_RaTG13_orf1ab;1201	0	0
MN996532.1;QHR63299.1;BatCoV_RaTG13_orf1ab;1202	0	0
MN996532.1;QHR63299.1;BatCoV_RaTG13_orf1ab;1203	0	0
MN996532.1;QHR63299.1;BatCoV_RaTG13_orf1ab;1204	0	0
MN996532.1;QHR63299.1;BatCoV_RaTG13_orf1ab;1205	0	0.025
MN996532.1;QHR63299.1;BatCoV_RaTG13_orf1ab;1206	0	0.025
MN996532.1;QHR63299.1;BatCoV_RaTG13_orf1ab;1207	0	0
MN996532.1;QHR63299.1;BatCoV_RaTG13_orf1ab;1208	0	0
MN996532.1;QHR63299.1;BatCoV_RaTG13_orf1ab;1209	0	0
MN996532.1;QHR63299.1;BatCoV_RaTG13_orf1ab;1210	0	0.025
MN996532.1;QHR63299.1;BatCoV_RaTG13_orf1ab;1211	0	0.025
MN996532.1;QHR63299.1;BatCoV_RaTG13_orf1ab;1212	0	0
MN996532.1;QHR63299.1;BatCoV_RaTG13_orf1ab;1213	0.05	0.025
MN996532.1;QHR63299.1;BatCoV_RaTG13_orf1ab;1214	0	0
MN996532.1;QHR63299.1;BatCoV_RaTG13_orf1ab;1215	0.05	0
MN996532.1;QHR63299.1;BatCoV_RaTG13_orf1ab;1216	0.05	0.125
MN996532.1;QHR63299.1;BatCoV_RaTG13_orf1ab;1217	0.05	0
MN996532.1;QHR63299.1;BatCoV_RaTG13_orf1ab;1218	0.05	0
MN996532.1;QHR63299.1;BatCoV_RaTG13_orf1ab;1219	0.05	0
MN996532.1;QHR63299.1;BatCoV_RaTG13_orf1ab;1220	0.05	0.025
MN996532.1;QHR63299.1;BatCoV_RaTG13_orf1ab;1221	0	0
MN996532.1;QHR63299.1;BatCoV_RaTG13_orf1ab;1222	0.05	0
MN996532.1;QHR63299.1;BatCoV_RaTG13_orf1ab;1223	0	0
MN996532.1;QHR63299.1;BatCoV_RaTG13_orf1ab;1224	0	0.025
MN996532.1;QHR63299.1;BatCoV_RaTG13_orf1ab;1225	0	0.05
MN996532.1;QHR63299.1;BatCoV_RaTG13_orf1ab;1226	0	0.025
MN996532.1;QHR63299.1;BatCoV_RaTG13_orf1ab;1227	0	0.025
MN996532.1;QHR63299.1;BatCoV_RaTG13_orf1ab;1228	0	0.025
MN996532.1;QHR63299.1;BatCoV_RaTG13_orf1ab;1229	0	0.025
MN996532.1;QHR63299.1;BatCoV_RaTG13_orf1ab;1230	0	0.025
MN996532.1;QHR63299.1;BatCoV_RaTG13_orf1ab;1231	0	0.025
MN996532.1;QHR63299.1;BatCoV_RaTG13_orf1ab;1232	0	0.025
MN996532.1;QHR63299.1;BatCoV_RaTG13_orf1ab;1233	0	0.025
MN996532.1;QHR63299.1;BatCoV_RaTG13_orf1ab;1234	0	0.025
MN996532.1;QHR63299.1;BatCoV_RaTG13_orf1ab;1235	0	0
MN996532.1;QHR63299.1;BatCoV_RaTG13_orf1ab;1236	0	0.075
MN996532.1;QHR63299.1;BatCoV_RaTG13_orf1ab;1237	0	0.05
MN996532.1;QHR63299.1;BatCoV_RaTG13_orf1ab;1238	0	0.025
MN996532.1;QHR63299.1;BatCoV_RaTG13_orf1ab;1239	0	0.025
MN996532.1;QHR63299.1;BatCoV_RaTG13_orf1ab;1240	0	0.05
MN996532.1;QHR63299.1;BatCoV_RaTG13_orf1ab;1241	0	0
MN996532.1;QHR63299.1;BatCoV_RaTG13_orf1ab;1242	0	0
MN996532.1;QHR63299.1;BatCoV_RaTG13_orf1ab;1243	0	0
MN996532.1;QHR63299.1;BatCoV_RaTG13_orf1ab;1244	0	0
MN996532.1;QHR63299.1;BatCoV_RaTG13_orf1ab;1245	0	0
MN996532.1;QHR63299.1;BatCoV_RaTG13_orf1ab;1246	0	0
MN996532.1;QHR63299.1;BatCoV_RaTG13_orf1ab;1247	0	0
MN996532.1;QHR63299.1;BatCoV_RaTG13_orf1ab;1248	0	0
MN996532.1;QHR63299.1;BatCoV_RaTG13_orf1ab;1249	0	0
MN996532.1;QHR63299.1;BatCoV_RaTG13_orf1ab;1250	0	0
MN996532.1;QHR63299.1;BatCoV_RaTG13_orf1ab;1251	0	0
MN996532.1;QHR63299.1;BatCoV_RaTG13_orf1ab;1252	0	0
MN996532.1;QHR63299.1;BatCoV_RaTG13_orf1ab;1253	0	0.025
MN996532.1;QHR63299.1;BatCoV_RaTG13_orf1ab;1254	0.05	0.075
MN996532.1;QHR63299.1;BatCoV_RaTG13_orf1ab;1255	0.1	0.075
MN996532.1;QHR63299.1;BatCoV_RaTG13_orf1ab;1256	0	0.025
MN996532.1;QHR63299.1;BatCoV_RaTG13_orf1ab;1257	0	0
MN996532.1;QHR63299.1;BatCoV_RaTG13_orf1ab;1258	0.05	0
MN996532.1;QHR63299.1;BatCoV_RaTG13_orf1ab;1259	0	0
MN996532.1;QHR63299.1;BatCoV_RaTG13_orf1ab;1260	0	0
MN996532.1;QHR63299.1;BatCoV_RaTG13_orf1ab;1261	0	0
MN996532.1;QHR63299.1;BatCoV_RaTG13_orf1ab;1262	0	0
MN996532.1;QHR63299.1;BatCoV_RaTG13_orf1ab;1263	0	0
MN996532.1;QHR63299.1;BatCoV_RaTG13_orf1ab;1264	0	0
MN996532.1;QHR63299.1;BatCoV_RaTG13_orf1ab;1265	0	0.05
MN996532.1;QHR63299.1;BatCoV_RaTG13_orf1ab;1266	0	0.05
MN996532.1;QHR63299.1;BatCoV_RaTG13_orf1ab;1267	0	0.05
MN996532.1;QHR63299.1;BatCoV_RaTG13_orf1ab;1268	0	0.05
MN996532.1;QHR63299.1;BatCoV_RaTG13_orf1ab;1269	0	0.1
MN996532.1;QHR63299.1;BatCoV_RaTG13_orf1ab;1270	0	0.1
MN996532.1;QHR63299.1;BatCoV_RaTG13_orf1ab;1271	0	0.05
MN996532.1;QHR63299.1;BatCoV_RaTG13_orf1ab;1272	0	0.025
MN996532.1;QHR63299.1;BatCoV_RaTG13_orf1ab;1273	0	0.025
MN996532.1;QHR63299.1;BatCoV_RaTG13_orf1ab;1274	0	0.025
MN996532.1;QHR63299.1;BatCoV_RaTG13_orf1ab;1275	0	0
MN996532.1;QHR63299.1;BatCoV_RaTG13_orf1ab;1276	0	0
MN996532.1;QHR63299.1;BatCoV_RaTG13_orf1ab;1277	0	0
MN996532.1;QHR63299.1;BatCoV_RaTG13_orf1ab;1278	0	0
MN996532.1;QHR63299.1;BatCoV_RaTG13_orf1ab;1279	0	0
MN996532.1;QHR63299.1;BatCoV_RaTG13_orf1ab;1280	0	0
MN996532.1;QHR63299.1;BatCoV_RaTG13_orf1ab;1281	0	0
MN996532.1;QHR63299.1;BatCoV_RaTG13_orf1ab;1282	0	0
MN996532.1;QHR63299.1;BatCoV_RaTG13_orf1ab;1283	0	0
MN996532.1;QHR63299.1;BatCoV_RaTG13_orf1ab;1284	0	0
MN996532.1;QHR63299.1;BatCoV_RaTG13_orf1ab;1285	0	0
MN996532.1;QHR63299.1;BatCoV_RaTG13_orf1ab;1286	0	0
MN996532.1;QHR63299.1;BatCoV_RaTG13_orf1ab;1287	0	0.025
MN996532.1;QHR63299.1;BatCoV_RaTG13_orf1ab;1288	0	0
MN996532.1;QHR63299.1;BatCoV_RaTG13_orf1ab;1289	0	0
MN996532.1;QHR63299.1;BatCoV_RaTG13_orf1ab;1290	0	0
MN996532.1;QHR63299.1;BatCoV_RaTG13_orf1ab;1291	0	0
MN996532.1;QHR63299.1;BatCoV_RaTG13_orf1ab;1292	0	0
MN996532.1;QHR63299.1;BatCoV_RaTG13_orf1ab;1293	0	0
MN996532.1;QHR63299.1;BatCoV_RaTG13_orf1ab;1294	0	0
MN996532.1;QHR63299.1;BatCoV_RaTG13_orf1ab;1295	0.05	0
MN996532.1;QHR63299.1;BatCoV_RaTG13_orf1ab;1296	0.05	0.025
MN996532.1;QHR63299.1;BatCoV_RaTG13_orf1ab;1297	0.05	0.025
MN996532.1;QHR63299.1;BatCoV_RaTG13_orf1ab;1298	0.05	0.025
MN996532.1;QHR63299.1;BatCoV_RaTG13_orf1ab;1299	0.05	0.025
MN996532.1;QHR63299.1;BatCoV_RaTG13_orf1ab;1300	0.05	0
MN996532.1;QHR63299.1;BatCoV_RaTG13_orf1ab;1301	0.05	0
MN996532.1;QHR63299.1;BatCoV_RaTG13_orf1ab;1302	0	0
MN996532.1;QHR63299.1;BatCoV_RaTG13_orf1ab;1303	0	0
MN996532.1;QHR63299.1;BatCoV_RaTG13_orf1ab;1304	0	0
MN996532.1;QHR63299.1;BatCoV_RaTG13_orf1ab;1305	0	0
MN996532.1;QHR63299.1;BatCoV_RaTG13_orf1ab;1306	0	0
MN996532.1;QHR63299.1;BatCoV_RaTG13_orf1ab;1307	0	0
MN996532.1;QHR63299.1;BatCoV_RaTG13_orf1ab;1308	0.05	0
MN996532.1;QHR63299.1;BatCoV_RaTG13_orf1ab;1309	0.05	0
MN996532.1;QHR63299.1;BatCoV_RaTG13_orf1ab;1310	0	0.025
MN996532.1;QHR63299.1;BatCoV_RaTG13_orf1ab;1311	0	0
MN996532.1;QHR63299.1;BatCoV_RaTG13_orf1ab;1312	0	0.025
MN996532.1;QHR63299.1;BatCoV_RaTG13_orf1ab;1313	0	0
MN996532.1;QHR63299.1;BatCoV_RaTG13_orf1ab;1314	0	0
MN996532.1;QHR63299.1;BatCoV_RaTG13_orf1ab;1315	0.05	0
MN996532.1;QHR63299.1;BatCoV_RaTG13_orf1ab;1316	0.05	0
MN996532.1;QHR63299.1;BatCoV_RaTG13_orf1ab;1317	0.05	0.025
MN996532.1;QHR63299.1;BatCoV_RaTG13_orf1ab;1318	0	0
MN996532.1;QHR63299.1;BatCoV_RaTG13_orf1ab;1319	0	0.05
MN996532.1;QHR63299.1;BatCoV_RaTG13_orf1ab;1320	0	0
MN996532.1;QHR63299.1;BatCoV_RaTG13_orf1ab;1321	0	0
MN996532.1;QHR63299.1;BatCoV_RaTG13_orf1ab;1322	0.05	0
MN996532.1;QHR63299.1;BatCoV_RaTG13_orf1ab;1323	0	0
MN996532.1;QHR63299.1;BatCoV_RaTG13_orf1ab;1324	0	0
MN996532.1;QHR63299.1;BatCoV_RaTG13_orf1ab;1325	0	0
MN996532.1;QHR63299.1;BatCoV_RaTG13_orf1ab;1326	0	0
MN996532.1;QHR63299.1;BatCoV_RaTG13_orf1ab;1327	0	0.025
MN996532.1;QHR63299.1;BatCoV_RaTG13_orf1ab;1328	0	0.05
MN996532.1;QHR63299.1;BatCoV_RaTG13_orf1ab;1329	0	0.05
MN996532.1;QHR63299.1;BatCoV_RaTG13_orf1ab;1330	0	0.05
MN996532.1;QHR63299.1;BatCoV_RaTG13_orf1ab;1331	0	0.05
MN996532.1;QHR63299.1;BatCoV_RaTG13_orf1ab;1332	0	0.025
MN996532.1;QHR63299.1;BatCoV_RaTG13_orf1ab;1333	0	0.025
MN996532.1;QHR63299.1;BatCoV_RaTG13_orf1ab;1334	0	0
MN996532.1;QHR63299.1;BatCoV_RaTG13_orf1ab;1335	0	0.025
MN996532.1;QHR63299.1;BatCoV_RaTG13_orf1ab;1336	0	0.05
MN996532.1;QHR63299.1;BatCoV_RaTG13_orf1ab;1337	0	0
MN996532.1;QHR63299.1;BatCoV_RaTG13_orf1ab;1338	0	0
MN996532.1;QHR63299.1;BatCoV_RaTG13_orf1ab;1339	0	0
MN996532.1;QHR63299.1;BatCoV_RaTG13_orf1ab;1340	0	0.025
MN996532.1;QHR63299.1;BatCoV_RaTG13_orf1ab;1341	0	0
MN996532.1;QHR63299.1;BatCoV_RaTG13_orf1ab;1342	0	0
MN996532.1;QHR63299.1;BatCoV_RaTG13_orf1ab;1343	0	0
MN996532.1;QHR63299.1;BatCoV_RaTG13_orf1ab;1344	0	0
MN996532.1;QHR63299.1;BatCoV_RaTG13_orf1ab;1345	0	0
MN996532.1;QHR63299.1;BatCoV_RaTG13_orf1ab;1346	0	0
MN996532.1;QHR63299.1;BatCoV_RaTG13_orf1ab;1347	0	0
MN996532.1;QHR63299.1;BatCoV_RaTG13_orf1ab;1348	0	0
MN996532.1;QHR63299.1;BatCoV_RaTG13_orf1ab;1349	0	0.025
MN996532.1;QHR63299.1;BatCoV_RaTG13_orf1ab;1350	0	0
MN996532.1;QHR63299.1;BatCoV_RaTG13_orf1ab;1351	0	0
MN996532.1;QHR63299.1;BatCoV_RaTG13_orf1ab;1352	0	0
MN996532.1;QHR63299.1;BatCoV_RaTG13_orf1ab;1353	0.05	0
MN996532.1;QHR63299.1;BatCoV_RaTG13_orf1ab;1354	0	0
MN996532.1;QHR63299.1;BatCoV_RaTG13_orf1ab;1355	0	0
MN996532.1;QHR63299.1;BatCoV_RaTG13_orf1ab;1356	0.05	0.025
MN996532.1;QHR63299.1;BatCoV_RaTG13_orf1ab;1357	0	0
MN996532.1;QHR63299.1;BatCoV_RaTG13_orf1ab;1358	0.05	0
MN996532.1;QHR63299.1;BatCoV_RaTG13_orf1ab;1359	0	0
MN996532.1;QHR63299.1;BatCoV_RaTG13_orf1ab;1360	0	0
MN996532.1;QHR63299.1;BatCoV_RaTG13_orf1ab;1361	0	0
MN996532.1;QHR63299.1;BatCoV_RaTG13_orf1ab;1362	0	0
MN996532.1;QHR63299.1;BatCoV_RaTG13_orf1ab;1363	0	0
MN996532.1;QHR63299.1;BatCoV_RaTG13_orf1ab;1364	0.05	0
MN996532.1;QHR63299.1;BatCoV_RaTG13_orf1ab;1365	0	0
MN996532.1;QHR63299.1;BatCoV_RaTG13_orf1ab;1366	0	0
MN996532.1;QHR63299.1;BatCoV_RaTG13_orf1ab;1367	0	0
MN996532.1;QHR63299.1;BatCoV_RaTG13_orf1ab;1368	0	0.025
MN996532.1;QHR63299.1;BatCoV_RaTG13_orf1ab;1369	0	0
MN996532.1;QHR63299.1;BatCoV_RaTG13_orf1ab;1370	0	0
MN996532.1;QHR63299.1;BatCoV_RaTG13_orf1ab;1371	0	0.05
MN996532.1;QHR63299.1;BatCoV_RaTG13_orf1ab;1372	0	0.025
MN996532.1;QHR63299.1;BatCoV_RaTG13_orf1ab;1373	0	0
MN996532.1;QHR63299.1;BatCoV_RaTG13_orf1ab;1374	0	0.025
MN996532.1;QHR63299.1;BatCoV_RaTG13_orf1ab;1375	0	0
MN996532.1;QHR63299.1;BatCoV_RaTG13_orf1ab;1376	0	0
MN996532.1;QHR63299.1;BatCoV_RaTG13_orf1ab;1377	0	0
MN996532.1;QHR63299.1;BatCoV_RaTG13_orf1ab;1378	0	0
MN996532.1;QHR63299.1;BatCoV_RaTG13_orf1ab;1379	0	0.025
MN996532.1;QHR63299.1;BatCoV_RaTG13_orf1ab;1380	0	0.025
MN996532.1;QHR63299.1;BatCoV_RaTG13_orf1ab;1381	0.05	0.025
MN996532.1;QHR63299.1;BatCoV_RaTG13_orf1ab;1382	0.05	0.025
MN996532.1;QHR63299.1;BatCoV_RaTG13_orf1ab;1383	0	0.025
MN996532.1;QHR63299.1;BatCoV_RaTG13_orf1ab;1384	0	0
MN996532.1;QHR63299.1;BatCoV_RaTG13_orf1ab;1385	0	0
MN996532.1;QHR63299.1;BatCoV_RaTG13_orf1ab;1386	0	0
MN996532.1;QHR63299.1;BatCoV_RaTG13_orf1ab;1387	0	0
MN996532.1;QHR63299.1;BatCoV_RaTG13_orf1ab;1388	0	0
MN996532.1;QHR63299.1;BatCoV_RaTG13_orf1ab;1389	0	0
MN996532.1;QHR63299.1;BatCoV_RaTG13_orf1ab;1390	0	0
MN996532.1;QHR63299.1;BatCoV_RaTG13_orf1ab;1391	0	0
MN996532.1;QHR63299.1;BatCoV_RaTG13_orf1ab;1392	0	0
MN996532.1;QHR63299.1;BatCoV_RaTG13_orf1ab;1393	0	0
MN996532.1;QHR63299.1;BatCoV_RaTG13_orf1ab;1394	0	0
MN996532.1;QHR63299.1;BatCoV_RaTG13_orf1ab;1395	0.05	0
MN996532.1;QHR63299.1;BatCoV_RaTG13_orf1ab;1396	0.05	0
MN996532.1;QHR63299.1;BatCoV_RaTG13_orf1ab;1397	0.1	0
MN996532.1;QHR63299.1;BatCoV_RaTG13_orf1ab;1398	0.1	0
MN996532.1;QHR63299.1;BatCoV_RaTG13_orf1ab;1399	0.1	0
MN996532.1;QHR63299.1;BatCoV_RaTG13_orf1ab;1400	0.1	0
MN996532.1;QHR63299.1;BatCoV_RaTG13_orf1ab;1401	0.1	0
MN996532.1;QHR63299.1;BatCoV_RaTG13_orf1ab;1402	0.1	0.025
MN996532.1;QHR63299.1;BatCoV_RaTG13_orf1ab;1403	0.1	0.025
MN996532.1;QHR63299.1;BatCoV_RaTG13_orf1ab;1404	0.1	0.025
MN996532.1;QHR63299.1;BatCoV_RaTG13_orf1ab;1405	0.1	0.025
MN996532.1;QHR63299.1;BatCoV_RaTG13_orf1ab;1406	0	0.025
MN996532.1;QHR63299.1;BatCoV_RaTG13_orf1ab;1407	0	0
MN996532.1;QHR63299.1;BatCoV_RaTG13_orf1ab;1408	0	0
MN996532.1;QHR63299.1;BatCoV_RaTG13_orf1ab;1409	0	0
MN996532.1;QHR63299.1;BatCoV_RaTG13_orf1ab;1410	0	0
MN996532.1;QHR63299.1;BatCoV_RaTG13_orf1ab;1411	0	0
MN996532.1;QHR63299.1;BatCoV_RaTG13_orf1ab;1412	0	0
MN996532.1;QHR63299.1;BatCoV_RaTG13_orf1ab;1413	0.05	0.1
MN996532.1;QHR63299.1;BatCoV_RaTG13_orf1ab;1414	0	0
MN996532.1;QHR63299.1;BatCoV_RaTG13_orf1ab;1415	0	0
MN996532.1;QHR63299.1;BatCoV_RaTG13_orf1ab;1416	0	0
MN996532.1;QHR63299.1;BatCoV_RaTG13_orf1ab;1417	0	0
MN996532.1;QHR63299.1;BatCoV_RaTG13_orf1ab;1418	0	0
MN996532.1;QHR63299.1;BatCoV_RaTG13_orf1ab;1419	0	0
MN996532.1;QHR63299.1;BatCoV_RaTG13_orf1ab;1420	0	0
MN996532.1;QHR63299.1;BatCoV_RaTG13_orf1ab;1421	0	0
MN996532.1;QHR63299.1;BatCoV_RaTG13_orf1ab;1422	0	0
MN996532.1;QHR63299.1;BatCoV_RaTG13_orf1ab;1423	0	0.025
MN996532.1;QHR63299.1;BatCoV_RaTG13_orf1ab;1424	0	0.05
MN996532.1;QHR63299.1;BatCoV_RaTG13_orf1ab;1425	0	0.025
MN996532.1;QHR63299.1;BatCoV_RaTG13_orf1ab;1426	0.2	0.1
MN996532.1;QHR63299.1;BatCoV_RaTG13_orf1ab;1427	0.25	0.125
MN996532.1;QHR63299.1;BatCoV_RaTG13_orf1ab;1428	0.15	0.25
MN996532.1;QHR63299.1;BatCoV_RaTG13_orf1ab;1429	0.2	0.25
MN996532.1;QHR63299.1;BatCoV_RaTG13_orf1ab;1430	0.3	0.35
MN996532.1;QHR63299.1;BatCoV_RaTG13_orf1ab;1431	0.2	0.225
MN996532.1;QHR63299.1;BatCoV_RaTG13_orf1ab;1432	0.2	0.175
MN996532.1;QHR63299.1;BatCoV_RaTG13_orf1ab;1433	0.2	0.225
MN996532.1;QHR63299.1;BatCoV_RaTG13_orf1ab;1434	0.25	0.2
MN996532.1;QHR63299.1;BatCoV_RaTG13_orf1ab;1435	0.2	0.2
MN996532.1;QHR63299.1;BatCoV_RaTG13_orf1ab;1436	0.35	0.3
MN996532.1;QHR63299.1;BatCoV_RaTG13_orf1ab;1437	0.15	0.15
MN996532.1;QHR63299.1;BatCoV_RaTG13_orf1ab;1438	0.1	0.1
MN996532.1;QHR63299.1;BatCoV_RaTG13_orf1ab;1439	0.1	0.1
MN996532.1;QHR63299.1;BatCoV_RaTG13_orf1ab;1440	0.1	0.1
MN996532.1;QHR63299.1;BatCoV_RaTG13_orf1ab;1441	0.05	0.075
MN996532.1;QHR63299.1;BatCoV_RaTG13_orf1ab;1442	0	0
MN996532.1;QHR63299.1;BatCoV_RaTG13_orf1ab;1443	0	0
MN996532.1;QHR63299.1;BatCoV_RaTG13_orf1ab;1444	0	0
MN996532.1;QHR63299.1;BatCoV_RaTG13_orf1ab;1445	0.05	0
MN996532.1;QHR63299.1;BatCoV_RaTG13_orf1ab;1446	0	0
MN996532.1;QHR63299.1;BatCoV_RaTG13_orf1ab;1447	0.1	0.05
MN996532.1;QHR63299.1;BatCoV_RaTG13_orf1ab;1448	0.05	0.025
MN996532.1;QHR63299.1;BatCoV_RaTG13_orf1ab;1449	0.05	0.025
MN996532.1;QHR63299.1;BatCoV_RaTG13_orf1ab;1450	0.05	0.025
MN996532.1;QHR63299.1;BatCoV_RaTG13_orf1ab;1451	0	0
MN996532.1;QHR63299.1;BatCoV_RaTG13_orf1ab;1452	0	0
MN996532.1;QHR63299.1;BatCoV_RaTG13_orf1ab;1453	0	0
MN996532.1;QHR63299.1;BatCoV_RaTG13_orf1ab;1454	0	0
MN996532.1;QHR63299.1;BatCoV_RaTG13_orf1ab;1455	0	0.025
MN996532.1;QHR63299.1;BatCoV_RaTG13_orf1ab;1456	0	0
MN996532.1;QHR63299.1;BatCoV_RaTG13_orf1ab;1457	0	0
MN996532.1;QHR63299.1;BatCoV_RaTG13_orf1ab;1458	0	0.075
MN996532.1;QHR63299.1;BatCoV_RaTG13_orf1ab;1459	0.1	0.075
MN996532.1;QHR63299.1;BatCoV_RaTG13_orf1ab;1460	0.15	0.125
MN996532.1;QHR63299.1;BatCoV_RaTG13_orf1ab;1461	0.05	0
MN996532.1;QHR63299.1;BatCoV_RaTG13_orf1ab;1462	0	0.025
MN996532.1;QHR63299.1;BatCoV_RaTG13_orf1ab;1463	0	0
MN996532.1;QHR63299.1;BatCoV_RaTG13_orf1ab;1464	0	0
MN996532.1;QHR63299.1;BatCoV_RaTG13_orf1ab;1465	0	0
MN996532.1;QHR63299.1;BatCoV_RaTG13_orf1ab;1466	0	0
MN996532.1;QHR63299.1;BatCoV_RaTG13_orf1ab;1467	0	0
MN996532.1;QHR63299.1;BatCoV_RaTG13_orf1ab;1468	0	0
MN996532.1;QHR63299.1;BatCoV_RaTG13_orf1ab;1469	0	0
MN996532.1;QHR63299.1;BatCoV_RaTG13_orf1ab;1470	0	0
MN996532.1;QHR63299.1;BatCoV_RaTG13_orf1ab;1471	0	0.05
MN996532.1;QHR63299.1;BatCoV_RaTG13_orf1ab;1472	0.05	0.025
MN996532.1;QHR63299.1;BatCoV_RaTG13_orf1ab;1473	0	0.1
MN996532.1;QHR63299.1;BatCoV_RaTG13_orf1ab;1474	0	0.025
MN996532.1;QHR63299.1;BatCoV_RaTG13_orf1ab;1475	0	0
MN996532.1;QHR63299.1;BatCoV_RaTG13_orf1ab;1476	0	0
MN996532.1;QHR63299.1;BatCoV_RaTG13_orf1ab;1477	0	0
MN996532.1;QHR63299.1;BatCoV_RaTG13_orf1ab;1478	0	0
MN996532.1;QHR63299.1;BatCoV_RaTG13_orf1ab;1479	0.05	0.05
MN996532.1;QHR63299.1;BatCoV_RaTG13_orf1ab;1480	0.05	0.075
MN996532.1;QHR63299.1;BatCoV_RaTG13_orf1ab;1481	0.1	0.05
MN996532.1;QHR63299.1;BatCoV_RaTG13_orf1ab;1482	0.15	0.1
MN996532.1;QHR63299.1;BatCoV_RaTG13_orf1ab;1483	0.1	0.15
MN996532.1;QHR63299.1;BatCoV_RaTG13_orf1ab;1484	0.1	0.125
MN996532.1;QHR63299.1;BatCoV_RaTG13_orf1ab;1485	0.15	0.125
MN996532.1;QHR63299.1;BatCoV_RaTG13_orf1ab;1486	0.2	0.125
MN996532.1;QHR63299.1;BatCoV_RaTG13_orf1ab;1487	0.25	0.1
MN996532.1;QHR63299.1;BatCoV_RaTG13_orf1ab;1488	0.2	0.1
MN996532.1;QHR63299.1;BatCoV_RaTG13_orf1ab;1489	0.15	0.025
MN996532.1;QHR63299.1;BatCoV_RaTG13_orf1ab;1490	0.05	0
MN996532.1;QHR63299.1;BatCoV_RaTG13_orf1ab;1491	0.05	0
MN996532.1;QHR63299.1;BatCoV_RaTG13_orf1ab;1492	0.05	0
MN996532.1;QHR63299.1;BatCoV_RaTG13_orf1ab;1493	0	0
MN996532.1;QHR63299.1;BatCoV_RaTG13_orf1ab;1494	0	0
MN996532.1;QHR63299.1;BatCoV_RaTG13_orf1ab;1495	0	0
MN996532.1;QHR63299.1;BatCoV_RaTG13_orf1ab;1496	0	0
MN996532.1;QHR63299.1;BatCoV_RaTG13_orf1ab;1497	0	0
MN996532.1;QHR63299.1;BatCoV_RaTG13_orf1ab;1498	0	0
MN996532.1;QHR63299.1;BatCoV_RaTG13_orf1ab;1499	0	0
MN996532.1;QHR63299.1;BatCoV_RaTG13_orf1ab;1500	0	0
MN996532.1;QHR63299.1;BatCoV_RaTG13_orf1ab;1501	0	0
MN996532.1;QHR63299.1;BatCoV_RaTG13_orf1ab;1502	0	0
MN996532.1;QHR63299.1;BatCoV_RaTG13_orf1ab;1503	0	0
MN996532.1;QHR63299.1;BatCoV_RaTG13_orf1ab;1504	0	0
MN996532.1;QHR63299.1;BatCoV_RaTG13_orf1ab;1505	0.05	0.05
MN996532.1;QHR63299.1;BatCoV_RaTG13_orf1ab;1506	0	0.05
MN996532.1;QHR63299.1;BatCoV_RaTG13_orf1ab;1507	0	0.025
MN996532.1;QHR63299.1;BatCoV_RaTG13_orf1ab;1508	0.05	0
MN996532.1;QHR63299.1;BatCoV_RaTG13_orf1ab;1509	0	0
MN996532.1;QHR63299.1;BatCoV_RaTG13_orf1ab;1510	0	0.025
MN996532.1;QHR63299.1;BatCoV_RaTG13_orf1ab;1511	0	0
MN996532.1;QHR63299.1;BatCoV_RaTG13_orf1ab;1512	0	0
MN996532.1;QHR63299.1;BatCoV_RaTG13_orf1ab;1513	0	0
MN996532.1;QHR63299.1;BatCoV_RaTG13_orf1ab;1514	0	0
MN996532.1;QHR63299.1;BatCoV_RaTG13_orf1ab;1515	0	0
MN996532.1;QHR63299.1;BatCoV_RaTG13_orf1ab;1516	0	0
MN996532.1;QHR63299.1;BatCoV_RaTG13_orf1ab;1517	0	0.075
MN996532.1;QHR63299.1;BatCoV_RaTG13_orf1ab;1518	0	0.075
MN996532.1;QHR63299.1;BatCoV_RaTG13_orf1ab;1519	0	0.075
MN996532.1;QHR63299.1;BatCoV_RaTG13_orf1ab;1520	0	0.075
MN996532.1;QHR63299.1;BatCoV_RaTG13_orf1ab;1521	0	0.05
MN996532.1;QHR63299.1;BatCoV_RaTG13_orf1ab;1522	0	0.05
MN996532.1;QHR63299.1;BatCoV_RaTG13_orf1ab;1523	0.05	0.075
MN996532.1;QHR63299.1;BatCoV_RaTG13_orf1ab;1524	0	0.05
MN996532.1;QHR63299.1;BatCoV_RaTG13_orf1ab;1525	0.05	0.075
MN996532.1;QHR63299.1;BatCoV_RaTG13_orf1ab;1526	0	0.025
MN996532.1;QHR63299.1;BatCoV_RaTG13_orf1ab;1527	0	0.075
MN996532.1;QHR63299.1;BatCoV_RaTG13_orf1ab;1528	0	0
MN996532.1;QHR63299.1;BatCoV_RaTG13_orf1ab;1529	0	0
MN996532.1;QHR63299.1;BatCoV_RaTG13_orf1ab;1530	0	0
MN996532.1;QHR63299.1;BatCoV_RaTG13_orf1ab;1531	0	0
MN996532.1;QHR63299.1;BatCoV_RaTG13_orf1ab;1532	0	0
MN996532.1;QHR63299.1;BatCoV_RaTG13_orf1ab;1533	0	0
MN996532.1;QHR63299.1;BatCoV_RaTG13_orf1ab;1534	0	0
MN996532.1;QHR63299.1;BatCoV_RaTG13_orf1ab;1535	0	0
MN996532.1;QHR63299.1;BatCoV_RaTG13_orf1ab;1536	0	0
MN996532.1;QHR63299.1;BatCoV_RaTG13_orf1ab;1537	0	0
MN996532.1;QHR63299.1;BatCoV_RaTG13_orf1ab;1538	0	0
MN996532.1;QHR63299.1;BatCoV_RaTG13_orf1ab;1539	0	0.025
MN996532.1;QHR63299.1;BatCoV_RaTG13_orf1ab;1540	0	0
MN996532.1;QHR63299.1;BatCoV_RaTG13_orf1ab;1541	0	0.025
MN996532.1;QHR63299.1;BatCoV_RaTG13_orf1ab;1542	0	0.025
MN996532.1;QHR63299.1;BatCoV_RaTG13_orf1ab;1543	0	0
MN996532.1;QHR63299.1;BatCoV_RaTG13_orf1ab;1544	0	0
MN996532.1;QHR63299.1;BatCoV_RaTG13_orf1ab;1545	0	0
MN996532.1;QHR63299.1;BatCoV_RaTG13_orf1ab;1546	0	0
MN996532.1;QHR63299.1;BatCoV_RaTG13_orf1ab;1547	0	0
MN996532.1;QHR63299.1;BatCoV_RaTG13_orf1ab;1548	0	0
MN996532.1;QHR63299.1;BatCoV_RaTG13_orf1ab;1549	0	0
MN996532.1;QHR63299.1;BatCoV_RaTG13_orf1ab;1550	0	0
MN996532.1;QHR63299.1;BatCoV_RaTG13_orf1ab;1551	0	0
MN996532.1;QHR63299.1;BatCoV_RaTG13_orf1ab;1552	0	0
MN996532.1;QHR63299.1;BatCoV_RaTG13_orf1ab;1553	0	0
MN996532.1;QHR63299.1;BatCoV_RaTG13_orf1ab;1554	0	0
MN996532.1;QHR63299.1;BatCoV_RaTG13_orf1ab;1555	0	0
MN996532.1;QHR63299.1;BatCoV_RaTG13_orf1ab;1556	0	0
MN996532.1;QHR63299.1;BatCoV_RaTG13_orf1ab;1557	0	0
MN996532.1;QHR63299.1;BatCoV_RaTG13_orf1ab;1558	0	0
MN996532.1;QHR63299.1;BatCoV_RaTG13_orf1ab;1559	0	0
MN996532.1;QHR63299.1;BatCoV_RaTG13_orf1ab;1560	0	0
MN996532.1;QHR63299.1;BatCoV_RaTG13_orf1ab;1561	0	0
MN996532.1;QHR63299.1;BatCoV_RaTG13_orf1ab;1562	0	0.025
MN996532.1;QHR63299.1;BatCoV_RaTG13_orf1ab;1563	0	0
MN996532.1;QHR63299.1;BatCoV_RaTG13_orf1ab;1564	0	0
MN996532.1;QHR63299.1;BatCoV_RaTG13_orf1ab;1565	0	0
MN996532.1;QHR63299.1;BatCoV_RaTG13_orf1ab;1566	0	0.025
MN996532.1;QHR63299.1;BatCoV_RaTG13_orf1ab;1567	0	0.025
MN996532.1;QHR63299.1;BatCoV_RaTG13_orf1ab;1568	0	0.025
MN996532.1;QHR63299.1;BatCoV_RaTG13_orf1ab;1569	0	0.025
MN996532.1;QHR63299.1;BatCoV_RaTG13_orf1ab;1570	0	0.025
MN996532.1;QHR63299.1;BatCoV_RaTG13_orf1ab;1571	0	0.025
MN996532.1;QHR63299.1;BatCoV_RaTG13_orf1ab;1572	0.05	0.125
MN996532.1;QHR63299.1;BatCoV_RaTG13_orf1ab;1573	0	0.075
MN996532.1;QHR63299.1;BatCoV_RaTG13_orf1ab;1574	0	0.025
MN996532.1;QHR63299.1;BatCoV_RaTG13_orf1ab;1575	0	0.025
MN996532.1;QHR63299.1;BatCoV_RaTG13_orf1ab;1576	0	0.025
MN996532.1;QHR63299.1;BatCoV_RaTG13_orf1ab;1577	0	0.025
MN996532.1;QHR63299.1;BatCoV_RaTG13_orf1ab;1578	0	0.025
MN996532.1;QHR63299.1;BatCoV_RaTG13_orf1ab;1579	0	0
MN996532.1;QHR63299.1;BatCoV_RaTG13_orf1ab;1580	0	0
MN996532.1;QHR63299.1;BatCoV_RaTG13_orf1ab;1581	0	0
MN996532.1;QHR63299.1;BatCoV_RaTG13_orf1ab;1582	0	0
MN996532.1;QHR63299.1;BatCoV_RaTG13_orf1ab;1583	0	0
MN996532.1;QHR63299.1;BatCoV_RaTG13_orf1ab;1584	0	0
MN996532.1;QHR63299.1;BatCoV_RaTG13_orf1ab;1585	0	0
MN996532.1;QHR63299.1;BatCoV_RaTG13_orf1ab;1586	0	0
MN996532.1;QHR63299.1;BatCoV_RaTG13_orf1ab;1587	0	0
MN996532.1;QHR63299.1;BatCoV_RaTG13_orf1ab;1588	0	0
MN996532.1;QHR63299.1;BatCoV_RaTG13_orf1ab;1589	0	0
MN996532.1;QHR63299.1;BatCoV_RaTG13_orf1ab;1590	0	0.025
MN996532.1;QHR63299.1;BatCoV_RaTG13_orf1ab;1591	0	0.025
MN996532.1;QHR63299.1;BatCoV_RaTG13_orf1ab;1592	0	0.025
MN996532.1;QHR63299.1;BatCoV_RaTG13_orf1ab;1593	0	0.025
MN996532.1;QHR63299.1;BatCoV_RaTG13_orf1ab;1594	0.15	0.125
MN996532.1;QHR63299.1;BatCoV_RaTG13_orf1ab;1595	0	0.025
MN996532.1;QHR63299.1;BatCoV_RaTG13_orf1ab;1596	0	0.025
MN996532.1;QHR63299.1;BatCoV_RaTG13_orf1ab;1597	0	0
MN996532.1;QHR63299.1;BatCoV_RaTG13_orf1ab;1598	0	0
MN996532.1;QHR63299.1;BatCoV_RaTG13_orf1ab;1599	0	0
MN996532.1;QHR63299.1;BatCoV_RaTG13_orf1ab;1600	0	0.025
MN996532.1;QHR63299.1;BatCoV_RaTG13_orf1ab;1601	0.05	0
MN996532.1;QHR63299.1;BatCoV_RaTG13_orf1ab;1602	0.05	0
MN996532.1;QHR63299.1;BatCoV_RaTG13_orf1ab;1603	0	0
MN996532.1;QHR63299.1;BatCoV_RaTG13_orf1ab;1604	0	0
MN996532.1;QHR63299.1;BatCoV_RaTG13_orf1ab;1605	0	0
MN996532.1;QHR63299.1;BatCoV_RaTG13_orf1ab;1606	0	0
MN996532.1;QHR63299.1;BatCoV_RaTG13_orf1ab;1607	0	0
MN996532.1;QHR63299.1;BatCoV_RaTG13_orf1ab;1608	0	0
MN996532.1;QHR63299.1;BatCoV_RaTG13_orf1ab;1609	0	0
MN996532.1;QHR63299.1;BatCoV_RaTG13_orf1ab;1610	0.05	0
MN996532.1;QHR63299.1;BatCoV_RaTG13_orf1ab;1611	0.05	0
MN996532.1;QHR63299.1;BatCoV_RaTG13_orf1ab;1612	0.05	0
MN996532.1;QHR63299.1;BatCoV_RaTG13_orf1ab;1613	0.05	0
MN996532.1;QHR63299.1;BatCoV_RaTG13_orf1ab;1614	0.05	0
MN996532.1;QHR63299.1;BatCoV_RaTG13_orf1ab;1615	0.05	0
MN996532.1;QHR63299.1;BatCoV_RaTG13_orf1ab;1616	0.05	0
MN996532.1;QHR63299.1;BatCoV_RaTG13_orf1ab;1617	0	0
MN996532.1;QHR63299.1;BatCoV_RaTG13_orf1ab;1618	0	0
MN996532.1;QHR63299.1;BatCoV_RaTG13_orf1ab;1619	0	0
MN996532.1;QHR63299.1;BatCoV_RaTG13_orf1ab;1620	0.05	0.025
MN996532.1;QHR63299.1;BatCoV_RaTG13_orf1ab;1621	0	0
MN996532.1;QHR63299.1;BatCoV_RaTG13_orf1ab;1622	0.05	0
MN996532.1;QHR63299.1;BatCoV_RaTG13_orf1ab;1623	0	0
MN996532.1;QHR63299.1;BatCoV_RaTG13_orf1ab;1624	0	0
MN996532.1;QHR63299.1;BatCoV_RaTG13_orf1ab;1625	0	0
MN996532.1;QHR63299.1;BatCoV_RaTG13_orf1ab;1626	0	0
MN996532.1;QHR63299.1;BatCoV_RaTG13_orf1ab;1627	0	0
MN996532.1;QHR63299.1;BatCoV_RaTG13_orf1ab;1628	0	0.025
MN996532.1;QHR63299.1;BatCoV_RaTG13_orf1ab;1629	0	0
MN996532.1;QHR63299.1;BatCoV_RaTG13_orf1ab;1630	0.05	0
MN996532.1;QHR63299.1;BatCoV_RaTG13_orf1ab;1631	0.05	0
MN996532.1;QHR63299.1;BatCoV_RaTG13_orf1ab;1632	0.05	0
MN996532.1;QHR63299.1;BatCoV_RaTG13_orf1ab;1633	0.05	0
MN996532.1;QHR63299.1;BatCoV_RaTG13_orf1ab;1634	0	0
MN996532.1;QHR63299.1;BatCoV_RaTG13_orf1ab;1635	0	0
MN996532.1;QHR63299.1;BatCoV_RaTG13_orf1ab;1636	0	0
MN996532.1;QHR63299.1;BatCoV_RaTG13_orf1ab;1637	0	0
MN996532.1;QHR63299.1;BatCoV_RaTG13_orf1ab;1638	0.05	0
MN996532.1;QHR63299.1;BatCoV_RaTG13_orf1ab;1639	0	0
MN996532.1;QHR63299.1;BatCoV_RaTG13_orf1ab;1640	0	0
MN996532.1;QHR63299.1;BatCoV_RaTG13_orf1ab;1641	0	0
MN996532.1;QHR63299.1;BatCoV_RaTG13_orf1ab;1642	0	0
MN996532.1;QHR63299.1;BatCoV_RaTG13_orf1ab;1643	0	0
MN996532.1;QHR63299.1;BatCoV_RaTG13_orf1ab;1644	0	0
MN996532.1;QHR63299.1;BatCoV_RaTG13_orf1ab;1645	0	0
MN996532.1;QHR63299.1;BatCoV_RaTG13_orf1ab;1646	0	0
MN996532.1;QHR63299.1;BatCoV_RaTG13_orf1ab;1647	0	0
MN996532.1;QHR63299.1;BatCoV_RaTG13_orf1ab;1648	0	0
MN996532.1;QHR63299.1;BatCoV_RaTG13_orf1ab;1649	0	0
MN996532.1;QHR63299.1;BatCoV_RaTG13_orf1ab;1650	0	0
MN996532.1;QHR63299.1;BatCoV_RaTG13_orf1ab;1651	0	0
MN996532.1;QHR63299.1;BatCoV_RaTG13_orf1ab;1652	0	0
MN996532.1;QHR63299.1;BatCoV_RaTG13_orf1ab;1653	0	0
MN996532.1;QHR63299.1;BatCoV_RaTG13_orf1ab;1654	0	0
MN996532.1;QHR63299.1;BatCoV_RaTG13_orf1ab;1655	0	0
MN996532.1;QHR63299.1;BatCoV_RaTG13_orf1ab;1656	0.05	0.025
MN996532.1;QHR63299.1;BatCoV_RaTG13_orf1ab;1657	0.05	0.05
MN996532.1;QHR63299.1;BatCoV_RaTG13_orf1ab;1658	0.05	0.025
MN996532.1;QHR63299.1;BatCoV_RaTG13_orf1ab;1659	0.05	0
MN996532.1;QHR63299.1;BatCoV_RaTG13_orf1ab;1660	0.05	0
MN996532.1;QHR63299.1;BatCoV_RaTG13_orf1ab;1661	0.05	0
MN996532.1;QHR63299.1;BatCoV_RaTG13_orf1ab;1662	0.05	0
MN996532.1;QHR63299.1;BatCoV_RaTG13_orf1ab;1663	0.05	0
MN996532.1;QHR63299.1;BatCoV_RaTG13_orf1ab;1664	0	0
MN996532.1;QHR63299.1;BatCoV_RaTG13_orf1ab;1665	0	0
MN996532.1;QHR63299.1;BatCoV_RaTG13_orf1ab;1666	0	0
MN996532.1;QHR63299.1;BatCoV_RaTG13_orf1ab;1667	0	0
MN996532.1;QHR63299.1;BatCoV_RaTG13_orf1ab;1668	0	0
MN996532.1;QHR63299.1;BatCoV_RaTG13_orf1ab;1669	0	0
MN996532.1;QHR63299.1;BatCoV_RaTG13_orf1ab;1670	0	0
MN996532.1;QHR63299.1;BatCoV_RaTG13_orf1ab;1671	0	0
MN996532.1;QHR63299.1;BatCoV_RaTG13_orf1ab;1672	0	0
MN996532.1;QHR63299.1;BatCoV_RaTG13_orf1ab;1673	0	0
MN996532.1;QHR63299.1;BatCoV_RaTG13_orf1ab;1674	0	0
MN996532.1;QHR63299.1;BatCoV_RaTG13_orf1ab;1675	0	0
MN996532.1;QHR63299.1;BatCoV_RaTG13_orf1ab;1676	0	0
MN996532.1;QHR63299.1;BatCoV_RaTG13_orf1ab;1677	0	0
MN996532.1;QHR63299.1;BatCoV_RaTG13_orf1ab;1678	0.05	0
MN996532.1;QHR63299.1;BatCoV_RaTG13_orf1ab;1679	0	0
MN996532.1;QHR63299.1;BatCoV_RaTG13_orf1ab;1680	0	0
MN996532.1;QHR63299.1;BatCoV_RaTG13_orf1ab;1681	0	0.025
MN996532.1;QHR63299.1;BatCoV_RaTG13_orf1ab;1682	0	0
MN996532.1;QHR63299.1;BatCoV_RaTG13_orf1ab;1683	0	0
MN996532.1;QHR63299.1;BatCoV_RaTG13_orf1ab;1684	0	0
MN996532.1;QHR63299.1;BatCoV_RaTG13_orf1ab;1685	0	0.05
MN996532.1;QHR63299.1;BatCoV_RaTG13_orf1ab;1686	0	0.025
MN996532.1;QHR63299.1;BatCoV_RaTG13_orf1ab;1687	0	0
MN996532.1;QHR63299.1;BatCoV_RaTG13_orf1ab;1688	0	0
MN996532.1;QHR63299.1;BatCoV_RaTG13_orf1ab;1689	0	0
MN996532.1;QHR63299.1;BatCoV_RaTG13_orf1ab;1690	0	0
MN996532.1;QHR63299.1;BatCoV_RaTG13_orf1ab;1691	0.05	0.025
MN996532.1;QHR63299.1;BatCoV_RaTG13_orf1ab;1692	0.1	0.075
MN996532.1;QHR63299.1;BatCoV_RaTG13_orf1ab;1693	0.05	0.025
MN996532.1;QHR63299.1;BatCoV_RaTG13_orf1ab;1694	0.15	0.025
MN996532.1;QHR63299.1;BatCoV_RaTG13_orf1ab;1695	0.05	0.025
MN996532.1;QHR63299.1;BatCoV_RaTG13_orf1ab;1696	0.05	0
MN996532.1;QHR63299.1;BatCoV_RaTG13_orf1ab;1697	0	0
MN996532.1;QHR63299.1;BatCoV_RaTG13_orf1ab;1698	0	0
MN996532.1;QHR63299.1;BatCoV_RaTG13_orf1ab;1699	0	0
MN996532.1;QHR63299.1;BatCoV_RaTG13_orf1ab;1700	0	0
MN996532.1;QHR63299.1;BatCoV_RaTG13_orf1ab;1701	0	0
MN996532.1;QHR63299.1;BatCoV_RaTG13_orf1ab;1702	0	0
MN996532.1;QHR63299.1;BatCoV_RaTG13_orf1ab;1703	0	0
MN996532.1;QHR63299.1;BatCoV_RaTG13_orf1ab;1704	0	0
MN996532.1;QHR63299.1;BatCoV_RaTG13_orf1ab;1705	0	0
MN996532.1;QHR63299.1;BatCoV_RaTG13_orf1ab;1706	0	0
MN996532.1;QHR63299.1;BatCoV_RaTG13_orf1ab;1707	0	0
MN996532.1;QHR63299.1;BatCoV_RaTG13_orf1ab;1708	0	0
MN996532.1;QHR63299.1;BatCoV_RaTG13_orf1ab;1709	0	0
MN996532.1;QHR63299.1;BatCoV_RaTG13_orf1ab;1710	0	0.025
MN996532.1;QHR63299.1;BatCoV_RaTG13_orf1ab;1711	0	0.025
MN996532.1;QHR63299.1;BatCoV_RaTG13_orf1ab;1712	0	0.05
MN996532.1;QHR63299.1;BatCoV_RaTG13_orf1ab;1713	0	0.025
MN996532.1;QHR63299.1;BatCoV_RaTG13_orf1ab;1714	0	0
MN996532.1;QHR63299.1;BatCoV_RaTG13_orf1ab;1715	0	0
MN996532.1;QHR63299.1;BatCoV_RaTG13_orf1ab;1716	0	0
MN996532.1;QHR63299.1;BatCoV_RaTG13_orf1ab;1717	0	0
MN996532.1;QHR63299.1;BatCoV_RaTG13_orf1ab;1718	0	0.05
MN996532.1;QHR63299.1;BatCoV_RaTG13_orf1ab;1719	0	0.025
MN996532.1;QHR63299.1;BatCoV_RaTG13_orf1ab;1720	0	0.025
MN996532.1;QHR63299.1;BatCoV_RaTG13_orf1ab;1721	0	0
MN996532.1;QHR63299.1;BatCoV_RaTG13_orf1ab;1722	0.05	0.025
MN996532.1;QHR63299.1;BatCoV_RaTG13_orf1ab;1723	0	0
MN996532.1;QHR63299.1;BatCoV_RaTG13_orf1ab;1724	0	0
MN996532.1;QHR63299.1;BatCoV_RaTG13_orf1ab;1725	0.05	0
MN996532.1;QHR63299.1;BatCoV_RaTG13_orf1ab;1726	0.05	0.025
MN996532.1;QHR63299.1;BatCoV_RaTG13_orf1ab;1727	0.05	0.025
MN996532.1;QHR63299.1;BatCoV_RaTG13_orf1ab;1728	0.05	0.025
MN996532.1;QHR63299.1;BatCoV_RaTG13_orf1ab;1729	0.05	0.025
MN996532.1;QHR63299.1;BatCoV_RaTG13_orf1ab;1730	0	0
MN996532.1;QHR63299.1;BatCoV_RaTG13_orf1ab;1731	0	0
MN996532.1;QHR63299.1;BatCoV_RaTG13_orf1ab;1732	0	0
MN996532.1;QHR63299.1;BatCoV_RaTG13_orf1ab;1733	0	0
MN996532.1;QHR63299.1;BatCoV_RaTG13_orf1ab;1734	0	0
MN996532.1;QHR63299.1;BatCoV_RaTG13_orf1ab;1735	0	0
MN996532.1;QHR63299.1;BatCoV_RaTG13_orf1ab;1736	0	0
MN996532.1;QHR63299.1;BatCoV_RaTG13_orf1ab;1737	0	0
MN996532.1;QHR63299.1;BatCoV_RaTG13_orf1ab;1738	0	0
MN996532.1;QHR63299.1;BatCoV_RaTG13_orf1ab;1739	0	0
MN996532.1;QHR63299.1;BatCoV_RaTG13_orf1ab;1740	0	0
MN996532.1;QHR63299.1;BatCoV_RaTG13_orf1ab;1741	0	0
MN996532.1;QHR63299.1;BatCoV_RaTG13_orf1ab;1742	0	0
MN996532.1;QHR63299.1;BatCoV_RaTG13_orf1ab;1743	0	0
MN996532.1;QHR63299.1;BatCoV_RaTG13_orf1ab;1744	0	0.075
MN996532.1;QHR63299.1;BatCoV_RaTG13_orf1ab;1745	0	0.025
MN996532.1;QHR63299.1;BatCoV_RaTG13_orf1ab;1746	0	0.025
MN996532.1;QHR63299.1;BatCoV_RaTG13_orf1ab;1747	0.1	0.325
MN996532.1;QHR63299.1;BatCoV_RaTG13_orf1ab;1748	0.1	0.3
MN996532.1;QHR63299.1;BatCoV_RaTG13_orf1ab;1749	0.1	0.3
MN996532.1;QHR63299.1;BatCoV_RaTG13_orf1ab;1750	0.15	0.325
MN996532.1;QHR63299.1;BatCoV_RaTG13_orf1ab;1751	0.2	0.325
MN996532.1;QHR63299.1;BatCoV_RaTG13_orf1ab;1752	0.1	0.35
MN996532.1;QHR63299.1;BatCoV_RaTG13_orf1ab;1753	0.05	0.275
MN996532.1;QHR63299.1;BatCoV_RaTG13_orf1ab;1754	0.05	0.2
MN996532.1;QHR63299.1;BatCoV_RaTG13_orf1ab;1755	0.1	0.25
MN996532.1;QHR63299.1;BatCoV_RaTG13_orf1ab;1756	0.05	0.2
MN996532.1;QHR63299.1;BatCoV_RaTG13_orf1ab;1757	0	0.125
MN996532.1;QHR63299.1;BatCoV_RaTG13_orf1ab;1758	0	0
MN996532.1;QHR63299.1;BatCoV_RaTG13_orf1ab;1759	0	0
MN996532.1;QHR63299.1;BatCoV_RaTG13_orf1ab;1760	0.1	0
MN996532.1;QHR63299.1;BatCoV_RaTG13_orf1ab;1761	0.15	0
MN996532.1;QHR63299.1;BatCoV_RaTG13_orf1ab;1762	0.15	0
MN996532.1;QHR63299.1;BatCoV_RaTG13_orf1ab;1763	0.2	0
MN996532.1;QHR63299.1;BatCoV_RaTG13_orf1ab;1764	0.1	0
MN996532.1;QHR63299.1;BatCoV_RaTG13_orf1ab;1765	0.05	0
MN996532.1;QHR63299.1;BatCoV_RaTG13_orf1ab;1766	0	0
MN996532.1;QHR63299.1;BatCoV_RaTG13_orf1ab;1767	0.05	0
MN996532.1;QHR63299.1;BatCoV_RaTG13_orf1ab;1768	0.05	0
MN996532.1;QHR63299.1;BatCoV_RaTG13_orf1ab;1769	0.05	0
MN996532.1;QHR63299.1;BatCoV_RaTG13_orf1ab;1770	0.05	0.025
MN996532.1;QHR63299.1;BatCoV_RaTG13_orf1ab;1771	0	0
MN996532.1;QHR63299.1;BatCoV_RaTG13_orf1ab;1772	0	0.025
MN996532.1;QHR63299.1;BatCoV_RaTG13_orf1ab;1773	0.05	0.05
MN996532.1;QHR63299.1;BatCoV_RaTG13_orf1ab;1774	0.1	0
MN996532.1;QHR63299.1;BatCoV_RaTG13_orf1ab;1775	0	0
MN996532.1;QHR63299.1;BatCoV_RaTG13_orf1ab;1776	0	0
MN996532.1;QHR63299.1;BatCoV_RaTG13_orf1ab;1777	0	0
MN996532.1;QHR63299.1;BatCoV_RaTG13_orf1ab;1778	0	0
MN996532.1;QHR63299.1;BatCoV_RaTG13_orf1ab;1779	0	0
MN996532.1;QHR63299.1;BatCoV_RaTG13_orf1ab;1780	0	0.075
MN996532.1;QHR63299.1;BatCoV_RaTG13_orf1ab;1781	0	0.025
MN996532.1;QHR63299.1;BatCoV_RaTG13_orf1ab;1782	0	0.025
MN996532.1;QHR63299.1;BatCoV_RaTG13_orf1ab;1783	0	0.025
MN996532.1;QHR63299.1;BatCoV_RaTG13_orf1ab;1784	0	0.025
MN996532.1;QHR63299.1;BatCoV_RaTG13_orf1ab;1785	0.05	0.025
MN996532.1;QHR63299.1;BatCoV_RaTG13_orf1ab;1786	0	0.025
MN996532.1;QHR63299.1;BatCoV_RaTG13_orf1ab;1787	0	0.025
MN996532.1;QHR63299.1;BatCoV_RaTG13_orf1ab;1788	0	0.025
MN996532.1;QHR63299.1;BatCoV_RaTG13_orf1ab;1789	0	0.025
MN996532.1;QHR63299.1;BatCoV_RaTG13_orf1ab;1790	0	0.05
MN996532.1;QHR63299.1;BatCoV_RaTG13_orf1ab;1791	0	0
MN996532.1;QHR63299.1;BatCoV_RaTG13_orf1ab;1792	0.05	0
MN996532.1;QHR63299.1;BatCoV_RaTG13_orf1ab;1793	0	0
MN996532.1;QHR63299.1;BatCoV_RaTG13_orf1ab;1794	0.05	0
MN996532.1;QHR63299.1;BatCoV_RaTG13_orf1ab;1795	0	0
MN996532.1;QHR63299.1;BatCoV_RaTG13_orf1ab;1796	0.1	0
MN996532.1;QHR63299.1;BatCoV_RaTG13_orf1ab;1797	0	0.025
MN996532.1;QHR63299.1;BatCoV_RaTG13_orf1ab;1798	0	0
MN996532.1;QHR63299.1;BatCoV_RaTG13_orf1ab;1799	0	0
MN996532.1;QHR63299.1;BatCoV_RaTG13_orf1ab;1800	0	0.025
MN996532.1;QHR63299.1;BatCoV_RaTG13_orf1ab;1801	0	0
MN996532.1;QHR63299.1;BatCoV_RaTG13_orf1ab;1802	0	0
MN996532.1;QHR63299.1;BatCoV_RaTG13_orf1ab;1803	0	0
MN996532.1;QHR63299.1;BatCoV_RaTG13_orf1ab;1804	0	0
MN996532.1;QHR63299.1;BatCoV_RaTG13_orf1ab;1805	0	0
MN996532.1;QHR63299.1;BatCoV_RaTG13_orf1ab;1806	0	0
MN996532.1;QHR63299.1;BatCoV_RaTG13_orf1ab;1807	0	0
MN996532.1;QHR63299.1;BatCoV_RaTG13_orf1ab;1808	0	0
MN996532.1;QHR63299.1;BatCoV_RaTG13_orf1ab;1809	0	0
MN996532.1;QHR63299.1;BatCoV_RaTG13_orf1ab;1810	0	0
MN996532.1;QHR63299.1;BatCoV_RaTG13_orf1ab;1811	0	0
MN996532.1;QHR63299.1;BatCoV_RaTG13_orf1ab;1812	0	0
MN996532.1;QHR63299.1;BatCoV_RaTG13_orf1ab;1813	0	0
MN996532.1;QHR63299.1;BatCoV_RaTG13_orf1ab;1814	0	0
MN996532.1;QHR63299.1;BatCoV_RaTG13_orf1ab;1815	0	0
MN996532.1;QHR63299.1;BatCoV_RaTG13_orf1ab;1816	0	0
MN996532.1;QHR63299.1;BatCoV_RaTG13_orf1ab;1817	0	0
MN996532.1;QHR63299.1;BatCoV_RaTG13_orf1ab;1818	0	0
MN996532.1;QHR63299.1;BatCoV_RaTG13_orf1ab;1819	0	0
MN996532.1;QHR63299.1;BatCoV_RaTG13_orf1ab;1820	0	0
MN996532.1;QHR63299.1;BatCoV_RaTG13_orf1ab;1821	0	0
MN996532.1;QHR63299.1;BatCoV_RaTG13_orf1ab;1822	0	0
MN996532.1;QHR63299.1;BatCoV_RaTG13_orf1ab;1823	0	0
MN996532.1;QHR63299.1;BatCoV_RaTG13_orf1ab;1824	0	0
MN996532.1;QHR63299.1;BatCoV_RaTG13_orf1ab;1825	0	0.15
MN996532.1;QHR63299.1;BatCoV_RaTG13_orf1ab;1826	0	0
MN996532.1;QHR63299.1;BatCoV_RaTG13_orf1ab;1827	0	0
MN996532.1;QHR63299.1;BatCoV_RaTG13_orf1ab;1828	0	0
MN996532.1;QHR63299.1;BatCoV_RaTG13_orf1ab;1829	0	0
MN996532.1;QHR63299.1;BatCoV_RaTG13_orf1ab;1830	0.05	0
MN996532.1;QHR63299.1;BatCoV_RaTG13_orf1ab;1831	0.05	0
MN996532.1;QHR63299.1;BatCoV_RaTG13_orf1ab;1832	0	0
MN996532.1;QHR63299.1;BatCoV_RaTG13_orf1ab;1833	0	0
MN996532.1;QHR63299.1;BatCoV_RaTG13_orf1ab;1834	0	0
MN996532.1;QHR63299.1;BatCoV_RaTG13_orf1ab;1835	0	0
MN996532.1;QHR63299.1;BatCoV_RaTG13_orf1ab;1836	0	0
MN996532.1;QHR63299.1;BatCoV_RaTG13_orf1ab;1837	0	0
MN996532.1;QHR63299.1;BatCoV_RaTG13_orf1ab;1838	0	0
MN996532.1;QHR63299.1;BatCoV_RaTG13_orf1ab;1839	0	0
MN996532.1;QHR63299.1;BatCoV_RaTG13_orf1ab;1840	0	0
MN996532.1;QHR63299.1;BatCoV_RaTG13_orf1ab;1841	0	0
MN996532.1;QHR63299.1;BatCoV_RaTG13_orf1ab;1842	0	0
MN996532.1;QHR63299.1;BatCoV_RaTG13_orf1ab;1843	0	0
MN996532.1;QHR63299.1;BatCoV_RaTG13_orf1ab;1844	0	0
MN996532.1;QHR63299.1;BatCoV_RaTG13_orf1ab;1845	0	0
MN996532.1;QHR63299.1;BatCoV_RaTG13_orf1ab;1846	0	0.025
MN996532.1;QHR63299.1;BatCoV_RaTG13_orf1ab;1847	0	0
MN996532.1;QHR63299.1;BatCoV_RaTG13_orf1ab;1848	0	0.025
MN996532.1;QHR63299.1;BatCoV_RaTG13_orf1ab;1849	0	0.075
MN996532.1;QHR63299.1;BatCoV_RaTG13_orf1ab;1850	0	0.05
MN996532.1;QHR63299.1;BatCoV_RaTG13_orf1ab;1851	0	0
MN996532.1;QHR63299.1;BatCoV_RaTG13_orf1ab;1852	0	0.025
MN996532.1;QHR63299.1;BatCoV_RaTG13_orf1ab;1853	0	0
MN996532.1;QHR63299.1;BatCoV_RaTG13_orf1ab;1854	0.05	0.075
MN996532.1;QHR63299.1;BatCoV_RaTG13_orf1ab;1855	0	0.025
MN996532.1;QHR63299.1;BatCoV_RaTG13_orf1ab;1856	0.05	0.025
MN996532.1;QHR63299.1;BatCoV_RaTG13_orf1ab;1857	0.05	0.05
MN996532.1;QHR63299.1;BatCoV_RaTG13_orf1ab;1858	0	0.025
MN996532.1;QHR63299.1;BatCoV_RaTG13_orf1ab;1859	0	0.05
MN996532.1;QHR63299.1;BatCoV_RaTG13_orf1ab;1860	0.2	0.125
MN996532.1;QHR63299.1;BatCoV_RaTG13_orf1ab;1861	0	0
MN996532.1;QHR63299.1;BatCoV_RaTG13_orf1ab;1862	0	0.025
MN996532.1;QHR63299.1;BatCoV_RaTG13_orf1ab;1863	0	0.025
MN996532.1;QHR63299.1;BatCoV_RaTG13_orf1ab;1864	0	0.025
MN996532.1;QHR63299.1;BatCoV_RaTG13_orf1ab;1865	0	0.025
MN996532.1;QHR63299.1;BatCoV_RaTG13_orf1ab;1866	0	0.025
MN996532.1;QHR63299.1;BatCoV_RaTG13_orf1ab;1867	0	0.025
MN996532.1;QHR63299.1;BatCoV_RaTG13_orf1ab;1868	0	0.025
MN996532.1;QHR63299.1;BatCoV_RaTG13_orf1ab;1869	0	0.025
MN996532.1;QHR63299.1;BatCoV_RaTG13_orf1ab;1870	0	0.025
MN996532.1;QHR63299.1;BatCoV_RaTG13_orf1ab;1871	0	0.025
MN996532.1;QHR63299.1;BatCoV_RaTG13_orf1ab;1872	0	0
MN996532.1;QHR63299.1;BatCoV_RaTG13_orf1ab;1873	0	0
MN996532.1;QHR63299.1;BatCoV_RaTG13_orf1ab;1874	0	0
MN996532.1;QHR63299.1;BatCoV_RaTG13_orf1ab;1875	0	0
MN996532.1;QHR63299.1;BatCoV_RaTG13_orf1ab;1876	0	0
MN996532.1;QHR63299.1;BatCoV_RaTG13_orf1ab;1877	0	0
MN996532.1;QHR63299.1;BatCoV_RaTG13_orf1ab;1878	0	0
MN996532.1;QHR63299.1;BatCoV_RaTG13_orf1ab;1879	0	0
MN996532.1;QHR63299.1;BatCoV_RaTG13_orf1ab;1880	0	0.025
MN996532.1;QHR63299.1;BatCoV_RaTG13_orf1ab;1881	0	0
MN996532.1;QHR63299.1;BatCoV_RaTG13_orf1ab;1882	0	0
MN996532.1;QHR63299.1;BatCoV_RaTG13_orf1ab;1883	0	0
MN996532.1;QHR63299.1;BatCoV_RaTG13_orf1ab;1884	0	0
MN996532.1;QHR63299.1;BatCoV_RaTG13_orf1ab;1885	0.05	0.125
MN996532.1;QHR63299.1;BatCoV_RaTG13_orf1ab;1886	0	0.1
MN996532.1;QHR63299.1;BatCoV_RaTG13_orf1ab;1887	0	0.15
MN996532.1;QHR63299.1;BatCoV_RaTG13_orf1ab;1888	0	0.175
MN996532.1;QHR63299.1;BatCoV_RaTG13_orf1ab;1889	0.2	0.25
MN996532.1;QHR63299.1;BatCoV_RaTG13_orf1ab;1890	0.15	0.35
MN996532.1;QHR63299.1;BatCoV_RaTG13_orf1ab;1891	0.1	0.225
MN996532.1;QHR63299.1;BatCoV_RaTG13_orf1ab;1892	0.05	0.175
MN996532.1;QHR63299.1;BatCoV_RaTG13_orf1ab;1893	0.3	0.175
MN996532.1;QHR63299.1;BatCoV_RaTG13_orf1ab;1894	0.35	0.175
MN996532.1;QHR63299.1;BatCoV_RaTG13_orf1ab;1895	0.2	0.175
MN996532.1;QHR63299.1;BatCoV_RaTG13_orf1ab;1896	0.3	0.1
MN996532.1;QHR63299.1;BatCoV_RaTG13_orf1ab;1897	0.15	0.075
MN996532.1;QHR63299.1;BatCoV_RaTG13_orf1ab;1898	0.2	0.05
MN996532.1;QHR63299.1;BatCoV_RaTG13_orf1ab;1899	0.15	0.05
MN996532.1;QHR63299.1;BatCoV_RaTG13_orf1ab;1900	0.15	0.15
MN996532.1;QHR63299.1;BatCoV_RaTG13_orf1ab;1901	0	0.025
MN996532.1;QHR63299.1;BatCoV_RaTG13_orf1ab;1902	0.05	0
MN996532.1;QHR63299.1;BatCoV_RaTG13_orf1ab;1903	0.05	0
MN996532.1;QHR63299.1;BatCoV_RaTG13_orf1ab;1904	0.15	0.2
MN996532.1;QHR63299.1;BatCoV_RaTG13_orf1ab;1905	0.05	0
MN996532.1;QHR63299.1;BatCoV_RaTG13_orf1ab;1906	0.05	0
MN996532.1;QHR63299.1;BatCoV_RaTG13_orf1ab;1907	0.1	0
MN996532.1;QHR63299.1;BatCoV_RaTG13_orf1ab;1908	0	0.025
MN996532.1;QHR63299.1;BatCoV_RaTG13_orf1ab;1909	0.2	0.1
MN996532.1;QHR63299.1;BatCoV_RaTG13_orf1ab;1910	0	0.075
MN996532.1;QHR63299.1;BatCoV_RaTG13_orf1ab;1911	0	0.05
MN996532.1;QHR63299.1;BatCoV_RaTG13_orf1ab;1912	0	0.05
MN996532.1;QHR63299.1;BatCoV_RaTG13_orf1ab;1913	0.05	0.075
MN996532.1;QHR63299.1;BatCoV_RaTG13_orf1ab;1914	0.05	0.05
MN996532.1;QHR63299.1;BatCoV_RaTG13_orf1ab;1915	0.05	0.025
MN996532.1;QHR63299.1;BatCoV_RaTG13_orf1ab;1916	0.05	0.025
MN996532.1;QHR63299.1;BatCoV_RaTG13_orf1ab;1917	0.05	0.025
MN996532.1;QHR63299.1;BatCoV_RaTG13_orf1ab;1918	0.05	0.025
MN996532.1;QHR63299.1;BatCoV_RaTG13_orf1ab;1919	0.05	0
MN996532.1;QHR63299.1;BatCoV_RaTG13_orf1ab;1920	0.05	0
MN996532.1;QHR63299.1;BatCoV_RaTG13_orf1ab;1921	0	0
MN996532.1;QHR63299.1;BatCoV_RaTG13_orf1ab;1922	0	0.025
MN996532.1;QHR63299.1;BatCoV_RaTG13_orf1ab;1923	0	0
MN996532.1;QHR63299.1;BatCoV_RaTG13_orf1ab;1924	0	0
MN996532.1;QHR63299.1;BatCoV_RaTG13_orf1ab;1925	0	0
MN996532.1;QHR63299.1;BatCoV_RaTG13_orf1ab;1926	0.1	0.025
MN996532.1;QHR63299.1;BatCoV_RaTG13_orf1ab;1927	0.05	0.05
MN996532.1;QHR63299.1;BatCoV_RaTG13_orf1ab;1928	0	0.075
MN996532.1;QHR63299.1;BatCoV_RaTG13_orf1ab;1929	0	0.025
MN996532.1;QHR63299.1;BatCoV_RaTG13_orf1ab;1930	0	0.025
MN996532.1;QHR63299.1;BatCoV_RaTG13_orf1ab;1931	0	0.025
MN996532.1;QHR63299.1;BatCoV_RaTG13_orf1ab;1932	0.05	0.025
MN996532.1;QHR63299.1;BatCoV_RaTG13_orf1ab;1933	0.05	0
MN996532.1;QHR63299.1;BatCoV_RaTG13_orf1ab;1934	0.1	0.025
MN996532.1;QHR63299.1;BatCoV_RaTG13_orf1ab;1935	0.05	0
MN996532.1;QHR63299.1;BatCoV_RaTG13_orf1ab;1936	0.05	0
MN996532.1;QHR63299.1;BatCoV_RaTG13_orf1ab;1937	0.1	0.025
MN996532.1;QHR63299.1;BatCoV_RaTG13_orf1ab;1938	0.05	0.05
MN996532.1;QHR63299.1;BatCoV_RaTG13_orf1ab;1939	0.05	0.025
MN996532.1;QHR63299.1;BatCoV_RaTG13_orf1ab;1940	0	0
MN996532.1;QHR63299.1;BatCoV_RaTG13_orf1ab;1941	0	0
MN996532.1;QHR63299.1;BatCoV_RaTG13_orf1ab;1942	0	0
MN996532.1;QHR63299.1;BatCoV_RaTG13_orf1ab;1943	0	0
MN996532.1;QHR63299.1;BatCoV_RaTG13_orf1ab;1944	0	0
MN996532.1;QHR63299.1;BatCoV_RaTG13_orf1ab;1945	0	0
MN996532.1;QHR63299.1;BatCoV_RaTG13_orf1ab;1946	0	0
MN996532.1;QHR63299.1;BatCoV_RaTG13_orf1ab;1947	0	0
MN996532.1;QHR63299.1;BatCoV_RaTG13_orf1ab;1948	0	0
MN996532.1;QHR63299.1;BatCoV_RaTG13_orf1ab;1949	0	0
MN996532.1;QHR63299.1;BatCoV_RaTG13_orf1ab;1950	0	0.025
MN996532.1;QHR63299.1;BatCoV_RaTG13_orf1ab;1951	0	0
MN996532.1;QHR63299.1;BatCoV_RaTG13_orf1ab;1952	0	0.025
MN996532.1;QHR63299.1;BatCoV_RaTG13_orf1ab;1953	0.05	0.05
MN996532.1;QHR63299.1;BatCoV_RaTG13_orf1ab;1954	0	0
MN996532.1;QHR63299.1;BatCoV_RaTG13_orf1ab;1955	0	0.025
MN996532.1;QHR63299.1;BatCoV_RaTG13_orf1ab;1956	0	0
MN996532.1;QHR63299.1;BatCoV_RaTG13_orf1ab;1957	0	0.025
MN996532.1;QHR63299.1;BatCoV_RaTG13_orf1ab;1958	0.05	0.025
MN996532.1;QHR63299.1;BatCoV_RaTG13_orf1ab;1959	0.05	0.05
MN996532.1;QHR63299.1;BatCoV_RaTG13_orf1ab;1960	0.05	0.075
MN996532.1;QHR63299.1;BatCoV_RaTG13_orf1ab;1961	0.05	0.075
MN996532.1;QHR63299.1;BatCoV_RaTG13_orf1ab;1962	0.05	0.025
MN996532.1;QHR63299.1;BatCoV_RaTG13_orf1ab;1963	0.05	0.025
MN996532.1;QHR63299.1;BatCoV_RaTG13_orf1ab;1964	0.05	0.075
MN996532.1;QHR63299.1;BatCoV_RaTG13_orf1ab;1965	0	0.025
MN996532.1;QHR63299.1;BatCoV_RaTG13_orf1ab;1966	0	0.025
MN996532.1;QHR63299.1;BatCoV_RaTG13_orf1ab;1967	0	0.05
MN996532.1;QHR63299.1;BatCoV_RaTG13_orf1ab;1968	0	0.075
MN996532.1;QHR63299.1;BatCoV_RaTG13_orf1ab;1969	0	0
MN996532.1;QHR63299.1;BatCoV_RaTG13_orf1ab;1970	0	0
MN996532.1;QHR63299.1;BatCoV_RaTG13_orf1ab;1971	0	0
MN996532.1;QHR63299.1;BatCoV_RaTG13_orf1ab;1972	0	0
MN996532.1;QHR63299.1;BatCoV_RaTG13_orf1ab;1973	0	0
MN996532.1;QHR63299.1;BatCoV_RaTG13_orf1ab;1974	0	0.025
MN996532.1;QHR63299.1;BatCoV_RaTG13_orf1ab;1975	0	0
MN996532.1;QHR63299.1;BatCoV_RaTG13_orf1ab;1976	0	0
MN996532.1;QHR63299.1;BatCoV_RaTG13_orf1ab;1977	0	0
MN996532.1;QHR63299.1;BatCoV_RaTG13_orf1ab;1978	0	0
MN996532.1;QHR63299.1;BatCoV_RaTG13_orf1ab;1979	0	0
MN996532.1;QHR63299.1;BatCoV_RaTG13_orf1ab;1980	0	0
MN996532.1;QHR63299.1;BatCoV_RaTG13_orf1ab;1981	0	0
MN996532.1;QHR63299.1;BatCoV_RaTG13_orf1ab;1982	0	0
MN996532.1;QHR63299.1;BatCoV_RaTG13_orf1ab;1983	0.05	0
MN996532.1;QHR63299.1;BatCoV_RaTG13_orf1ab;1984	0.05	0
MN996532.1;QHR63299.1;BatCoV_RaTG13_orf1ab;1985	0	0
MN996532.1;QHR63299.1;BatCoV_RaTG13_orf1ab;1986	0.05	0
MN996532.1;QHR63299.1;BatCoV_RaTG13_orf1ab;1987	0.05	0.05
MN996532.1;QHR63299.1;BatCoV_RaTG13_orf1ab;1988	0.1	0.025
MN996532.1;QHR63299.1;BatCoV_RaTG13_orf1ab;1989	0.05	0.075
MN996532.1;QHR63299.1;BatCoV_RaTG13_orf1ab;1990	0.1	0.1
MN996532.1;QHR63299.1;BatCoV_RaTG13_orf1ab;1991	0.15	0.15
MN996532.1;QHR63299.1;BatCoV_RaTG13_orf1ab;1992	0.15	0.15
MN996532.1;QHR63299.1;BatCoV_RaTG13_orf1ab;1993	0.25	0.1
MN996532.1;QHR63299.1;BatCoV_RaTG13_orf1ab;1994	0.15	0.075
MN996532.1;QHR63299.1;BatCoV_RaTG13_orf1ab;1995	0.05	0.025
MN996532.1;QHR63299.1;BatCoV_RaTG13_orf1ab;1996	0.05	0.025
MN996532.1;QHR63299.1;BatCoV_RaTG13_orf1ab;1997	0	0
MN996532.1;QHR63299.1;BatCoV_RaTG13_orf1ab;1998	0	0
MN996532.1;QHR63299.1;BatCoV_RaTG13_orf1ab;1999	0	0
[truncated: 7,591 more rows]

## Sheet: SARS-CoV
[protein];[peptide_number]	Fraction of control subjects with reactivity >3.00 standard deviations above array average	Fraction of COVID-19 convalescent subjects with reactivity >3.00 standard deviations above array average
NC_004718.3;NP_828849.2;SARS-CoV_orf1ab;1	0.05	0
NC_004718.3;NP_828849.2;SARS-CoV_orf1ab;2	0	0
NC_004718.3;NP_828849.2;SARS-CoV_orf1ab;3	0	0
NC_004718.3;NP_828849.2;SARS-CoV_orf1ab;4	0.1	0.025
NC_004718.3;NP_828849.2;SARS-CoV_orf1ab;5	0.05	0.05
NC_004718.3;NP_828849.2;SARS-CoV_orf1ab;6	0.05	0
NC_004718.3;NP_828849.2;SARS-CoV_orf1ab;7	0	0
NC_004718.3;NP_828849.2;SARS-CoV_orf1ab;8	0	0
NC_004718.3;NP_828849.2;SARS-CoV_orf1ab;9	0	0
NC_004718.3;NP_828849.2;SARS-CoV_orf1ab;10	0	0
NC_004718.3;NP_828849.2;SARS-CoV_orf1ab;11	0	0
NC_004718.3;NP_828849.2;SARS-CoV_orf1ab;12	0	0
NC_004718.3;NP_828849.2;SARS-CoV_orf1ab;13	0	0
NC_004718.3;NP_828849.2;SARS-CoV_orf1ab;14	0	0
NC_004718.3;NP_828849.2;SARS-CoV_orf1ab;15	0	0
NC_004718.3;NP_828849.2;SARS-CoV_orf1ab;16	0	0
NC_004718.3;NP_828849.2;SARS-CoV_orf1ab;17	0	0
NC_004718.3;NP_828849.2;SARS-CoV_orf1ab;18	0	0
NC_004718.3;NP_828849.2;SARS-CoV_orf1ab;19	0	0
NC_004718.3;NP_828849.2;SARS-CoV_orf1ab;20	0	0
NC_004718.3;NP_828849.2;SARS-CoV_orf1ab;21	0	0
NC_004718.3;NP_828849.2;SARS-CoV_orf1ab;22	0	0
NC_004718.3;NP_828849.2;SARS-CoV_orf1ab;23	0	0
NC_004718.3;NP_828849.2;SARS-CoV_orf1ab;24	0	0
NC_004718.3;NP_828849.2;SARS-CoV_orf1ab;25	0	0
NC_004718.3;NP_828849.2;SARS-CoV_orf1ab;26	0	0
NC_004718.3;NP_828849.2;SARS-CoV_orf1ab;27	0	0
NC_004718.3;NP_828849.2;SARS-CoV_orf1ab;28	0	0
NC_004718.3;NP_828849.2;SARS-CoV_orf1ab;29	0.1	0
NC_004718.3;NP_828849.2;SARS-CoV_orf1ab;30	0.25	0.125
NC_004718.3;NP_828849.2;SARS-CoV_orf1ab;31	0	0
NC_004718.3;NP_828849.2;SARS-CoV_orf1ab;32	0.05	0.025
NC_004718.3;NP_828849.2;SARS-CoV_orf1ab;33	0.05	0
NC_004718.3;NP_828849.2;SARS-CoV_orf1ab;34	0.05	0.025
NC_004718.3;NP_828849.2;SARS-CoV_orf1ab;35	0	0.025
NC_004718.3;NP_828849.2;SARS-CoV_orf1ab;36	0	0.025
NC_004718.3;NP_828849.2;SARS-CoV_orf1ab;37	0	0
NC_004718.3;NP_828849.2;SARS-CoV_orf1ab;38	0	0.025
NC_004718.3;NP_828849.2;SARS-CoV_orf1ab;39	0	0.025
NC_004718.3;NP_828849.2;SARS-CoV_orf1ab;40	0	0
NC_004718.3;NP_828849.2;SARS-CoV_orf1ab;41	0	0
NC_004718.3;NP_828849.2;SARS-CoV_orf1ab;42	0	0
NC_004718.3;NP_828849.2;SARS-CoV_orf1ab;43	0	0
NC_004718.3;NP_828849.2;SARS-CoV_orf1ab;44	0.05	0
NC_004718.3;NP_828849.2;SARS-CoV_orf1ab;45	0	0
NC_004718.3;NP_828849.2;SARS-CoV_orf1ab;46	0	0
NC_004718.3;NP_828849.2;SARS-CoV_orf1ab;47	0	0.025
NC_004718.3;NP_828849.2;SARS-CoV_orf1ab;48	0	0
NC_004718.3;NP_828849.2;SARS-CoV_orf1ab;49	0	0
NC_004718.3;NP_828849.2;SARS-CoV_orf1ab;50	0	0.025
NC_004718.3;NP_828849.2;SARS-CoV_orf1ab;51	0	0.05
NC_004718.3;NP_828849.2;SARS-CoV_orf1ab;52	0.05	0.075
NC_004718.3;NP_828849.2;SARS-CoV_orf1ab;53	0	0
NC_004718.3;NP_828849.2;SARS-CoV_orf1ab;54	0	0
NC_004718.3;NP_828849.2;SARS-CoV_orf1ab;55	0	0.05
NC_004718.3;NP_828849.2;SARS-CoV_orf1ab;56	0	0
NC_004718.3;NP_828849.2;SARS-CoV_orf1ab;57	0	0.025
NC_004718.3;NP_828849.2;SARS-CoV_orf1ab;58	0	0.025
NC_004718.3;NP_828849.2;SARS-CoV_orf1ab;59	0	0
NC_004718.3;NP_828849.2;SARS-CoV_orf1ab;60	0	0
NC_004718.3;NP_828849.2;SARS-CoV_orf1ab;61	0	0
NC_004718.3;NP_828849.2;SARS-CoV_orf1ab;62	0	0
NC_004718.3;NP_828849.2;SARS-CoV_orf1ab;63	0	0
NC_004718.3;NP_828849.2;SARS-CoV_orf1ab;64	0	0
NC_004718.3;NP_828849.2;SARS-CoV_orf1ab;65	0.05	0
NC_004718.3;NP_828849.2;SARS-CoV_orf1ab;66	0	0
NC_004718.3;NP_828849.2;SARS-CoV_orf1ab;67	0	0
NC_004718.3;NP_828849.2;SARS-CoV_orf1ab;68	0	0
NC_004718.3;NP_828849.2;SARS-CoV_orf1ab;69	0	0
NC_004718.3;NP_828849.2;SARS-CoV_orf1ab;70	0	0
NC_004718.3;NP_828849.2;SARS-CoV_orf1ab;71	0.05	0.025
NC_004718.3;NP_828849.2;SARS-CoV_orf1ab;72	0.05	0.025
NC_004718.3;NP_828849.2;SARS-CoV_orf1ab;73	0	0
NC_004718.3;NP_828849.2;SARS-CoV_orf1ab;74	0	0
NC_004718.3;NP_828849.2;SARS-CoV_orf1ab;75	0	0.025
NC_004718.3;NP_828849.2;SARS-CoV_orf1ab;76	0	0
NC_004718.3;NP_828849.2;SARS-CoV_orf1ab;77	0	0
NC_004718.3;NP_828849.2;SARS-CoV_orf1ab;78	0	0
NC_004718.3;NP_828849.2;SARS-CoV_orf1ab;79	0	0
NC_004718.3;NP_828849.2;SARS-CoV_orf1ab;80	0	0
NC_004718.3;NP_828849.2;SARS-CoV_orf1ab;81	0	0
NC_004718.3;NP_828849.2;SARS-CoV_orf1ab;82	0	0
NC_004718.3;NP_828849.2;SARS-CoV_orf1ab;83	0	0
NC_004718.3;NP_828849.2;SARS-CoV_orf1ab;84	0	0
NC_004718.3;NP_828849.2;SARS-CoV_orf1ab;85	0	0
NC_004718.3;NP_828849.2;SARS-CoV_orf1ab;86	0	0.025
NC_004718.3;NP_828849.2;SARS-CoV_orf1ab;87	0	0
NC_004718.3;NP_828849.2;SARS-CoV_orf1ab;88	0	0
NC_004718.3;NP_828849.2;SARS-CoV_orf1ab;89	0	0
NC_004718.3;NP_828849.2;SARS-CoV_orf1ab;90	0.2	0.125
NC_004718.3;NP_828849.2;SARS-CoV_orf1ab;91	0.05	0.025
NC_004718.3;NP_828849.2;SARS-CoV_orf1ab;92	0	0
NC_004718.3;NP_828849.2;SARS-CoV_orf1ab;93	0	0
NC_004718.3;NP_828849.2;SARS-CoV_orf1ab;94	0	0
NC_004718.3;NP_828849.2;SARS-CoV_orf1ab;95	0	0
NC_004718.3;NP_828849.2;SARS-CoV_orf1ab;96	0	0
NC_004718.3;NP_828849.2;SARS-CoV_orf1ab;97	0	0
NC_004718.3;NP_828849.2;SARS-CoV_orf1ab;98	0	0
NC_004718.3;NP_828849.2;SARS-CoV_orf1ab;99	0	0
NC_004718.3;NP_828849.2;SARS-CoV_orf1ab;100	0	0
NC_004718.3;NP_828849.2;SARS-CoV_orf1ab;101	0	0
NC_004718.3;NP_828849.2;SARS-CoV_orf1ab;102	0	0
NC_004718.3;NP_828849.2;SARS-CoV_orf1ab;103	0	0
NC_004718.3;NP_828849.2;SARS-CoV_orf1ab;104	0	0
NC_004718.3;NP_828849.2;SARS-CoV_orf1ab;105	0	0
NC_004718.3;NP_828849.2;SARS-CoV_orf1ab;106	0	0
NC_004718.3;NP_828849.2;SARS-CoV_orf1ab;107	0	0
NC_004718.3;NP_828849.2;SARS-CoV_orf1ab;108	0	0
NC_004718.3;NP_828849.2;SARS-CoV_orf1ab;109	0	0
NC_004718.3;NP_828849.2;SARS-CoV_orf1ab;110	0	0
NC_004718.3;NP_828849.2;SARS-CoV_orf1ab;111	0	0
NC_004718.3;NP_828849.2;SARS-CoV_orf1ab;112	0	0
NC_004718.3;NP_828849.2;SARS-CoV_orf1ab;113	0	0
NC_004718.3;NP_828849.2;SARS-CoV_orf1ab;114	0	0.05
NC_004718.3;NP_828849.2;SARS-CoV_orf1ab;115	0	0.025
NC_004718.3;NP_828849.2;SARS-CoV_orf1ab;116	0.05	0.025
NC_004718.3;NP_828849.2;SARS-CoV_orf1ab;117	0.05	0.025
NC_004718.3;NP_828849.2;SARS-CoV_orf1ab;118	0.1	0.025
NC_004718.3;NP_828849.2;SARS-CoV_orf1ab;119	0.05	0.025
NC_004718.3;NP_828849.2;SARS-CoV_orf1ab;120	0.05	0.025
NC_004718.3;NP_828849.2;SARS-CoV_orf1ab;121	0.05	0.025
NC_004718.3;NP_828849.2;SARS-CoV_orf1ab;122	0	0.025
NC_004718.3;NP_828849.2;SARS-CoV_orf1ab;123	0	0.025
NC_004718.3;NP_828849.2;SARS-CoV_orf1ab;124	0.05	0.05
NC_004718.3;NP_828849.2;SARS-CoV_orf1ab;125	0.15	0.05
NC_004718.3;NP_828849.2;SARS-CoV_orf1ab;126	0	0
NC_004718.3;NP_828849.2;SARS-CoV_orf1ab;127	0	0
NC_004718.3;NP_828849.2;SARS-CoV_orf1ab;128	0	0.025
NC_004718.3;NP_828849.2;SARS-CoV_orf1ab;129	0	0.025
NC_004718.3;NP_828849.2;SARS-CoV_orf1ab;130	0	0.025
NC_004718.3;NP_828849.2;SARS-CoV_orf1ab;131	0.1	0.025
NC_004718.3;NP_828849.2;SARS-CoV_orf1ab;132	0.05	0.025
NC_004718.3;NP_828849.2;SARS-CoV_orf1ab;133	0.05	0
NC_004718.3;NP_828849.2;SARS-CoV_orf1ab;134	0	0
NC_004718.3;NP_828849.2;SARS-CoV_orf1ab;135	0	0
NC_004718.3;NP_828849.2;SARS-CoV_orf1ab;136	0	0
NC_004718.3;NP_828849.2;SARS-CoV_orf1ab;137	0	0
NC_004718.3;NP_828849.2;SARS-CoV_orf1ab;138	0	0
NC_004718.3;NP_828849.2;SARS-CoV_orf1ab;139	0.05	0
NC_004718.3;NP_828849.2;SARS-CoV_orf1ab;140	0.05	0
NC_004718.3;NP_828849.2;SARS-CoV_orf1ab;141	0	0
NC_004718.3;NP_828849.2;SARS-CoV_orf1ab;142	0	0
NC_004718.3;NP_828849.2;SARS-CoV_orf1ab;143	0	0
NC_004718.3;NP_828849.2;SARS-CoV_orf1ab;144	0	0
NC_004718.3;NP_828849.2;SARS-CoV_orf1ab;145	0.2	0.15
NC_004718.3;NP_828849.2;SARS-CoV_orf1ab;146	0	0
NC_004718.3;NP_828849.2;SARS-CoV_orf1ab;147	0	0
NC_004718.3;NP_828849.2;SARS-CoV_orf1ab;148	0	0
NC_004718.3;NP_828849.2;SARS-CoV_orf1ab;149	0.2	0.125
NC_004718.3;NP_828849.2;SARS-CoV_orf1ab;150	0.05	0.05
NC_004718.3;NP_828849.2;SARS-CoV_orf1ab;151	0.05	0.025
NC_004718.3;NP_828849.2;SARS-CoV_orf1ab;152	0.25	0.175
NC_004718.3;NP_828849.2;SARS-CoV_orf1ab;153	0.25	0.25
NC_004718.3;NP_828849.2;SARS-CoV_orf1ab;154	0.2	0.2
NC_004718.3;NP_828849.2;SARS-CoV_orf1ab;155	0.1	0.1
NC_004718.3;NP_828849.2;SARS-CoV_orf1ab;156	0.05	0.075
NC_004718.3;NP_828849.2;SARS-CoV_orf1ab;157	0.05	0.05
NC_004718.3;NP_828849.2;SARS-CoV_orf1ab;158	0	0
NC_004718.3;NP_828849.2;SARS-CoV_orf1ab;159	0	0
NC_004718.3;NP_828849.2;SARS-CoV_orf1ab;160	0	0
NC_004718.3;NP_828849.2;SARS-CoV_orf1ab;161	0	0
NC_004718.3;NP_828849.2;SARS-CoV_orf1ab;162	0	0
NC_004718.3;NP_828849.2;SARS-CoV_orf1ab;163	0	0.025
NC_004718.3;NP_828849.2;SARS-CoV_orf1ab;164	0	0
NC_004718.3;NP_828849.2;SARS-CoV_orf1ab;165	0.05	0.025
NC_004718.3;NP_828849.2;SARS-CoV_orf1ab;166	0	0.025
NC_004718.3;NP_828849.2;SARS-CoV_orf1ab;167	0	0.025
NC_004718.3;NP_828849.2;SARS-CoV_orf1ab;168	0.2	0.2
NC_004718.3;NP_828849.2;SARS-CoV_orf1ab;169	0	0
NC_004718.3;NP_828849.2;SARS-CoV_orf1ab;170	0	0
NC_004718.3;NP_828849.2;SARS-CoV_orf1ab;171	0	0
NC_004718.3;NP_828849.2;SARS-CoV_orf1ab;172	0	0.025
NC_004718.3;NP_828849.2;SARS-CoV_orf1ab;173	0.05	0.05
NC_004718.3;NP_828849.2;SARS-CoV_orf1ab;174	0	0.075
NC_004718.3;NP_828849.2;SARS-CoV_orf1ab;175	0	0.075
NC_004718.3;NP_828849.2;SARS-CoV_orf1ab;176	0	0.025
NC_004718.3;NP_828849.2;SARS-CoV_orf1ab;177	0	0.025
NC_004718.3;NP_828849.2;SARS-CoV_orf1ab;178	0	0.025
NC_004718.3;NP_828849.2;SARS-CoV_orf1ab;179	0.05	0.075
NC_004718.3;NP_828849.2;SARS-CoV_orf1ab;180	0.15	0.15
NC_004718.3;NP_828849.2;SARS-CoV_orf1ab;181	0	0.025
NC_004718.3;NP_828849.2;SARS-CoV_orf1ab;182	0	0
NC_004718.3;NP_828849.2;SARS-CoV_orf1ab;183	0	0
NC_004718.3;NP_828849.2;SARS-CoV_orf1ab;184	0	0
NC_004718.3;NP_828849.2;SARS-CoV_orf1ab;185	0	0.05
NC_004718.3;NP_828849.2;SARS-CoV_orf1ab;186	0	0.025
NC_004718.3;NP_828849.2;SARS-CoV_orf1ab;187	0	0
NC_004718.3;NP_828849.2;SARS-CoV_orf1ab;188	0	0
NC_004718.3;NP_828849.2;SARS-CoV_orf1ab;189	0.05	0
NC_004718.3;NP_828849.2;SARS-CoV_orf1ab;190	0	0
NC_004718.3;NP_828849.2;SARS-CoV_orf1ab;191	0	0
NC_004718.3;NP_828849.2;SARS-CoV_orf1ab;192	0	0
NC_004718.3;NP_828849.2;SARS-CoV_orf1ab;193	0	0
NC_004718.3;NP_828849.2;SARS-CoV_orf1ab;194	0	0
NC_004718.3;NP_828849.2;SARS-CoV_orf1ab;195	0	0
NC_004718.3;NP_828849.2;SARS-CoV_orf1ab;196	0	0
NC_004718.3;NP_828849.2;SARS-CoV_orf1ab;197	0	0
NC_004718.3;NP_828849.2;SARS-CoV_orf1ab;198	0	0
NC_004718.3;NP_828849.2;SARS-CoV_orf1ab;199	0	0
NC_004718.3;NP_828849.2;SARS-CoV_orf1ab;200	0	0
NC_004718.3;NP_828849.2;SARS-CoV_orf1ab;201	0	0
NC_004718.3;NP_828849.2;SARS-CoV_orf1ab;202	0	0
NC_004718.3;NP_828849.2;SARS-CoV_orf1ab;203	0	0.025
NC_004718.3;NP_828849.2;SARS-CoV_orf1ab;204	0.05	0
NC_004718.3;NP_828849.2;SARS-CoV_orf1ab;205	0	0
NC_004718.3;NP_828849.2;SARS-CoV_orf1ab;206	0	0
NC_004718.3;NP_828849.2;SARS-CoV_orf1ab;207	0	0
NC_004718.3;NP_828849.2;SARS-CoV_orf1ab;208	0	0
NC_004718.3;NP_828849.2;SARS-CoV_orf1ab;209	0	0
NC_004718.3;NP_828849.2;SARS-CoV_orf1ab;210	0	0
NC_004718.3;NP_828849.2;SARS-CoV_orf1ab;211	0	0.025
NC_004718.3;NP_828849.2;SARS-CoV_orf1ab;212	0	0.05
NC_004718.3;NP_828849.2;SARS-CoV_orf1ab;213	0	0.025
NC_004718.3;NP_828849.2;SARS-CoV_orf1ab;214	0.15	0.05
NC_004718.3;NP_828849.2;SARS-CoV_orf1ab;215	0.15	0.075
NC_004718.3;NP_828849.2;SARS-CoV_orf1ab;216	0.1	0.05
NC_004718.3;NP_828849.2;SARS-CoV_orf1ab;217	0.05	0.025
NC_004718.3;NP_828849.2;SARS-CoV_orf1ab;218	0.05	0.05
NC_004718.3;NP_828849.2;SARS-CoV_orf1ab;219	0	0.025
NC_004718.3;NP_828849.2;SARS-CoV_orf1ab;220	0.05	0.025
NC_004718.3;NP_828849.2;SARS-CoV_orf1ab;221	0.1	0.025
NC_004718.3;NP_828849.2;SARS-CoV_orf1ab;222	0.1	0.025
NC_004718.3;NP_828849.2;SARS-CoV_orf1ab;223	0.15	0.05
NC_004718.3;NP_828849.2;SARS-CoV_orf1ab;224	0	0.025
NC_004718.3;NP_828849.2;SARS-CoV_orf1ab;225	0.05	0.025
NC_004718.3;NP_828849.2;SARS-CoV_orf1ab;226	0	0
NC_004718.3;NP_828849.2;SARS-CoV_orf1ab;227	0	0
NC_004718.3;NP_828849.2;SARS-CoV_orf1ab;228	0	0
NC_004718.3;NP_828849.2;SARS-CoV_orf1ab;229	0	0
NC_004718.3;NP_828849.2;SARS-CoV_orf1ab;230	0	0
NC_004718.3;NP_828849.2;SARS-CoV_orf1ab;231	0	0
NC_004718.3;NP_828849.2;SARS-CoV_orf1ab;232	0	0
NC_004718.3;NP_828849.2;SARS-CoV_orf1ab;233	0	0.05
NC_004718.3;NP_828849.2;SARS-CoV_orf1ab;234	0	0
NC_004718.3;NP_828849.2;SARS-CoV_orf1ab;235	0	0
NC_004718.3;NP_828849.2;SARS-CoV_orf1ab;236	0	0
NC_004718.3;NP_828849.2;SARS-CoV_orf1ab;237	0	0
NC_004718.3;NP_828849.2;SARS-CoV_orf1ab;238	0	0.05
NC_004718.3;NP_828849.2;SARS-CoV_orf1ab;239	0	0.025
NC_004718.3;NP_828849.2;SARS-CoV_orf1ab;240	0.05	0.025
NC_004718.3;NP_828849.2;SARS-CoV_orf1ab;241	0.05	0
NC_004718.3;NP_828849.2;SARS-CoV_orf1ab;242	0	0.05
NC_004718.3;NP_828849.2;SARS-CoV_orf1ab;243	0	0
NC_004718.3;NP_828849.2;SARS-CoV_orf1ab;244	0	0.025
NC_004718.3;NP_828849.2;SARS-CoV_orf1ab;245	0	0
NC_004718.3;NP_828849.2;SARS-CoV_orf1ab;246	0	0.05
NC_004718.3;NP_828849.2;SARS-CoV_orf1ab;247	0	0
NC_004718.3;NP_828849.2;SARS-CoV_orf1ab;248	0	0.025
NC_004718.3;NP_828849.2;SARS-CoV_orf1ab;249	0	0.025
NC_004718.3;NP_828849.2;SARS-CoV_orf1ab;250	0	0
NC_004718.3;NP_828849.2;SARS-CoV_orf1ab;251	0	0.025
NC_004718.3;NP_828849.2;SARS-CoV_orf1ab;252	0	0
NC_004718.3;NP_828849.2;SARS-CoV_orf1ab;253	0	0
NC_004718.3;NP_828849.2;SARS-CoV_orf1ab;254	0.05	0
NC_004718.3;NP_828849.2;SARS-CoV_orf1ab;255	0.05	0
NC_004718.3;NP_828849.2;SARS-CoV_orf1ab;256	0.05	0
NC_004718.3;NP_828849.2;SARS-CoV_orf1ab;257	0	0
NC_004718.3;NP_828849.2;SARS-CoV_orf1ab;258	0	0.025
NC_004718.3;NP_828849.2;SARS-CoV_orf1ab;259	0	0
NC_004718.3;NP_828849.2;SARS-CoV_orf1ab;260	0	0
NC_004718.3;NP_828849.2;SARS-CoV_orf1ab;261	0	0
NC_004718.3;NP_828849.2;SARS-CoV_orf1ab;262	0.05	0
NC_004718.3;NP_828849.2;SARS-CoV_orf1ab;263	0.1	0
NC_004718.3;NP_828849.2;SARS-CoV_orf1ab;264	0	0.025
NC_004718.3;NP_828849.2;SARS-CoV_orf1ab;265	0	0
NC_004718.3;NP_828849.2;SARS-CoV_orf1ab;266	0	0
NC_004718.3;NP_828849.2;SARS-CoV_orf1ab;267	0	0.025
NC_004718.3;NP_828849.2;SARS-CoV_orf1ab;268	0	0.025
NC_004718.3;NP_828849.2;SARS-CoV_orf1ab;269	0	0.025
NC_004718.3;NP_828849.2;SARS-CoV_orf1ab;270	0	0.025
NC_004718.3;NP_828849.2;SARS-CoV_orf1ab;271	0.05	0.025
NC_004718.3;NP_828849.2;SARS-CoV_orf1ab;272	0	0.025
NC_004718.3;NP_828849.2;SARS-CoV_orf1ab;273	0	0.025
NC_004718.3;NP_828849.2;SARS-CoV_orf1ab;274	0	0.025
NC_004718.3;NP_828849.2;SARS-CoV_orf1ab;275	0	0.05
NC_004718.3;NP_828849.2;SARS-CoV_orf1ab;276	0.05	0.05
NC_004718.3;NP_828849.2;SARS-CoV_orf1ab;277	0.05	0.025
NC_004718.3;NP_828849.2;SARS-CoV_orf1ab;278	0.05	0.025
NC_004718.3;NP_828849.2;SARS-CoV_orf1ab;279	0.05	0.025
NC_004718.3;NP_828849.2;SARS-CoV_orf1ab;280	0.05	0.025
NC_004718.3;NP_828849.2;SARS-CoV_orf1ab;281	0.05	0.025
NC_004718.3;NP_828849.2;SARS-CoV_orf1ab;282	0.05	0.025
NC_004718.3;NP_828849.2;SARS-CoV_orf1ab;283	0.15	0
NC_004718.3;NP_828849.2;SARS-CoV_orf1ab;284	0.05	0.025
NC_004718.3;NP_828849.2;SARS-CoV_orf1ab;285	0.05	0.025
NC_004718.3;NP_828849.2;SARS-CoV_orf1ab;286	0	0.025
NC_004718.3;NP_828849.2;SARS-CoV_orf1ab;287	0	0.025
NC_004718.3;NP_828849.2;SARS-CoV_orf1ab;288	0	0.025
NC_004718.3;NP_828849.2;SARS-CoV_orf1ab;289	0	0.025
NC_004718.3;NP_828849.2;SARS-CoV_orf1ab;290	0	0.025
NC_004718.3;NP_828849.2;SARS-CoV_orf1ab;291	0	0.025
NC_004718.3;NP_828849.2;SARS-CoV_orf1ab;292	0	0.025
NC_004718.3;NP_828849.2;SARS-CoV_orf1ab;293	0	0
NC_004718.3;NP_828849.2;SARS-CoV_orf1ab;294	0	0
NC_004718.3;NP_828849.2;SARS-CoV_orf1ab;295	0	0
NC_004718.3;NP_828849.2;SARS-CoV_orf1ab;296	0.05	0.025
NC_004718.3;NP_828849.2;SARS-CoV_orf1ab;297	0.05	0
NC_004718.3;NP_828849.2;SARS-CoV_orf1ab;298	0.05	0
NC_004718.3;NP_828849.2;SARS-CoV_orf1ab;299	0.05	0.025
NC_004718.3;NP_828849.2;SARS-CoV_orf1ab;300	0.05	0
NC_004718.3;NP_828849.2;SARS-CoV_orf1ab;301	0.05	0.075
NC_004718.3;NP_828849.2;SARS-CoV_orf1ab;302	0	0
NC_004718.3;NP_828849.2;SARS-CoV_orf1ab;303	0	0
NC_004718.3;NP_828849.2;SARS-CoV_orf1ab;304	0	0
NC_004718.3;NP_828849.2;SARS-CoV_orf1ab;305	0	0
NC_004718.3;NP_828849.2;SARS-CoV_orf1ab;306	0	0
NC_004718.3;NP_828849.2;SARS-CoV_orf1ab;307	0	0
NC_004718.3;NP_828849.2;SARS-CoV_orf1ab;308	0	0
NC_004718.3;NP_828849.2;SARS-CoV_orf1ab;309	0	0
NC_004718.3;NP_828849.2;SARS-CoV_orf1ab;310	0	0
NC_004718.3;NP_828849.2;SARS-CoV_orf1ab;311	0	0
NC_004718.3;NP_828849.2;SARS-CoV_orf1ab;312	0	0
NC_004718.3;NP_828849.2;SARS-CoV_orf1ab;313	0	0
NC_004718.3;NP_828849.2;SARS-CoV_orf1ab;314	0	0
NC_004718.3;NP_828849.2;SARS-CoV_orf1ab;315	0.1	0.025
NC_004718.3;NP_828849.2;SARS-CoV_orf1ab;316	0	0
NC_004718.3;NP_828849.2;SARS-CoV_orf1ab;317	0	0
NC_004718.3;NP_828849.2;SARS-CoV_orf1ab;318	0	0
NC_004718.3;NP_828849.2;SARS-CoV_orf1ab;319	0	0
NC_004718.3;NP_828849.2;SARS-CoV_orf1ab;320	0	0
NC_004718.3;NP_828849.2;SARS-CoV_orf1ab;321	0	0
NC_004718.3;NP_828849.2;SARS-CoV_orf1ab;322	0	0
NC_004718.3;NP_828849.2;SARS-CoV_orf1ab;323	0	0
NC_004718.3;NP_828849.2;SARS-CoV_orf1ab;324	0.05	0
NC_004718.3;NP_828849.2;SARS-CoV_orf1ab;325	0	0
NC_004718.3;NP_828849.2;SARS-CoV_orf1ab;326	0	0.025
NC_004718.3;NP_828849.2;SARS-CoV_orf1ab;327	0	0
NC_004718.3;NP_828849.2;SARS-CoV_orf1ab;328	0	0
NC_004718.3;NP_828849.2;SARS-CoV_orf1ab;329	0	0
NC_004718.3;NP_828849.2;SARS-CoV_orf1ab;330	0	0
NC_004718.3;NP_828849.2;SARS-CoV_orf1ab;331	0	0
NC_004718.3;NP_828849.2;SARS-CoV_orf1ab;332	0	0
NC_004718.3;NP_828849.2;SARS-CoV_orf1ab;333	0	0
NC_004718.3;NP_828849.2;SARS-CoV_orf1ab;334	0	0
NC_004718.3;NP_828849.2;SARS-CoV_orf1ab;335	0	0
NC_004718.3;NP_828849.2;SARS-CoV_orf1ab;336	0	0
NC_004718.3;NP_828849.2;SARS-CoV_orf1ab;337	0	0
NC_004718.3;NP_828849.2;SARS-CoV_orf1ab;338	0	0
NC_004718.3;NP_828849.2;SARS-CoV_orf1ab;339	0	0
NC_004718.3;NP_828849.2;SARS-CoV_orf1ab;340	0	0
NC_004718.3;NP_828849.2;SARS-CoV_orf1ab;341	0	0
NC_004718.3;NP_828849.2;SARS-CoV_orf1ab;342	0	0
NC_004718.3;NP_828849.2;SARS-CoV_orf1ab;343	0	0
NC_004718.3;NP_828849.2;SARS-CoV_orf1ab;344	0	0
NC_004718.3;NP_828849.2;SARS-CoV_orf1ab;345	0	0
NC_004718.3;NP_828849.2;SARS-CoV_orf1ab;346	0	0
NC_004718.3;NP_828849.2;SARS-CoV_orf1ab;347	0	0
NC_004718.3;NP_828849.2;SARS-CoV_orf1ab;348	0	0
NC_004718.3;NP_828849.2;SARS-CoV_orf1ab;349	0	0
NC_004718.3;NP_828849.2;SARS-CoV_orf1ab;350	0	0
NC_004718.3;NP_828849.2;SARS-CoV_orf1ab;351	0	0
NC_004718.3;NP_828849.2;SARS-CoV_orf1ab;352	0	0
NC_004718.3;NP_828849.2;SARS-CoV_orf1ab;353	0	0
NC_004718.3;NP_828849.2;SARS-CoV_orf1ab;354	0	0
NC_004718.3;NP_828849.2;SARS-CoV_orf1ab;355	0	0
NC_004718.3;NP_828849.2;SARS-CoV_orf1ab;356	0.05	0
NC_004718.3;NP_828849.2;SARS-CoV_orf1ab;357	0.05	0
NC_004718.3;NP_828849.2;SARS-CoV_orf1ab;358	0.05	0
NC_004718.3;NP_828849.2;SARS-CoV_orf1ab;359	0	0
NC_004718.3;NP_828849.2;SARS-CoV_orf1ab;360	0	0
NC_004718.3;NP_828849.2;SARS-CoV_orf1ab;361	0	0
NC_004718.3;NP_828849.2;SARS-CoV_orf1ab;362	0.05	0
NC_004718.3;NP_828849.2;SARS-CoV_orf1ab;363	0	0
NC_004718.3;NP_828849.2;SARS-CoV_orf1ab;364	0	0
NC_004718.3;NP_828849.2;SARS-CoV_orf1ab;365	0	0
NC_004718.3;NP_828849.2;SARS-CoV_orf1ab;366	0.05	0.025
NC_004718.3;NP_828849.2;SARS-CoV_orf1ab;367	0	0
NC_004718.3;NP_828849.2;SARS-CoV_orf1ab;368	0.05	0.05
NC_004718.3;NP_828849.2;SARS-CoV_orf1ab;369	0.05	0.025
NC_004718.3;NP_828849.2;SARS-CoV_orf1ab;370	0.05	0.025
NC_004718.3;NP_828849.2;SARS-CoV_orf1ab;371	0.05	0.025
NC_004718.3;NP_828849.2;SARS-CoV_orf1ab;372	0.05	0.025
NC_004718.3;NP_828849.2;SARS-CoV_orf1ab;373	0.05	0
NC_004718.3;NP_828849.2;SARS-CoV_orf1ab;374	0.05	0.025
NC_004718.3;NP_828849.2;SARS-CoV_orf1ab;375	0.1	0
NC_004718.3;NP_828849.2;SARS-CoV_orf1ab;376	0	0
NC_004718.3;NP_828849.2;SARS-CoV_orf1ab;377	0.1	0
NC_004718.3;NP_828849.2;SARS-CoV_orf1ab;378	0	0
NC_004718.3;NP_828849.2;SARS-CoV_orf1ab;379	0	0
NC_004718.3;NP_828849.2;SARS-CoV_orf1ab;380	0	0
NC_004718.3;NP_828849.2;SARS-CoV_orf1ab;381	0	0
NC_004718.3;NP_828849.2;SARS-CoV_orf1ab;382	0	0
NC_004718.3;NP_828849.2;SARS-CoV_orf1ab;383	0.05	0.025
NC_004718.3;NP_828849.2;SARS-CoV_orf1ab;384	0	0
NC_004718.3;NP_828849.2;SARS-CoV_orf1ab;385	0	0
NC_004718.3;NP_828849.2;SARS-CoV_orf1ab;386	0	0
NC_004718.3;NP_828849.2;SARS-CoV_orf1ab;387	0	0
NC_004718.3;NP_828849.2;SARS-CoV_orf1ab;388	0	0
NC_004718.3;NP_828849.2;SARS-CoV_orf1ab;389	0	0
NC_004718.3;NP_828849.2;SARS-CoV_orf1ab;390	0	0
NC_004718.3;NP_828849.2;SARS-CoV_orf1ab;391	0	0
NC_004718.3;NP_828849.2;SARS-CoV_orf1ab;392	0	0
NC_004718.3;NP_828849.2;SARS-CoV_orf1ab;393	0	0
NC_004718.3;NP_828849.2;SARS-CoV_orf1ab;394	0	0
NC_004718.3;NP_828849.2;SARS-CoV_orf1ab;395	0	0
NC_004718.3;NP_828849.2;SARS-CoV_orf1ab;396	0	0
NC_004718.3;NP_828849.2;SARS-CoV_orf1ab;397	0	0.025
NC_004718.3;NP_828849.2;SARS-CoV_orf1ab;398	0	0
NC_004718.3;NP_828849.2;SARS-CoV_orf1ab;399	0	0
NC_004718.3;NP_828849.2;SARS-CoV_orf1ab;400	0	0
NC_004718.3;NP_828849.2;SARS-CoV_orf1ab;401	0	0
NC_004718.3;NP_828849.2;SARS-CoV_orf1ab;402	0	0
NC_004718.3;NP_828849.2;SARS-CoV_orf1ab;403	0	0
NC_004718.3;NP_828849.2;SARS-CoV_orf1ab;404	0	0
NC_004718.3;NP_828849.2;SARS-CoV_orf1ab;405	0	0
NC_004718.3;NP_828849.2;SARS-CoV_orf1ab;406	0	0
NC_004718.3;NP_828849.2;SARS-CoV_orf1ab;407	0	0
NC_004718.3;NP_828849.2;SARS-CoV_orf1ab;408	0	0
NC_004718.3;NP_828849.2;SARS-CoV_orf1ab;409	0	0
NC_004718.3;NP_828849.2;SARS-CoV_orf1ab;410	0	0
NC_004718.3;NP_828849.2;SARS-CoV_orf1ab;411	0	0
NC_004718.3;NP_828849.2;SARS-CoV_orf1ab;412	0	0
NC_004718.3;NP_828849.2;SARS-CoV_orf1ab;413	0	0
NC_004718.3;NP_828849.2;SARS-CoV_orf1ab;414	0	0
NC_004718.3;NP_828849.2;SARS-CoV_orf1ab;415	0	0
NC_004718.3;NP_828849.2;SARS-CoV_orf1ab;416	0	0
NC_004718.3;NP_828849.2;SARS-CoV_orf1ab;417	0	0
NC_004718.3;NP_828849.2;SARS-CoV_orf1ab;418	0	0
NC_004718.3;NP_828849.2;SARS-CoV_orf1ab;419	0	0
NC_004718.3;NP_828849.2;SARS-CoV_orf1ab;420	0	0
NC_004718.3;NP_828849.2;SARS-CoV_orf1ab;421	0	0
NC_004718.3;NP_828849.2;SARS-CoV_orf1ab;422	0	0
NC_004718.3;NP_828849.2;SARS-CoV_orf1ab;423	0	0
NC_004718.3;NP_828849.2;SARS-CoV_orf1ab;424	0	0
NC_004718.3;NP_828849.2;SARS-CoV_orf1ab;425	0.05	0
NC_004718.3;NP_828849.2;SARS-CoV_orf1ab;426	0	0
NC_004718.3;NP_828849.2;SARS-CoV_orf1ab;427	0	0
NC_004718.3;NP_828849.2;SARS-CoV_orf1ab;428	0.05	0.025
NC_004718.3;NP_828849.2;SARS-CoV_orf1ab;429	0	0
NC_004718.3;NP_828849.2;SARS-CoV_orf1ab;430	0.05	0
NC_004718.3;NP_828849.2;SARS-CoV_orf1ab;431	0	0
NC_004718.3;NP_828849.2;SARS-CoV_orf1ab;432	0	0
NC_004718.3;NP_828849.2;SARS-CoV_orf1ab;433	0	0
NC_004718.3;NP_828849.2;SARS-CoV_orf1ab;434	0	0
NC_004718.3;NP_828849.2;SARS-CoV_orf1ab;435	0	0
NC_004718.3;NP_828849.2;SARS-CoV_orf1ab;436	0	0
NC_004718.3;NP_828849.2;SARS-CoV_orf1ab;437	0	0.025
NC_004718.3;NP_828849.2;SARS-CoV_orf1ab;438	0.05	0
NC_004718.3;NP_828849.2;SARS-CoV_orf1ab;439	0	0
NC_004718.3;NP_828849.2;SARS-CoV_orf1ab;440	0	0
NC_004718.3;NP_828849.2;SARS-CoV_orf1ab;441	0	0
NC_004718.3;NP_828849.2;SARS-CoV_orf1ab;442	0	0
NC_004718.3;NP_828849.2;SARS-CoV_orf1ab;443	0	0.025
NC_004718.3;NP_828849.2;SARS-CoV_orf1ab;444	0.05	0
NC_004718.3;NP_828849.2;SARS-CoV_orf1ab;445	0.1	0.05
NC_004718.3;NP_828849.2;SARS-CoV_orf1ab;446	0.05	0
NC_004718.3;NP_828849.2;SARS-CoV_orf1ab;447	0.05	0.075
NC_004718.3;NP_828849.2;SARS-CoV_orf1ab;448	0.05	0.025
NC_004718.3;NP_828849.2;SARS-CoV_orf1ab;449	0	0
NC_004718.3;NP_828849.2;SARS-CoV_orf1ab;450	0	0
NC_004718.3;NP_828849.2;SARS-CoV_orf1ab;451	0	0.05
NC_004718.3;NP_828849.2;SARS-CoV_orf1ab;452	0	0
NC_004718.3;NP_828849.2;SARS-CoV_orf1ab;453	0.05	0
NC_004718.3;NP_828849.2;SARS-CoV_orf1ab;454	0	0
NC_004718.3;NP_828849.2;SARS-CoV_orf1ab;455	0	0.05
NC_004718.3;NP_828849.2;SARS-CoV_orf1ab;456	0	0.025
NC_004718.3;NP_828849.2;SARS-CoV_orf1ab;457	0.05	0
NC_004718.3;NP_828849.2;SARS-CoV_orf1ab;458	0.05	0
NC_004718.3;NP_828849.2;SARS-CoV_orf1ab;459	0	0
NC_004718.3;NP_828849.2;SARS-CoV_orf1ab;460	0	0
NC_004718.3;NP_828849.2;SARS-CoV_orf1ab;461	0	0
NC_004718.3;NP_828849.2;SARS-CoV_orf1ab;462	0	0
NC_004718.3;NP_828849.2;SARS-CoV_orf1ab;463	0	0
NC_004718.3;NP_828849.2;SARS-CoV_orf1ab;464	0	0
NC_004718.3;NP_828849.2;SARS-CoV_orf1ab;465	0	0
NC_004718.3;NP_828849.2;SARS-CoV_orf1ab;466	0	0
NC_004718.3;NP_828849.2;SARS-CoV_orf1ab;467	0	0
NC_004718.3;NP_828849.2;SARS-CoV_orf1ab;468	0	0
NC_004718.3;NP_828849.2;SARS-CoV_orf1ab;469	0	0
NC_004718.3;NP_828849.2;SARS-CoV_orf1ab;470	0	0
NC_004718.3;NP_828849.2;SARS-CoV_orf1ab;471	0	0
NC_004718.3;NP_828849.2;SARS-CoV_orf1ab;472	0	0
NC_004718.3;NP_828849.2;SARS-CoV_orf1ab;473	0	0
NC_004718.3;NP_828849.2;SARS-CoV_orf1ab;474	0	0
NC_004718.3;NP_828849.2;SARS-CoV_orf1ab;475	0	0
NC_004718.3;NP_828849.2;SARS-CoV_orf1ab;476	0	0
NC_004718.3;NP_828849.2;SARS-CoV_orf1ab;477	0.05	0
NC_004718.3;NP_828849.2;SARS-CoV_orf1ab;478	0.05	0
NC_004718.3;NP_828849.2;SARS-CoV_orf1ab;479	0.05	0
NC_004718.3;NP_828849.2;SARS-CoV_orf1ab;480	0.1	0
NC_004718.3;NP_828849.2;SARS-CoV_orf1ab;481	0.05	0
NC_004718.3;NP_828849.2;SARS-CoV_orf1ab;482	0.05	0
NC_004718.3;NP_828849.2;SARS-CoV_orf1ab;483	0.1	0
NC_004718.3;NP_828849.2;SARS-CoV_orf1ab;484	0.05	0
NC_004718.3;NP_828849.2;SARS-CoV_orf1ab;485	0	0
NC_004718.3;NP_828849.2;SARS-CoV_orf1ab;486	0	0
NC_004718.3;NP_828849.2;SARS-CoV_orf1ab;487	0	0
NC_004718.3;NP_828849.2;SARS-CoV_orf1ab;488	0	0
NC_004718.3;NP_828849.2;SARS-CoV_orf1ab;489	0	0
NC_004718.3;NP_828849.2;SARS-CoV_orf1ab;490	0	0
NC_004718.3;NP_828849.2;SARS-CoV_orf1ab;491	0	0
NC_004718.3;NP_828849.2;SARS-CoV_orf1ab;492	0	0
NC_004718.3;NP_828849.2;SARS-CoV_orf1ab;493	0	0
NC_004718.3;NP_828849.2;SARS-CoV_orf1ab;494	0	0
NC_004718.3;NP_828849.2;SARS-CoV_orf1ab;495	0	0
NC_004718.3;NP_828849.2;SARS-CoV_orf1ab;496	0	0
NC_004718.3;NP_828849.2;SARS-CoV_orf1ab;497	0.05	0.05
NC_004718.3;NP_828849.2;SARS-CoV_orf1ab;498	0	0
NC_004718.3;NP_828849.2;SARS-CoV_orf1ab;499	0	0
NC_004718.3;NP_828849.2;SARS-CoV_orf1ab;500	0	0
NC_004718.3;NP_828849.2;SARS-CoV_orf1ab;501	0	0
NC_004718.3;NP_828849.2;SARS-CoV_orf1ab;502	0	0
NC_004718.3;NP_828849.2;SARS-CoV_orf1ab;503	0	0
NC_004718.3;NP_828849.2;SARS-CoV_orf1ab;504	0	0
NC_004718.3;NP_828849.2;SARS-CoV_orf1ab;505	0	0
NC_004718.3;NP_828849.2;SARS-CoV_orf1ab;506	0	0
NC_004718.3;NP_828849.2;SARS-CoV_orf1ab;507	0	0
NC_004718.3;NP_828849.2;SARS-CoV_orf1ab;508	0	0
NC_004718.3;NP_828849.2;SARS-CoV_orf1ab;509	0	0
NC_004718.3;NP_828849.2;SARS-CoV_orf1ab;510	0	0
NC_004718.3;NP_828849.2;SARS-CoV_orf1ab;511	0	0
NC_004718.3;NP_828849.2;SARS-CoV_orf1ab;512	0	0
NC_004718.3;NP_828849.2;SARS-CoV_orf1ab;513	0	0
NC_004718.3;NP_828849.2;SARS-CoV_orf1ab;514	0	0
NC_004718.3;NP_828849.2;SARS-CoV_orf1ab;515	0	0
NC_004718.3;NP_828849.2;SARS-CoV_orf1ab;516	0	0
NC_004718.3;NP_828849.2;SARS-CoV_orf1ab;517	0	0
NC_004718.3;NP_828849.2;SARS-CoV_orf1ab;518	0	0
NC_004718.3;NP_828849.2;SARS-CoV_orf1ab;519	0	0
NC_004718.3;NP_828849.2;SARS-CoV_orf1ab;520	0	0
NC_004718.3;NP_828849.2;SARS-CoV_orf1ab;521	0	0
NC_004718.3;NP_828849.2;SARS-CoV_orf1ab;522	0	0
NC_004718.3;NP_828849.2;SARS-CoV_orf1ab;523	0	0
NC_004718.3;NP_828849.2;SARS-CoV_orf1ab;524	0	0
NC_004718.3;NP_828849.2;SARS-CoV_orf1ab;525	0	0
NC_004718.3;NP_828849.2;SARS-CoV_orf1ab;526	0.05	0.025
NC_004718.3;NP_828849.2;SARS-CoV_orf1ab;527	0	0
NC_004718.3;NP_828849.2;SARS-CoV_orf1ab;528	0	0
NC_004718.3;NP_828849.2;SARS-CoV_orf1ab;529	0	0
NC_004718.3;NP_828849.2;SARS-CoV_orf1ab;530	0	0
NC_004718.3;NP_828849.2;SARS-CoV_orf1ab;531	0.05	0
NC_004718.3;NP_828849.2;SARS-CoV_orf1ab;532	0.05	0
NC_004718.3;NP_828849.2;SARS-CoV_orf1ab;533	0	0
NC_004718.3;NP_828849.2;SARS-CoV_orf1ab;534	0	0
NC_004718.3;NP_828849.2;SARS-CoV_orf1ab;535	0	0
NC_004718.3;NP_828849.2;SARS-CoV_orf1ab;536	0	0
NC_004718.3;NP_828849.2;SARS-CoV_orf1ab;537	0	0
NC_004718.3;NP_828849.2;SARS-CoV_orf1ab;538	0	0
NC_004718.3;NP_828849.2;SARS-CoV_orf1ab;539	0	0
NC_004718.3;NP_828849.2;SARS-CoV_orf1ab;540	0	0
NC_004718.3;NP_828849.2;SARS-CoV_orf1ab;541	0	0
NC_004718.3;NP_828849.2;SARS-CoV_orf1ab;542	0	0
NC_004718.3;NP_828849.2;SARS-CoV_orf1ab;543	0	0
NC_004718.3;NP_828849.2;SARS-CoV_orf1ab;544	0	0
NC_004718.3;NP_828849.2;SARS-CoV_orf1ab;545	0.05	0
NC_004718.3;NP_828849.2;SARS-CoV_orf1ab;546	0.05	0
NC_004718.3;NP_828849.2;SARS-CoV_orf1ab;547	0.05	0
NC_004718.3;NP_828849.2;SARS-CoV_orf1ab;548	0.05	0
NC_004718.3;NP_828849.2;SARS-CoV_orf1ab;549	0.1	0
NC_004718.3;NP_828849.2;SARS-CoV_orf1ab;550	0.05	0
NC_004718.3;NP_828849.2;SARS-CoV_orf1ab;551	0.05	0.05
NC_004718.3;NP_828849.2;SARS-CoV_orf1ab;552	0	0.025
NC_004718.3;NP_828849.2;SARS-CoV_orf1ab;553	0.05	0.025
NC_004718.3;NP_828849.2;SARS-CoV_orf1ab;554	0.05	0
NC_004718.3;NP_828849.2;SARS-CoV_orf1ab;555	0	0
NC_004718.3;NP_828849.2;SARS-CoV_orf1ab;556	0	0
NC_004718.3;NP_828849.2;SARS-CoV_orf1ab;557	0	0
NC_004718.3;NP_828849.2;SARS-CoV_orf1ab;558	0	0
NC_004718.3;NP_828849.2;SARS-CoV_orf1ab;559	0	0
NC_004718.3;NP_828849.2;SARS-CoV_orf1ab;560	0	0
NC_004718.3;NP_828849.2;SARS-CoV_orf1ab;561	0	0
NC_004718.3;NP_828849.2;SARS-CoV_orf1ab;562	0	0
NC_004718.3;NP_828849.2;SARS-CoV_orf1ab;563	0	0
NC_004718.3;NP_828849.2;SARS-CoV_orf1ab;564	0	0
NC_004718.3;NP_828849.2;SARS-CoV_orf1ab;565	0	0.025
NC_004718.3;NP_828849.2;SARS-CoV_orf1ab;566	0	0
NC_004718.3;NP_828849.2;SARS-CoV_orf1ab;567	0	0
NC_004718.3;NP_828849.2;SARS-CoV_orf1ab;568	0	0
NC_004718.3;NP_828849.2;SARS-CoV_orf1ab;569	0	0
NC_004718.3;NP_828849.2;SARS-CoV_orf1ab;570	0	0
NC_004718.3;NP_828849.2;SARS-CoV_orf1ab;571	0	0
NC_004718.3;NP_828849.2;SARS-CoV_orf1ab;572	0.05	0.025
NC_004718.3;NP_828849.2;SARS-CoV_orf1ab;573	0	0
NC_004718.3;NP_828849.2;SARS-CoV_orf1ab;574	0	0.025
NC_004718.3;NP_828849.2;SARS-CoV_orf1ab;575	0	0
NC_004718.3;NP_828849.2;SARS-CoV_orf1ab;576	0	0
NC_004718.3;NP_828849.2;SARS-CoV_orf1ab;577	0	0
NC_004718.3;NP_828849.2;SARS-CoV_orf1ab;578	0	0.025
NC_004718.3;NP_828849.2;SARS-CoV_orf1ab;579	0	0.025
NC_004718.3;NP_828849.2;SARS-CoV_orf1ab;580	0	0
NC_004718.3;NP_828849.2;SARS-CoV_orf1ab;581	0	0
NC_004718.3;NP_828849.2;SARS-CoV_orf1ab;582	0	0
NC_004718.3;NP_828849.2;SARS-CoV_orf1ab;583	0	0
NC_004718.3;NP_828849.2;SARS-CoV_orf1ab;584	0	0
NC_004718.3;NP_828849.2;SARS-CoV_orf1ab;585	0	0.025
NC_004718.3;NP_828849.2;SARS-CoV_orf1ab;586	0	0
NC_004718.3;NP_828849.2;SARS-CoV_orf1ab;587	0	0
NC_004718.3;NP_828849.2;SARS-CoV_orf1ab;588	0	0
NC_004718.3;NP_828849.2;SARS-CoV_orf1ab;589	0.05	0
NC_004718.3;NP_828849.2;SARS-CoV_orf1ab;590	0	0
NC_004718.3;NP_828849.2;SARS-CoV_orf1ab;591	0	0
NC_004718.3;NP_828849.2;SARS-CoV_orf1ab;592	0	0
NC_004718.3;NP_828849.2;SARS-CoV_orf1ab;593	0	0
NC_004718.3;NP_828849.2;SARS-CoV_orf1ab;594	0	0
NC_004718.3;NP_828849.2;SARS-CoV_orf1ab;595	0	0
NC_004718.3;NP_828849.2;SARS-CoV_orf1ab;596	0	0
NC_004718.3;NP_828849.2;SARS-CoV_orf1ab;597	0	0
NC_004718.3;NP_828849.2;SARS-CoV_orf1ab;598	0	0
NC_004718.3;NP_828849.2;SARS-CoV_orf1ab;599	0	0
NC_004718.3;NP_828849.2;SARS-CoV_orf1ab;600	0	0
NC_004718.3;NP_828849.2;SARS-CoV_orf1ab;601	0	0
NC_004718.3;NP_828849.2;SARS-CoV_orf1ab;602	0	0.025
NC_004718.3;NP_828849.2;SARS-CoV_orf1ab;603	0	0
NC_004718.3;NP_828849.2;SARS-CoV_orf1ab;604	0	0
NC_004718.3;NP_828849.2;SARS-CoV_orf1ab;605	0.1	0.05
NC_004718.3;NP_828849.2;SARS-CoV_orf1ab;606	0	0
NC_004718.3;NP_828849.2;SARS-CoV_orf1ab;607	0	0
NC_004718.3;NP_828849.2;SARS-CoV_orf1ab;608	0	0
NC_004718.3;NP_828849.2;SARS-CoV_orf1ab;609	0	0
NC_004718.3;NP_828849.2;SARS-CoV_orf1ab;610	0	0
NC_004718.3;NP_828849.2;SARS-CoV_orf1ab;611	0	0
NC_004718.3;NP_828849.2;SARS-CoV_orf1ab;612	0	0
NC_004718.3;NP_828849.2;SARS-CoV_orf1ab;613	0	0
NC_004718.3;NP_828849.2;SARS-CoV_orf1ab;614	0	0
NC_004718.3;NP_828849.2;SARS-CoV_orf1ab;615	0	0
NC_004718.3;NP_828849.2;SARS-CoV_orf1ab;616	0	0
NC_004718.3;NP_828849.2;SARS-CoV_orf1ab;617	0	0
NC_004718.3;NP_828849.2;SARS-CoV_orf1ab;618	0	0
NC_004718.3;NP_828849.2;SARS-CoV_orf1ab;619	0.05	0
NC_004718.3;NP_828849.2;SARS-CoV_orf1ab;620	0.05	0
NC_004718.3;NP_828849.2;SARS-CoV_orf1ab;621	0.05	0
NC_004718.3;NP_828849.2;SARS-CoV_orf1ab;622	0.05	0
NC_004718.3;NP_828849.2;SARS-CoV_orf1ab;623	0	0
NC_004718.3;NP_828849.2;SARS-CoV_orf1ab;624	0	0
NC_004718.3;NP_828849.2;SARS-CoV_orf1ab;625	0	0
NC_004718.3;NP_828849.2;SARS-CoV_orf1ab;626	0	0
NC_004718.3;NP_828849.2;SARS-CoV_orf1ab;627	0	0
NC_004718.3;NP_828849.2;SARS-CoV_orf1ab;628	0	0
NC_004718.3;NP_828849.2;SARS-CoV_orf1ab;629	0	0
NC_004718.3;NP_828849.2;SARS-CoV_orf1ab;630	0.05	0
NC_004718.3;NP_828849.2;SARS-CoV_orf1ab;631	0	0
NC_004718.3;NP_828849.2;SARS-CoV_orf1ab;632	0	0
NC_004718.3;NP_828849.2;SARS-CoV_orf1ab;633	0.05	0.025
NC_004718.3;NP_828849.2;SARS-CoV_orf1ab;634	0.05	0.025
NC_004718.3;NP_828849.2;SARS-CoV_orf1ab;635	0.05	0.025
NC_004718.3;NP_828849.2;SARS-CoV_orf1ab;636	0	0.025
NC_004718.3;NP_828849.2;SARS-CoV_orf1ab;637	0	0
NC_004718.3;NP_828849.2;SARS-CoV_orf1ab;638	0	0
NC_004718.3;NP_828849.2;SARS-CoV_orf1ab;639	0	0
NC_004718.3;NP_828849.2;SARS-CoV_orf1ab;640	0	0.025
NC_004718.3;NP_828849.2;SARS-CoV_orf1ab;641	0	0
NC_004718.3;NP_828849.2;SARS-CoV_orf1ab;642	0	0
NC_004718.3;NP_828849.2;SARS-CoV_orf1ab;643	0	0
NC_004718.3;NP_828849.2;SARS-CoV_orf1ab;644	0	0
NC_004718.3;NP_828849.2;SARS-CoV_orf1ab;645	0	0
NC_004718.3;NP_828849.2;SARS-CoV_orf1ab;646	0	0
NC_004718.3;NP_828849.2;SARS-CoV_orf1ab;647	0	0
NC_004718.3;NP_828849.2;SARS-CoV_orf1ab;648	0	0
NC_004718.3;NP_828849.2;SARS-CoV_orf1ab;649	0	0
NC_004718.3;NP_828849.2;SARS-CoV_orf1ab;650	0	0
NC_004718.3;NP_828849.2;SARS-CoV_orf1ab;651	0	0
NC_004718.3;NP_828849.2;SARS-CoV_orf1ab;652	0	0.025
NC_004718.3;NP_828849.2;SARS-CoV_orf1ab;653	0	0
NC_004718.3;NP_828849.2;SARS-CoV_orf1ab;654	0	0.025
NC_004718.3;NP_828849.2;SARS-CoV_orf1ab;655	0.05	0.05
NC_004718.3;NP_828849.2;SARS-CoV_orf1ab;656	0	0.05
NC_004718.3;NP_828849.2;SARS-CoV_orf1ab;657	0	0.025
NC_004718.3;NP_828849.2;SARS-CoV_orf1ab;658	0	0.025
NC_004718.3;NP_828849.2;SARS-CoV_orf1ab;659	0	0.05
NC_004718.3;NP_828849.2;SARS-CoV_orf1ab;660	0.05	0.05
NC_004718.3;NP_828849.2;SARS-CoV_orf1ab;661	0	0.05
NC_004718.3;NP_828849.2;SARS-CoV_orf1ab;662	0	0
NC_004718.3;NP_828849.2;SARS-CoV_orf1ab;663	0	0
NC_004718.3;NP_828849.2;SARS-CoV_orf1ab;664	0	0
NC_004718.3;NP_828849.2;SARS-CoV_orf1ab;665	0	0
NC_004718.3;NP_828849.2;SARS-CoV_orf1ab;666	0.05	0
NC_004718.3;NP_828849.2;SARS-CoV_orf1ab;667	0	0
NC_004718.3;NP_828849.2;SARS-CoV_orf1ab;668	0	0
NC_004718.3;NP_828849.2;SARS-CoV_orf1ab;669	0	0
NC_004718.3;NP_828849.2;SARS-CoV_orf1ab;670	0	0
NC_004718.3;NP_828849.2;SARS-CoV_orf1ab;671	0	0
NC_004718.3;NP_828849.2;SARS-CoV_orf1ab;672	0	0
NC_004718.3;NP_828849.2;SARS-CoV_orf1ab;673	0	0
NC_004718.3;NP_828849.2;SARS-CoV_orf1ab;674	0	0
NC_004718.3;NP_828849.2;SARS-CoV_orf1ab;675	0	0
NC_004718.3;NP_828849.2;SARS-CoV_orf1ab;676	0	0
NC_004718.3;NP_828849.2;SARS-CoV_orf1ab;677	0	0
NC_004718.3;NP_828849.2;SARS-CoV_orf1ab;678	0	0.025
NC_004718.3;NP_828849.2;SARS-CoV_orf1ab;679	0	0.1
NC_004718.3;NP_828849.2;SARS-CoV_orf1ab;680	0	0
NC_004718.3;NP_828849.2;SARS-CoV_orf1ab;681	0	0
NC_004718.3;NP_828849.2;SARS-CoV_orf1ab;682	0.05	0
NC_004718.3;NP_828849.2;SARS-CoV_orf1ab;683	0.05	0
NC_004718.3;NP_828849.2;SARS-CoV_orf1ab;684	0.05	0.025
NC_004718.3;NP_828849.2;SARS-CoV_orf1ab;685	0	0
NC_004718.3;NP_828849.2;SARS-CoV_orf1ab;686	0	0
NC_004718.3;NP_828849.2;SARS-CoV_orf1ab;687	0	0
NC_004718.3;NP_828849.2;SARS-CoV_orf1ab;688	0	0
NC_004718.3;NP_828849.2;SARS-CoV_orf1ab;689	0	0
NC_004718.3;NP_828849.2;SARS-CoV_orf1ab;690	0	0.025
NC_004718.3;NP_828849.2;SARS-CoV_orf1ab;691	0	0
NC_004718.3;NP_828849.2;SARS-CoV_orf1ab;692	0	0.025
NC_004718.3;NP_828849.2;SARS-CoV_orf1ab;693	0	0.025
NC_004718.3;NP_828849.2;SARS-CoV_orf1ab;694	0.05	0
NC_004718.3;NP_828849.2;SARS-CoV_orf1ab;695	0	0
NC_004718.3;NP_828849.2;SARS-CoV_orf1ab;696	0	0
NC_004718.3;NP_828849.2;SARS-CoV_orf1ab;697	0	0
NC_004718.3;NP_828849.2;SARS-CoV_orf1ab;698	0	0
NC_004718.3;NP_828849.2;SARS-CoV_orf1ab;699	0	0
NC_004718.3;NP_828849.2;SARS-CoV_orf1ab;700	0.05	0
NC_004718.3;NP_828849.2;SARS-CoV_orf1ab;701	0.05	0
NC_004718.3;NP_828849.2;SARS-CoV_orf1ab;702	0	0
NC_004718.3;NP_828849.2;SARS-CoV_orf1ab;703	0	0
NC_004718.3;NP_828849.2;SARS-CoV_orf1ab;704	0	0
NC_004718.3;NP_828849.2;SARS-CoV_orf1ab;705	0	0
NC_004718.3;NP_828849.2;SARS-CoV_orf1ab;706	0	0
NC_004718.3;NP_828849.2;SARS-CoV_orf1ab;707	0	0
NC_004718.3;NP_828849.2;SARS-CoV_orf1ab;708	0	0
NC_004718.3;NP_828849.2;SARS-CoV_orf1ab;709	0	0.025
NC_004718.3;NP_828849.2;SARS-CoV_orf1ab;710	0	0
NC_004718.3;NP_828849.2;SARS-CoV_orf1ab;711	0	0
NC_004718.3;NP_828849.2;SARS-CoV_orf1ab;712	0	0
NC_004718.3;NP_828849.2;SARS-CoV_orf1ab;713	0	0
NC_004718.3;NP_828849.2;SARS-CoV_orf1ab;714	0	0.025
NC_004718.3;NP_828849.2;SARS-CoV_orf1ab;715	0	0
NC_004718.3;NP_828849.2;SARS-CoV_orf1ab;716	0	0
NC_004718.3;NP_828849.2;SARS-CoV_orf1ab;717	0	0
NC_004718.3;NP_828849.2;SARS-CoV_orf1ab;718	0	0
NC_004718.3;NP_828849.2;SARS-CoV_orf1ab;719	0	0
NC_004718.3;NP_828849.2;SARS-CoV_orf1ab;720	0	0
NC_004718.3;NP_828849.2;SARS-CoV_orf1ab;721	0	0
NC_004718.3;NP_828849.2;SARS-CoV_orf1ab;722	0	0
NC_004718.3;NP_828849.2;SARS-CoV_orf1ab;723	0	0
NC_004718.3;NP_828849.2;SARS-CoV_orf1ab;724	0	0
NC_004718.3;NP_828849.2;SARS-CoV_orf1ab;725	0	0
NC_004718.3;NP_828849.2;SARS-CoV_orf1ab;726	0	0
NC_004718.3;NP_828849.2;SARS-CoV_orf1ab;727	0	0
NC_004718.3;NP_828849.2;SARS-CoV_orf1ab;728	0	0.025
NC_004718.3;NP_828849.2;SARS-CoV_orf1ab;729	0	0.025
NC_004718.3;NP_828849.2;SARS-CoV_orf1ab;730	0	0.025
NC_004718.3;NP_828849.2;SARS-CoV_orf1ab;731	0	0.025
NC_004718.3;NP_828849.2;SARS-CoV_orf1ab;732	0	0.025
NC_004718.3;NP_828849.2;SARS-CoV_orf1ab;733	0	0.025
NC_004718.3;NP_828849.2;SARS-CoV_orf1ab;734	0	0.025
NC_004718.3;NP_828849.2;SARS-CoV_orf1ab;735	0	0.025
NC_004718.3;NP_828849.2;SARS-CoV_orf1ab;736	0	0.05
NC_004718.3;NP_828849.2;SARS-CoV_orf1ab;737	0	0.025
NC_004718.3;NP_828849.2;SARS-CoV_orf1ab;738	0	0.025
NC_004718.3;NP_828849.2;SARS-CoV_orf1ab;739	0	0
NC_004718.3;NP_828849.2;SARS-CoV_orf1ab;740	0	0
NC_004718.3;NP_828849.2;SARS-CoV_orf1ab;741	0.05	0
NC_004718.3;NP_828849.2;SARS-CoV_orf1ab;742	0	0
NC_004718.3;NP_828849.2;SARS-CoV_orf1ab;743	0	0
NC_004718.3;NP_828849.2;SARS-CoV_orf1ab;744	0.05	0.025
NC_004718.3;NP_828849.2;SARS-CoV_orf1ab;745	0.05	0.05
NC_004718.3;NP_828849.2;SARS-CoV_orf1ab;746	0.2	0.15
NC_004718.3;NP_828849.2;SARS-CoV_orf1ab;747	0	0.05
NC_004718.3;NP_828849.2;SARS-CoV_orf1ab;748	0.05	0.025
NC_004718.3;NP_828849.2;SARS-CoV_orf1ab;749	0.05	0.05
NC_004718.3;NP_828849.2;SARS-CoV_orf1ab;750	0.05	0.05
NC_004718.3;NP_828849.2;SARS-CoV_orf1ab;751	0.05	0.025
NC_004718.3;NP_828849.2;SARS-CoV_orf1ab;752	0.05	0.05
NC_004718.3;NP_828849.2;SARS-CoV_orf1ab;753	0.05	0
NC_004718.3;NP_828849.2;SARS-CoV_orf1ab;754	0.1	0
NC_004718.3;NP_828849.2;SARS-CoV_orf1ab;755	0.05	0
NC_004718.3;NP_828849.2;SARS-CoV_orf1ab;756	0	0
NC_004718.3;NP_828849.2;SARS-CoV_orf1ab;757	0	0
NC_004718.3;NP_828849.2;SARS-CoV_orf1ab;758	0	0
NC_004718.3;NP_828849.2;SARS-CoV_orf1ab;759	0	0
NC_004718.3;NP_828849.2;SARS-CoV_orf1ab;760	0	0
NC_004718.3;NP_828849.2;SARS-CoV_orf1ab;761	0	0
NC_004718.3;NP_828849.2;SARS-CoV_orf1ab;762	0	0
NC_004718.3;NP_828849.2;SARS-CoV_orf1ab;763	0	0.025
NC_004718.3;NP_828849.2;SARS-CoV_orf1ab;764	0	0
NC_004718.3;NP_828849.2;SARS-CoV_orf1ab;765	0	0
NC_004718.3;NP_828849.2;SARS-CoV_orf1ab;766	0	0
NC_004718.3;NP_828849.2;SARS-CoV_orf1ab;767	0	0
NC_004718.3;NP_828849.2;SARS-CoV_orf1ab;768	0	0
NC_004718.3;NP_828849.2;SARS-CoV_orf1ab;769	0	0
NC_004718.3;NP_828849.2;SARS-CoV_orf1ab;770	0.05	0.025
NC_004718.3;NP_828849.2;SARS-CoV_orf1ab;771	0.1	0.025
NC_004718.3;NP_828849.2;SARS-CoV_orf1ab;772	0	0
NC_004718.3;NP_828849.2;SARS-CoV_orf1ab;773	0	0
NC_004718.3;NP_828849.2;SARS-CoV_orf1ab;774	0	0
NC_004718.3;NP_828849.2;SARS-CoV_orf1ab;775	0	0
NC_004718.3;NP_828849.2;SARS-CoV_orf1ab;776	0	0
NC_004718.3;NP_828849.2;SARS-CoV_orf1ab;777	0	0
NC_004718.3;NP_828849.2;SARS-CoV_orf1ab;778	0	0
NC_004718.3;NP_828849.2;SARS-CoV_orf1ab;779	0	0
NC_004718.3;NP_828849.2;SARS-CoV_orf1ab;780	0	0.025
NC_004718.3;NP_828849.2;SARS-CoV_orf1ab;781	0	0
NC_004718.3;NP_828849.2;SARS-CoV_orf1ab;782	0.05	0
NC_004718.3;NP_828849.2;SARS-CoV_orf1ab;783	0	0
NC_004718.3;NP_828849.2;SARS-CoV_orf1ab;784	0	0
NC_004718.3;NP_828849.2;SARS-CoV_orf1ab;785	0	0
NC_004718.3;NP_828849.2;SARS-CoV_orf1ab;786	0	0
NC_004718.3;NP_828849.2;SARS-CoV_orf1ab;787	0	0.025
NC_004718.3;NP_828849.2;SARS-CoV_orf1ab;788	0	0
NC_004718.3;NP_828849.2;SARS-CoV_orf1ab;789	0.05	0
NC_004718.3;NP_828849.2;SARS-CoV_orf1ab;790	0	0
NC_004718.3;NP_828849.2;SARS-CoV_orf1ab;791	0	0.025
NC_004718.3;NP_828849.2;SARS-CoV_orf1ab;792	0	0
NC_004718.3;NP_828849.2;SARS-CoV_orf1ab;793	0	0
NC_004718.3;NP_828849.2;SARS-CoV_orf1ab;794	0	0
NC_004718.3;NP_828849.2;SARS-CoV_orf1ab;795	0	0
NC_004718.3;NP_828849.2;SARS-CoV_orf1ab;796	0	0
NC_004718.3;NP_828849.2;SARS-CoV_orf1ab;797	0	0
NC_004718.3;NP_828849.2;SARS-CoV_orf1ab;798	0	0
NC_004718.3;NP_828849.2;SARS-CoV_orf1ab;799	0	0
NC_004718.3;NP_828849.2;SARS-CoV_orf1ab;800	0	0
NC_004718.3;NP_828849.2;SARS-CoV_orf1ab;801	0.05	0
NC_004718.3;NP_828849.2;SARS-CoV_orf1ab;802	0	0
NC_004718.3;NP_828849.2;SARS-CoV_orf1ab;803	0	0
NC_004718.3;NP_828849.2;SARS-CoV_orf1ab;804	0	0
NC_004718.3;NP_828849.2;SARS-CoV_orf1ab;805	0	0
NC_004718.3;NP_828849.2;SARS-CoV_orf1ab;806	0	0
NC_004718.3;NP_828849.2;SARS-CoV_orf1ab;807	0	0
NC_004718.3;NP_828849.2;SARS-CoV_orf1ab;808	0	0
NC_004718.3;NP_828849.2;SARS-CoV_orf1ab;809	0	0
NC_004718.3;NP_828849.2;SARS-CoV_orf1ab;810	0	0
NC_004718.3;NP_828849.2;SARS-CoV_orf1ab;811	0	0
NC_004718.3;NP_828849.2;SARS-CoV_orf1ab;812	0	0
NC_004718.3;NP_828849.2;SARS-CoV_orf1ab;813	0	0
NC_004718.3;NP_828849.2;SARS-CoV_orf1ab;814	0	0.025
NC_004718.3;NP_828849.2;SARS-CoV_orf1ab;815	0	0.025
NC_004718.3;NP_828849.2;SARS-CoV_orf1ab;816	0.05	0.05
NC_004718.3;NP_828849.2;SARS-CoV_orf1ab;817	0	0.05
NC_004718.3;NP_828849.2;SARS-CoV_orf1ab;818	0	0.075
NC_004718.3;NP_828849.2;SARS-CoV_orf1ab;819	0	0.025
NC_004718.3;NP_828849.2;SARS-CoV_orf1ab;820	0	0.025
NC_004718.3;NP_828849.2;SARS-CoV_orf1ab;821	0	0.075
NC_004718.3;NP_828849.2;SARS-CoV_orf1ab;822	0	0
NC_004718.3;NP_828849.2;SARS-CoV_orf1ab;823	0	0.075
NC_004718.3;NP_828849.2;SARS-CoV_orf1ab;824	0	0.1
NC_004718.3;NP_828849.2;SARS-CoV_orf1ab;825	0	0.075
NC_004718.3;NP_828849.2;SARS-CoV_orf1ab;826	0.05	0.025
NC_004718.3;NP_828849.2;SARS-CoV_orf1ab;827	0	0
NC_004718.3;NP_828849.2;SARS-CoV_orf1ab;828	0.1	0.025
NC_004718.3;NP_828849.2;SARS-CoV_orf1ab;829	0	0
NC_004718.3;NP_828849.2;SARS-CoV_orf1ab;830	0	0
NC_004718.3;NP_828849.2;SARS-CoV_orf1ab;831	0	0
NC_004718.3;NP_828849.2;SARS-CoV_orf1ab;832	0.05	0
NC_004718.3;NP_828849.2;SARS-CoV_orf1ab;833	0	0
NC_004718.3;NP_828849.2;SARS-CoV_orf1ab;834	0	0
NC_004718.3;NP_828849.2;SARS-CoV_orf1ab;835	0	0
NC_004718.3;NP_828849.2;SARS-CoV_orf1ab;836	0	0
NC_004718.3;NP_828849.2;SARS-CoV_orf1ab;837	0.05	0.025
NC_004718.3;NP_828849.2;SARS-CoV_orf1ab;838	0	0
NC_004718.3;NP_828849.2;SARS-CoV_orf1ab;839	0	0
NC_004718.3;NP_828849.2;SARS-CoV_orf1ab;840	0	0
NC_004718.3;NP_828849.2;SARS-CoV_orf1ab;841	0	0.025
NC_004718.3;NP_828849.2;SARS-CoV_orf1ab;842	0.05	0.05
NC_004718.3;NP_828849.2;SARS-CoV_orf1ab;843	0.05	0.025
NC_004718.3;NP_828849.2;SARS-CoV_orf1ab;844	0.05	0.025
NC_004718.3;NP_828849.2;SARS-CoV_orf1ab;845	0	0.025
NC_004718.3;NP_828849.2;SARS-CoV_orf1ab;846	0	0.025
NC_004718.3;NP_828849.2;SARS-CoV_orf1ab;847	0	0.05
NC_004718.3;NP_828849.2;SARS-CoV_orf1ab;848	0	0
NC_004718.3;NP_828849.2;SARS-CoV_orf1ab;849	0	0
NC_004718.3;NP_828849.2;SARS-CoV_orf1ab;850	0.1	0.075
NC_004718.3;NP_828849.2;SARS-CoV_orf1ab;851	0.15	0.1
NC_004718.3;NP_828849.2;SARS-CoV_orf1ab;852	0.15	0.1
NC_004718.3;NP_828849.2;SARS-CoV_orf1ab;853	0.15	0.1
NC_004718.3;NP_828849.2;SARS-CoV_orf1ab;854	0.1	0.1
NC_004718.3;NP_828849.2;SARS-CoV_orf1ab;855	0.05	0.05
NC_004718.3;NP_828849.2;SARS-CoV_orf1ab;856	0	0.05
NC_004718.3;NP_828849.2;SARS-CoV_orf1ab;857	0	0.05
NC_004718.3;NP_828849.2;SARS-CoV_orf1ab;858	0	0.05
NC_004718.3;NP_828849.2;SARS-CoV_orf1ab;859	0	0
NC_004718.3;NP_828849.2;SARS-CoV_orf1ab;860	0	0
NC_004718.3;NP_828849.2;SARS-CoV_orf1ab;861	0	0
NC_004718.3;NP_828849.2;SARS-CoV_orf1ab;862	0	0
NC_004718.3;NP_828849.2;SARS-CoV_orf1ab;863	0	0
NC_004718.3;NP_828849.2;SARS-CoV_orf1ab;864	0.05	0
NC_004718.3;NP_828849.2;SARS-CoV_orf1ab;865	0	0
NC_004718.3;NP_828849.2;SARS-CoV_orf1ab;866	0	0
NC_004718.3;NP_828849.2;SARS-CoV_orf1ab;867	0	0
NC_004718.3;NP_828849.2;SARS-CoV_orf1ab;868	0	0
NC_004718.3;NP_828849.2;SARS-CoV_orf1ab;869	0	0
NC_004718.3;NP_828849.2;SARS-CoV_orf1ab;870	0	0
NC_004718.3;NP_828849.2;SARS-CoV_orf1ab;871	0	0
NC_004718.3;NP_828849.2;SARS-CoV_orf1ab;872	0	0
NC_004718.3;NP_828849.2;SARS-CoV_orf1ab;873	0	0
NC_004718.3;NP_828849.2;SARS-CoV_orf1ab;874	0	0
NC_004718.3;NP_828849.2;SARS-CoV_orf1ab;875	0	0
NC_004718.3;NP_828849.2;SARS-CoV_orf1ab;876	0	0
NC_004718.3;NP_828849.2;SARS-CoV_orf1ab;877	0	0.05
NC_004718.3;NP_828849.2;SARS-CoV_orf1ab;878	0.05	0
NC_004718.3;NP_828849.2;SARS-CoV_orf1ab;879	0	0.025
NC_004718.3;NP_828849.2;SARS-CoV_orf1ab;880	0	0
NC_004718.3;NP_828849.2;SARS-CoV_orf1ab;881	0	0
NC_004718.3;NP_828849.2;SARS-CoV_orf1ab;882	0	0
NC_004718.3;NP_828849.2;SARS-CoV_orf1ab;883	0	0
NC_004718.3;NP_828849.2;SARS-CoV_orf1ab;884	0	0
NC_004718.3;NP_828849.2;SARS-CoV_orf1ab;885	0.15	0.05
NC_004718.3;NP_828849.2;SARS-CoV_orf1ab;886	0	0
NC_004718.3;NP_828849.2;SARS-CoV_orf1ab;887	0	0
NC_004718.3;NP_828849.2;SARS-CoV_orf1ab;888	0	0
NC_004718.3;NP_828849.2;SARS-CoV_orf1ab;889	0.05	0
NC_004718.3;NP_828849.2;SARS-CoV_orf1ab;890	0	0.025
NC_004718.3;NP_828849.2;SARS-CoV_orf1ab;891	0	0
NC_004718.3;NP_828849.2;SARS-CoV_orf1ab;892	0	0
NC_004718.3;NP_828849.2;SARS-CoV_orf1ab;893	0	0
NC_004718.3;NP_828849.2;SARS-CoV_orf1ab;894	0	0
NC_004718.3;NP_828849.2;SARS-CoV_orf1ab;895	0	0
NC_004718.3;NP_828849.2;SARS-CoV_orf1ab;896	0	0
NC_004718.3;NP_828849.2;SARS-CoV_orf1ab;897	0	0
NC_004718.3;NP_828849.2;SARS-CoV_orf1ab;898	0	0
NC_004718.3;NP_828849.2;SARS-CoV_orf1ab;899	0	0.025
NC_004718.3;NP_828849.2;SARS-CoV_orf1ab;900	0	0
NC_004718.3;NP_828849.2;SARS-CoV_orf1ab;901	0	0
NC_004718.3;NP_828849.2;SARS-CoV_orf1ab;902	0	0
NC_004718.3;NP_828849.2;SARS-CoV_orf1ab;903	0	0
NC_004718.3;NP_828849.2;SARS-CoV_orf1ab;904	0	0
NC_004718.3;NP_828849.2;SARS-CoV_orf1ab;905	0	0.025
NC_004718.3;NP_828849.2;SARS-CoV_orf1ab;906	0	0.025
NC_004718.3;NP_828849.2;SARS-CoV_orf1ab;907	0	0.05
NC_004718.3;NP_828849.2;SARS-CoV_orf1ab;908	0	0
NC_004718.3;NP_828849.2;SARS-CoV_orf1ab;909	0	0
NC_004718.3;NP_828849.2;SARS-CoV_orf1ab;910	0	0
NC_004718.3;NP_828849.2;SARS-CoV_orf1ab;911	0	0
NC_004718.3;NP_828849.2;SARS-CoV_orf1ab;912	0	0
NC_004718.3;NP_828849.2;SARS-CoV_orf1ab;913	0	0
NC_004718.3;NP_828849.2;SARS-CoV_orf1ab;914	0	0
NC_004718.3;NP_828849.2;SARS-CoV_orf1ab;915	0	0
NC_004718.3;NP_828849.2;SARS-CoV_orf1ab;916	0	0
NC_004718.3;NP_828849.2;SARS-CoV_orf1ab;917	0	0.025
NC_004718.3;NP_828849.2;SARS-CoV_orf1ab;918	0	0.05
NC_004718.3;NP_828849.2;SARS-CoV_orf1ab;919	0	0.05
NC_004718.3;NP_828849.2;SARS-CoV_orf1ab;920	0	0.05
NC_004718.3;NP_828849.2;SARS-CoV_orf1ab;921	0	0.05
NC_004718.3;NP_828849.2;SARS-CoV_orf1ab;922	0	0.1
NC_004718.3;NP_828849.2;SARS-CoV_orf1ab;923	0	0.05
NC_004718.3;NP_828849.2;SARS-CoV_orf1ab;924	0	0.05
NC_004718.3;NP_828849.2;SARS-CoV_orf1ab;925	0	0.075
NC_004718.3;NP_828849.2;SARS-CoV_orf1ab;926	0	0.025
NC_004718.3;NP_828849.2;SARS-CoV_orf1ab;927	0	0
NC_004718.3;NP_828849.2;SARS-CoV_orf1ab;928	0	0
NC_004718.3;NP_828849.2;SARS-CoV_orf1ab;929	0	0
NC_004718.3;NP_828849.2;SARS-CoV_orf1ab;930	0	0
NC_004718.3;NP_828849.2;SARS-CoV_orf1ab;931	0	0
NC_004718.3;NP_828849.2;SARS-CoV_orf1ab;932	0	0.025
NC_004718.3;NP_828849.2;SARS-CoV_orf1ab;933	0.25	0.05
NC_004718.3;NP_828849.2;SARS-CoV_orf1ab;934	0	0
NC_004718.3;NP_828849.2;SARS-CoV_orf1ab;935	0	0
NC_004718.3;NP_828849.2;SARS-CoV_orf1ab;936	0	0
NC_004718.3;NP_828849.2;SARS-CoV_orf1ab;937	0	0.025
NC_004718.3;NP_828849.2;SARS-CoV_orf1ab;938	0	0
NC_004718.3;NP_828849.2;SARS-CoV_orf1ab;939	0	0
NC_004718.3;NP_828849.2;SARS-CoV_orf1ab;940	0	0
NC_004718.3;NP_828849.2;SARS-CoV_orf1ab;941	0	0.025
NC_004718.3;NP_828849.2;SARS-CoV_orf1ab;942	0	0
NC_004718.3;NP_828849.2;SARS-CoV_orf1ab;943	0	0
NC_004718.3;NP_828849.2;SARS-CoV_orf1ab;944	0	0
NC_004718.3;NP_828849.2;SARS-CoV_orf1ab;945	0	0
NC_004718.3;NP_828849.2;SARS-CoV_orf1ab;946	0	0
NC_004718.3;NP_828849.2;SARS-CoV_orf1ab;947	0	0
NC_004718.3;NP_828849.2;SARS-CoV_orf1ab;948	0	0
NC_004718.3;NP_828849.2;SARS-CoV_orf1ab;949	0	0
NC_004718.3;NP_828849.2;SARS-CoV_orf1ab;950	0.05	0
NC_004718.3;NP_828849.2;SARS-CoV_orf1ab;951	0.05	0
NC_004718.3;NP_828849.2;SARS-CoV_orf1ab;952	0.05	0.075
NC_004718.3;NP_828849.2;SARS-CoV_orf1ab;953	0.05	0
NC_004718.3;NP_828849.2;SARS-CoV_orf1ab;954	0.15	0
NC_004718.3;NP_828849.2;SARS-CoV_orf1ab;955	0.05	0
NC_004718.3;NP_828849.2;SARS-CoV_orf1ab;956	0	0
NC_004718.3;NP_828849.2;SARS-CoV_orf1ab;957	0	0
NC_004718.3;NP_828849.2;SARS-CoV_orf1ab;958	0	0
NC_004718.3;NP_828849.2;SARS-CoV_orf1ab;959	0	0
NC_004718.3;NP_828849.2;SARS-CoV_orf1ab;960	0	0
NC_004718.3;NP_828849.2;SARS-CoV_orf1ab;961	0	0
NC_004718.3;NP_828849.2;SARS-CoV_orf1ab;962	0	0
NC_004718.3;NP_828849.2;SARS-CoV_orf1ab;963	0	0
NC_004718.3;NP_828849.2;SARS-CoV_orf1ab;964	0	0
NC_004718.3;NP_828849.2;SARS-CoV_orf1ab;965	0	0
NC_004718.3;NP_828849.2;SARS-CoV_orf1ab;966	0	0.025
NC_004718.3;NP_828849.2;SARS-CoV_orf1ab;967	0	0.025
NC_004718.3;NP_828849.2;SARS-CoV_orf1ab;968	0	0.075
NC_004718.3;NP_828849.2;SARS-CoV_orf1ab;969	0	0.025
NC_004718.3;NP_828849.2;SARS-CoV_orf1ab;970	0	0.025
NC_004718.3;NP_828849.2;SARS-CoV_orf1ab;971	0	0.025
NC_004718.3;NP_828849.2;SARS-CoV_orf1ab;972	0	0.025
NC_004718.3;NP_828849.2;SARS-CoV_orf1ab;973	0	0.025
NC_004718.3;NP_828849.2;SARS-CoV_orf1ab;974	0	0.05
NC_004718.3;NP_828849.2;SARS-CoV_orf1ab;975	0	0.025
NC_004718.3;NP_828849.2;SARS-CoV_orf1ab;976	0	0.025
NC_004718.3;NP_828849.2;SARS-CoV_orf1ab;977	0	0.025
NC_004718.3;NP_828849.2;SARS-CoV_orf1ab;978	0	0.025
NC_004718.3;NP_828849.2;SARS-CoV_orf1ab;979	0.05	0.025
NC_004718.3;NP_828849.2;SARS-CoV_orf1ab;980	0	0
NC_004718.3;NP_828849.2;SARS-CoV_orf1ab;981	0	0
NC_004718.3;NP_828849.2;SARS-CoV_orf1ab;982	0	0
NC_004718.3;NP_828849.2;SARS-CoV_orf1ab;983	0	0
NC_004718.3;NP_828849.2;SARS-CoV_orf1ab;984	0	0
NC_004718.3;NP_828849.2;SARS-CoV_orf1ab;985	0	0
NC_004718.3;NP_828849.2;SARS-CoV_orf1ab;986	0	0.025
NC_004718.3;NP_828849.2;SARS-CoV_orf1ab;987	0	0.025
NC_004718.3;NP_828849.2;SARS-CoV_orf1ab;988	0	0.05
NC_004718.3;NP_828849.2;SARS-CoV_orf1ab;989	0	0.025
NC_004718.3;NP_828849.2;SARS-CoV_orf1ab;990	0	0.05
NC_004718.3;NP_828849.2;SARS-CoV_orf1ab;991	0	0.025
NC_004718.3;NP_828849.2;SARS-CoV_orf1ab;992	0.05	0.025
NC_004718.3;NP_828849.2;SARS-CoV_orf1ab;993	0.05	0.025
NC_004718.3;NP_828849.2;SARS-CoV_orf1ab;994	0.05	0.025
NC_004718.3;NP_828849.2;SARS-CoV_orf1ab;995	0	0
NC_004718.3;NP_828849.2;SARS-CoV_orf1ab;996	0.05	0
NC_004718.3;NP_828849.2;SARS-CoV_orf1ab;997	0	0.025
NC_004718.3;NP_828849.2;SARS-CoV_orf1ab;998	0	0
NC_004718.3;NP_828849.2;SARS-CoV_orf1ab;999	0	0
NC_004718.3;NP_828849.2;SARS-CoV_orf1ab;1000	0	0
NC_004718.3;NP_828849.2;SARS-CoV_orf1ab;1001	0.05	0
NC_004718.3;NP_828849.2;SARS-CoV_orf1ab;1002	0.05	0
NC_004718.3;NP_828849.2;SARS-CoV_orf1ab;1003	0.05	0
NC_004718.3;NP_828849.2;SARS-CoV_orf1ab;1004	0.05	0
NC_004718.3;NP_828849.2;SARS-CoV_orf1ab;1005	0.05	0
NC_004718.3;NP_828849.2;SARS-CoV_orf1ab;1006	0.05	0
NC_004718.3;NP_828849.2;SARS-CoV_orf1ab;1007	0.05	0
NC_004718.3;NP_828849.2;SARS-CoV_orf1ab;1008	0.05	0
NC_004718.3;NP_828849.2;SARS-CoV_orf1ab;1009	0	0
NC_004718.3;NP_828849.2;SARS-CoV_orf1ab;1010	0.05	0
NC_004718.3;NP_828849.2;SARS-CoV_orf1ab;1011	0.05	0
NC_004718.3;NP_828849.2;SARS-CoV_orf1ab;1012	0	0
NC_004718.3;NP_828849.2;SARS-CoV_orf1ab;1013	0	0
NC_004718.3;NP_828849.2;SARS-CoV_orf1ab;1014	0	0
NC_004718.3;NP_828849.2;SARS-CoV_orf1ab;1015	0	0
NC_004718.3;NP_828849.2;SARS-CoV_orf1ab;1016	0	0.075
NC_004718.3;NP_828849.2;SARS-CoV_orf1ab;1017	0	0.05
NC_004718.3;NP_828849.2;SARS-CoV_orf1ab;1018	0	0.075
NC_004718.3;NP_828849.2;SARS-CoV_orf1ab;1019	0	0.075
NC_004718.3;NP_828849.2;SARS-CoV_orf1ab;1020	0	0.075
NC_004718.3;NP_828849.2;SARS-CoV_orf1ab;1021	0	0.1
NC_004718.3;NP_828849.2;SARS-CoV_orf1ab;1022	0	0.075
NC_004718.3;NP_828849.2;SARS-CoV_orf1ab;1023	0	0.075
NC_004718.3;NP_828849.2;SARS-CoV_orf1ab;1024	0.05	0.05
NC_004718.3;NP_828849.2;SARS-CoV_orf1ab;1025	0.05	0.05
NC_004718.3;NP_828849.2;SARS-CoV_orf1ab;1026	0	0
NC_004718.3;NP_828849.2;SARS-CoV_orf1ab;1027	0	0
NC_004718.3;NP_828849.2;SARS-CoV_orf1ab;1028	0	0
NC_004718.3;NP_828849.2;SARS-CoV_orf1ab;1029	0	0
NC_004718.3;NP_828849.2;SARS-CoV_orf1ab;1030	0	0
NC_004718.3;NP_828849.2;SARS-CoV_orf1ab;1031	0	0
NC_004718.3;NP_828849.2;SARS-CoV_orf1ab;1032	0	0
NC_004718.3;NP_828849.2;SARS-CoV_orf1ab;1033	0.05	0
NC_004718.3;NP_828849.2;SARS-CoV_orf1ab;1034	0	0
NC_004718.3;NP_828849.2;SARS-CoV_orf1ab;1035	0.1	0.05
NC_004718.3;NP_828849.2;SARS-CoV_orf1ab;1036	0	0
NC_004718.3;NP_828849.2;SARS-CoV_orf1ab;1037	0	0
NC_004718.3;NP_828849.2;SARS-CoV_orf1ab;1038	0	0
NC_004718.3;NP_828849.2;SARS-CoV_orf1ab;1039	0	0
NC_004718.3;NP_828849.2;SARS-CoV_orf1ab;1040	0	0
NC_004718.3;NP_828849.2;SARS-CoV_orf1ab;1041	0	0
NC_004718.3;NP_828849.2;SARS-CoV_orf1ab;1042	0	0
NC_004718.3;NP_828849.2;SARS-CoV_orf1ab;1043	0	0
NC_004718.3;NP_828849.2;SARS-CoV_orf1ab;1044	0	0
NC_004718.3;NP_828849.2;SARS-CoV_orf1ab;1045	0.05	0
NC_004718.3;NP_828849.2;SARS-CoV_orf1ab;1046	0	0.025
NC_004718.3;NP_828849.2;SARS-CoV_orf1ab;1047	0.05	0.025
NC_004718.3;NP_828849.2;SARS-CoV_orf1ab;1048	0	0
NC_004718.3;NP_828849.2;SARS-CoV_orf1ab;1049	0.15	0.05
NC_004718.3;NP_828849.2;SARS-CoV_orf1ab;1050	0.15	0.075
NC_004718.3;NP_828849.2;SARS-CoV_orf1ab;1051	0.15	0.075
NC_004718.3;NP_828849.2;SARS-CoV_orf1ab;1052	0.1	0.025
NC_004718.3;NP_828849.2;SARS-CoV_orf1ab;1053	0.2	0.025
NC_004718.3;NP_828849.2;SARS-CoV_orf1ab;1054	0.15	0.025
NC_004718.3;NP_828849.2;SARS-CoV_orf1ab;1055	0.15	0
NC_004718.3;NP_828849.2;SARS-CoV_orf1ab;1056	0.2	0.05
NC_004718.3;NP_828849.2;SARS-CoV_orf1ab;1057	0.05	0
NC_004718.3;NP_828849.2;SARS-CoV_orf1ab;1058	0.15	0
NC_004718.3;NP_828849.2;SARS-CoV_orf1ab;1059	0.15	0.025
NC_004718.3;NP_828849.2;SARS-CoV_orf1ab;1060	0.2	0.025
NC_004718.3;NP_828849.2;SARS-CoV_orf1ab;1061	0.1	0.025
NC_004718.3;NP_828849.2;SARS-CoV_orf1ab;1062	0.1	0.05
NC_004718.3;NP_828849.2;SARS-CoV_orf1ab;1063	0.15	0.025
NC_004718.3;NP_828849.2;SARS-CoV_orf1ab;1064	0.15	0.05
NC_004718.3;NP_828849.2;SARS-CoV_orf1ab;1065	0.2	0.05
NC_004718.3;NP_828849.2;SARS-CoV_orf1ab;1066	0	0
NC_004718.3;NP_828849.2;SARS-CoV_orf1ab;1067	0	0
NC_004718.3;NP_828849.2;SARS-CoV_orf1ab;1068	0	0
NC_004718.3;NP_828849.2;SARS-CoV_orf1ab;1069	0	0.025
NC_004718.3;NP_828849.2;SARS-CoV_orf1ab;1070	0	0
NC_004718.3;NP_828849.2;SARS-CoV_orf1ab;1071	0	0
NC_004718.3;NP_828849.2;SARS-CoV_orf1ab;1072	0	0
NC_004718.3;NP_828849.2;SARS-CoV_orf1ab;1073	0	0
NC_004718.3;NP_828849.2;SARS-CoV_orf1ab;1074	0	0
NC_004718.3;NP_828849.2;SARS-CoV_orf1ab;1075	0	0
NC_004718.3;NP_828849.2;SARS-CoV_orf1ab;1076	0	0
NC_004718.3;NP_828849.2;SARS-CoV_orf1ab;1077	0	0
NC_004718.3;NP_828849.2;SARS-CoV_orf1ab;1078	0	0
NC_004718.3;NP_828849.2;SARS-CoV_orf1ab;1079	0	0
NC_004718.3;NP_828849.2;SARS-CoV_orf1ab;1080	0	0
NC_004718.3;NP_828849.2;SARS-CoV_orf1ab;1081	0	0
NC_004718.3;NP_828849.2;SARS-CoV_orf1ab;1082	0	0
NC_004718.3;NP_828849.2;SARS-CoV_orf1ab;1083	0	0
NC_004718.3;NP_828849.2;SARS-CoV_orf1ab;1084	0	0
NC_004718.3;NP_828849.2;SARS-CoV_orf1ab;1085	0	0
NC_004718.3;NP_828849.2;SARS-CoV_orf1ab;1086	0	0
NC_004718.3;NP_828849.2;SARS-CoV_orf1ab;1087	0	0
NC_004718.3;NP_828849.2;SARS-CoV_orf1ab;1088	0	0
NC_004718.3;NP_828849.2;SARS-CoV_orf1ab;1089	0	0.05
NC_004718.3;NP_828849.2;SARS-CoV_orf1ab;1090	0.05	0.025
NC_004718.3;NP_828849.2;SARS-CoV_orf1ab;1091	0.05	0.05
NC_004718.3;NP_828849.2;SARS-CoV_orf1ab;1092	0	0.05
NC_004718.3;NP_828849.2;SARS-CoV_orf1ab;1093	0.05	0.025
NC_004718.3;NP_828849.2;SARS-CoV_orf1ab;1094	0	0.05
NC_004718.3;NP_828849.2;SARS-CoV_orf1ab;1095	0.05	0.05
NC_004718.3;NP_828849.2;SARS-CoV_orf1ab;1096	0.05	0.05
NC_004718.3;NP_828849.2;SARS-CoV_orf1ab;1097	0.05	0.075
NC_004718.3;NP_828849.2;SARS-CoV_orf1ab;1098	0	0.025
NC_004718.3;NP_828849.2;SARS-CoV_orf1ab;1099	0	0.05
NC_004718.3;NP_828849.2;SARS-CoV_orf1ab;1100	0	0.025
NC_004718.3;NP_828849.2;SARS-CoV_orf1ab;1101	0	0.075
NC_004718.3;NP_828849.2;SARS-CoV_orf1ab;1102	0.05	0.075
NC_004718.3;NP_828849.2;SARS-CoV_orf1ab;1103	0.05	0.075
NC_004718.3;NP_828849.2;SARS-CoV_orf1ab;1104	0.1	0.1
NC_004718.3;NP_828849.2;SARS-CoV_orf1ab;1105	0	0.05
NC_004718.3;NP_828849.2;SARS-CoV_orf1ab;1106	0	0.05
NC_004718.3;NP_828849.2;SARS-CoV_orf1ab;1107	0	0.075
NC_004718.3;NP_828849.2;SARS-CoV_orf1ab;1108	0	0.025
NC_004718.3;NP_828849.2;SARS-CoV_orf1ab;1109	0	0.025
NC_004718.3;NP_828849.2;SARS-CoV_orf1ab;1110	0.1	0.05
NC_004718.3;NP_828849.2;SARS-CoV_orf1ab;1111	0	0
NC_004718.3;NP_828849.2;SARS-CoV_orf1ab;1112	0	0.025
NC_004718.3;NP_828849.2;SARS-CoV_orf1ab;1113	0	0
NC_004718.3;NP_828849.2;SARS-CoV_orf1ab;1114	0	0
NC_004718.3;NP_828849.2;SARS-CoV_orf1ab;1115	0	0
NC_004718.3;NP_828849.2;SARS-CoV_orf1ab;1116	0	0
NC_004718.3;NP_828849.2;SARS-CoV_orf1ab;1117	0	0
NC_004718.3;NP_828849.2;SARS-CoV_orf1ab;1118	0	0
NC_004718.3;NP_828849.2;SARS-CoV_orf1ab;1119	0	0
NC_004718.3;NP_828849.2;SARS-CoV_orf1ab;1120	0	0
NC_004718.3;NP_828849.2;SARS-CoV_orf1ab;1121	0	0
NC_004718.3;NP_828849.2;SARS-CoV_orf1ab;1122	0	0
NC_004718.3;NP_828849.2;SARS-CoV_orf1ab;1123	0	0
NC_004718.3;NP_828849.2;SARS-CoV_orf1ab;1124	0	0
NC_004718.3;NP_828849.2;SARS-CoV_orf1ab;1125	0	0
NC_004718.3;NP_828849.2;SARS-CoV_orf1ab;1126	0	0
NC_004718.3;NP_828849.2;SARS-CoV_orf1ab;1127	0	0
NC_004718.3;NP_828849.2;SARS-CoV_orf1ab;1128	0	0
NC_004718.3;NP_828849.2;SARS-CoV_orf1ab;1129	0	0
NC_004718.3;NP_828849.2;SARS-CoV_orf1ab;1130	0	0
NC_004718.3;NP_828849.2;SARS-CoV_orf1ab;1131	0	0
NC_004718.3;NP_828849.2;SARS-CoV_orf1ab;1132	0	0
NC_004718.3;NP_828849.2;SARS-CoV_orf1ab;1133	0	0
NC_004718.3;NP_828849.2;SARS-CoV_orf1ab;1134	0	0
NC_004718.3;NP_828849.2;SARS-CoV_orf1ab;1135	0	0
NC_004718.3;NP_828849.2;SARS-CoV_orf1ab;1136	0	0
NC_004718.3;NP_828849.2;SARS-CoV_orf1ab;1137	0	0
NC_004718.3;NP_828849.2;SARS-CoV_orf1ab;1138	0	0
NC_004718.3;NP_828849.2;SARS-CoV_orf1ab;1139	0	0
NC_004718.3;NP_828849.2;SARS-CoV_orf1ab;1140	0	0
NC_004718.3;NP_828849.2;SARS-CoV_orf1ab;1141	0	0
NC_004718.3;NP_828849.2;SARS-CoV_orf1ab;1142	0	0
NC_004718.3;NP_828849.2;SARS-CoV_orf1ab;1143	0	0
NC_004718.3;NP_828849.2;SARS-CoV_orf1ab;1144	0	0
NC_004718.3;NP_828849.2;SARS-CoV_orf1ab;1145	0	0
NC_004718.3;NP_828849.2;SARS-CoV_orf1ab;1146	0	0
NC_004718.3;NP_828849.2;SARS-CoV_orf1ab;1147	0	0
NC_004718.3;NP_828849.2;SARS-CoV_orf1ab;1148	0	0
NC_004718.3;NP_828849.2;SARS-CoV_orf1ab;1149	0	0
NC_004718.3;NP_828849.2;SARS-CoV_orf1ab;1150	0	0.025
NC_004718.3;NP_828849.2;SARS-CoV_orf1ab;1151	0	0
NC_004718.3;NP_828849.2;SARS-CoV_orf1ab;1152	0	0
NC_004718.3;NP_828849.2;SARS-CoV_orf1ab;1153	0	0
NC_004718.3;NP_828849.2;SARS-CoV_orf1ab;1154	0	0
NC_004718.3;NP_828849.2;SARS-CoV_orf1ab;1155	0	0
NC_004718.3;NP_828849.2;SARS-CoV_orf1ab;1156	0	0
NC_004718.3;NP_828849.2;SARS-CoV_orf1ab;1157	0	0
NC_004718.3;NP_828849.2;SARS-CoV_orf1ab;1158	0.05	0.05
NC_004718.3;NP_828849.2;SARS-CoV_orf1ab;1159	0	0.025
NC_004718.3;NP_828849.2;SARS-CoV_orf1ab;1160	0	0.075
NC_004718.3;NP_828849.2;SARS-CoV_orf1ab;1161	0	0.075
NC_004718.3;NP_828849.2;SARS-CoV_orf1ab;1162	0	0.075
NC_004718.3;NP_828849.2;SARS-CoV_orf1ab;1163	0	0.075
NC_004718.3;NP_828849.2;SARS-CoV_orf1ab;1164	0.05	0.15
NC_004718.3;NP_828849.2;SARS-CoV_orf1ab;1165	0.35	0.475
NC_004718.3;NP_828849.2;SARS-CoV_orf1ab;1166	0.4	0.45
NC_004718.3;NP_828849.2;SARS-CoV_orf1ab;1167	0.45	0.4
NC_004718.3;NP_828849.2;SARS-CoV_orf1ab;1168	0.4	0.4
NC_004718.3;NP_828849.2;SARS-CoV_orf1ab;1169	0.4	0.25
NC_004718.3;NP_828849.2;SARS-CoV_orf1ab;1170	0.45	0.375
NC_004718.3;NP_828849.2;SARS-CoV_orf1ab;1171	0.4	0.35
NC_004718.3;NP_828849.2;SARS-CoV_orf1ab;1172	0.4	0.4
NC_004718.3;NP_828849.2;SARS-CoV_orf1ab;1173	0.4	0.325
NC_004718.3;NP_828849.2;SARS-CoV_orf1ab;1174	0	0.025
NC_004718.3;NP_828849.2;SARS-CoV_orf1ab;1175	0	0.025
NC_004718.3;NP_828849.2;SARS-CoV_orf1ab;1176	0	0.025
NC_004718.3;NP_828849.2;SARS-CoV_orf1ab;1177	0	0
NC_004718.3;NP_828849.2;SARS-CoV_orf1ab;1178	0	0
NC_004718.3;NP_828849.2;SARS-CoV_orf1ab;1179	0	0
NC_004718.3;NP_828849.2;SARS-CoV_orf1ab;1180	0	0
NC_004718.3;NP_828849.2;SARS-CoV_orf1ab;1181	0	0
NC_004718.3;NP_828849.2;SARS-CoV_orf1ab;1182	0	0
NC_004718.3;NP_828849.2;SARS-CoV_orf1ab;1183	0	0
NC_004718.3;NP_828849.2;SARS-CoV_orf1ab;1184	0	0
NC_004718.3;NP_828849.2;SARS-CoV_orf1ab;1185	0	0
NC_004718.3;NP_828849.2;SARS-CoV_orf1ab;1186	0	0
NC_004718.3;NP_828849.2;SARS-CoV_orf1ab;1187	0	0
NC_004718.3;NP_828849.2;SARS-CoV_orf1ab;1188	0	0
NC_004718.3;NP_828849.2;SARS-CoV_orf1ab;1189	0	0
NC_004718.3;NP_828849.2;SARS-CoV_orf1ab;1190	0.05	0
NC_004718.3;NP_828849.2;SARS-CoV_orf1ab;1191	0.05	0
NC_004718.3;NP_828849.2;SARS-CoV_orf1ab;1192	0.1	0.05
NC_004718.3;NP_828849.2;SARS-CoV_orf1ab;1193	0	0.05
NC_004718.3;NP_828849.2;SARS-CoV_orf1ab;1194	0	0.025
NC_004718.3;NP_828849.2;SARS-CoV_orf1ab;1195	0	0.025
NC_004718.3;NP_828849.2;SARS-CoV_orf1ab;1196	0.05	0.025
NC_004718.3;NP_828849.2;SARS-CoV_orf1ab;1197	0.05	0.025
NC_004718.3;NP_828849.2;SARS-CoV_orf1ab;1198	0.05	0.025
NC_004718.3;NP_828849.2;SARS-CoV_orf1ab;1199	0.15	0.075
NC_004718.3;NP_828849.2;SARS-CoV_orf1ab;1200	0.15	0.175
NC_004718.3;NP_828849.2;SARS-CoV_orf1ab;1201	0.1	0.2
NC_004718.3;NP_828849.2;SARS-CoV_orf1ab;1202	0	0
NC_004718.3;NP_828849.2;SARS-CoV_orf1ab;1203	0	0.025
NC_004718.3;NP_828849.2;SARS-CoV_orf1ab;1204	0	0.025
NC_004718.3;NP_828849.2;SARS-CoV_orf1ab;1205	0	0
NC_004718.3;NP_828849.2;SARS-CoV_orf1ab;1206	0	0
NC_004718.3;NP_828849.2;SARS-CoV_orf1ab;1207	0	0
NC_004718.3;NP_828849.2;SARS-CoV_orf1ab;1208	0	0
NC_004718.3;NP_828849.2;SARS-CoV_orf1ab;1209	0	0
NC_004718.3;NP_828849.2;SARS-CoV_orf1ab;1210	0	0
NC_004718.3;NP_828849.2;SARS-CoV_orf1ab;1211	0	0
NC_004718.3;NP_828849.2;SARS-CoV_orf1ab;1212	0	0
NC_004718.3;NP_828849.2;SARS-CoV_orf1ab;1213	0.05	0.025
NC_004718.3;NP_828849.2;SARS-CoV_orf1ab;1214	0	0.025
NC_004718.3;NP_828849.2;SARS-CoV_orf1ab;1215	0	0.025
NC_004718.3;NP_828849.2;SARS-CoV_orf1ab;1216	0	0.025
NC_004718.3;NP_828849.2;SARS-CoV_orf1ab;1217	0	0.025
NC_004718.3;NP_828849.2;SARS-CoV_orf1ab;1218	0	0
NC_004718.3;NP_828849.2;SARS-CoV_orf1ab;1219	0	0
NC_004718.3;NP_828849.2;SARS-CoV_orf1ab;1220	0	0
NC_004718.3;NP_828849.2;SARS-CoV_orf1ab;1221	0	0.025
NC_004718.3;NP_828849.2;SARS-CoV_orf1ab;1222	0	0
NC_004718.3;NP_828849.2;SARS-CoV_orf1ab;1223	0	0
NC_004718.3;NP_828849.2;SARS-CoV_orf1ab;1224	0	0
NC_004718.3;NP_828849.2;SARS-CoV_orf1ab;1225	0	0
NC_004718.3;NP_828849.2;SARS-CoV_orf1ab;1226	0	0
NC_004718.3;NP_828849.2;SARS-CoV_orf1ab;1227	0	0
NC_004718.3;NP_828849.2;SARS-CoV_orf1ab;1228	0	0
NC_004718.3;NP_828849.2;SARS-CoV_orf1ab;1229	0	0
NC_004718.3;NP_828849.2;SARS-CoV_orf1ab;1230	0	0.05
NC_004718.3;NP_828849.2;SARS-CoV_orf1ab;1231	0.15	0.05
NC_004718.3;NP_828849.2;SARS-CoV_orf1ab;1232	0.1	0.075
NC_004718.3;NP_828849.2;SARS-CoV_orf1ab;1233	0.05	0.05
NC_004718.3;NP_828849.2;SARS-CoV_orf1ab;1234	0.05	0.025
NC_004718.3;NP_828849.2;SARS-CoV_orf1ab;1235	0	0
NC_004718.3;NP_828849.2;SARS-CoV_orf1ab;1236	0	0.025
NC_004718.3;NP_828849.2;SARS-CoV_orf1ab;1237	0	0
NC_004718.3;NP_828849.2;SARS-CoV_orf1ab;1238	0	0
NC_004718.3;NP_828849.2;SARS-CoV_orf1ab;1239	0	0
NC_004718.3;NP_828849.2;SARS-CoV_orf1ab;1240	0.05	0
NC_004718.3;NP_828849.2;SARS-CoV_orf1ab;1241	0	0
NC_004718.3;NP_828849.2;SARS-CoV_orf1ab;1242	0	0
NC_004718.3;NP_828849.2;SARS-CoV_orf1ab;1243	0	0
NC_004718.3;NP_828849.2;SARS-CoV_orf1ab;1244	0	0
NC_004718.3;NP_828849.2;SARS-CoV_orf1ab;1245	0	0
NC_004718.3;NP_828849.2;SARS-CoV_orf1ab;1246	0	0.025
NC_004718.3;NP_828849.2;SARS-CoV_orf1ab;1247	0	0.025
NC_004718.3;NP_828849.2;SARS-CoV_orf1ab;1248	0	0
NC_004718.3;NP_828849.2;SARS-CoV_orf1ab;1249	0	0
NC_004718.3;NP_828849.2;SARS-CoV_orf1ab;1250	0.05	0
NC_004718.3;NP_828849.2;SARS-CoV_orf1ab;1251	0	0
NC_004718.3;NP_828849.2;SARS-CoV_orf1ab;1252	0	0
NC_004718.3;NP_828849.2;SARS-CoV_orf1ab;1253	0	0
NC_004718.3;NP_828849.2;SARS-CoV_orf1ab;1254	0	0
NC_004718.3;NP_828849.2;SARS-CoV_orf1ab;1255	0	0
NC_004718.3;NP_828849.2;SARS-CoV_orf1ab;1256	0	0
NC_004718.3;NP_828849.2;SARS-CoV_orf1ab;1257	0	0
NC_004718.3;NP_828849.2;SARS-CoV_orf1ab;1258	0	0
NC_004718.3;NP_828849.2;SARS-CoV_orf1ab;1259	0	0
NC_004718.3;NP_828849.2;SARS-CoV_orf1ab;1260	0	0
NC_004718.3;NP_828849.2;SARS-CoV_orf1ab;1261	0	0
NC_004718.3;NP_828849.2;SARS-CoV_orf1ab;1262	0	0
NC_004718.3;NP_828849.2;SARS-CoV_orf1ab;1263	0	0
NC_004718.3;NP_828849.2;SARS-CoV_orf1ab;1264	0	0.025
NC_004718.3;NP_828849.2;SARS-CoV_orf1ab;1265	0	0
NC_004718.3;NP_828849.2;SARS-CoV_orf1ab;1266	0	0
NC_004718.3;NP_828849.2;SARS-CoV_orf1ab;1267	0	0
NC_004718.3;NP_828849.2;SARS-CoV_orf1ab;1268	0	0
NC_004718.3;NP_828849.2;SARS-CoV_orf1ab;1269	0	0
NC_004718.3;NP_828849.2;SARS-CoV_orf1ab;1270	0	0
NC_004718.3;NP_828849.2;SARS-CoV_orf1ab;1271	0	0
NC_004718.3;NP_828849.2;SARS-CoV_orf1ab;1272	0.05	0
NC_004718.3;NP_828849.2;SARS-CoV_orf1ab;1273	0.05	0.025
NC_004718.3;NP_828849.2;SARS-CoV_orf1ab;1274	0.05	0.025
NC_004718.3;NP_828849.2;SARS-CoV_orf1ab;1275	0.05	0.05
NC_004718.3;NP_828849.2;SARS-CoV_orf1ab;1276	0.05	0.025
NC_004718.3;NP_828849.2;SARS-CoV_orf1ab;1277	0.05	0.025
NC_004718.3;NP_828849.2;SARS-CoV_orf1ab;1278	0.05	0
NC_004718.3;NP_828849.2;SARS-CoV_orf1ab;1279	0	0
NC_004718.3;NP_828849.2;SARS-CoV_orf1ab;1280	0	0
NC_004718.3;NP_828849.2;SARS-CoV_orf1ab;1281	0	0
NC_004718.3;NP_828849.2;SARS-CoV_orf1ab;1282	0	0
NC_004718.3;NP_828849.2;SARS-CoV_orf1ab;1283	0	0
NC_004718.3;NP_828849.2;SARS-CoV_orf1ab;1284	0	0
NC_004718.3;NP_828849.2;SARS-CoV_orf1ab;1285	0	0
NC_004718.3;NP_828849.2;SARS-CoV_orf1ab;1286	0	0.025
NC_004718.3;NP_828849.2;SARS-CoV_orf1ab;1287	0.05	0.025
NC_004718.3;NP_828849.2;SARS-CoV_orf1ab;1288	0	0.025
NC_004718.3;NP_828849.2;SARS-CoV_orf1ab;1289	0	0.025
NC_004718.3;NP_828849.2;SARS-CoV_orf1ab;1290	0	0
NC_004718.3;NP_828849.2;SARS-CoV_orf1ab;1291	0	0
NC_004718.3;NP_828849.2;SARS-CoV_orf1ab;1292	0	0
NC_004718.3;NP_828849.2;SARS-CoV_orf1ab;1293	0	0
NC_004718.3;NP_828849.2;SARS-CoV_orf1ab;1294	0	0.025
NC_004718.3;NP_828849.2;SARS-CoV_orf1ab;1295	0.05	0.025
NC_004718.3;NP_828849.2;SARS-CoV_orf1ab;1296	0.1	0.025
NC_004718.3;NP_828849.2;SARS-CoV_orf1ab;1297	0.05	0.025
NC_004718.3;NP_828849.2;SARS-CoV_orf1ab;1298	0	0
NC_004718.3;NP_828849.2;SARS-CoV_orf1ab;1299	0	0
NC_004718.3;NP_828849.2;SARS-CoV_orf1ab;1300	0.05	0
NC_004718.3;NP_828849.2;SARS-CoV_orf1ab;1301	0	0
NC_004718.3;NP_828849.2;SARS-CoV_orf1ab;1302	0	0
NC_004718.3;NP_828849.2;SARS-CoV_orf1ab;1303	0	0
NC_004718.3;NP_828849.2;SARS-CoV_orf1ab;1304	0	0
NC_004718.3;NP_828849.2;SARS-CoV_orf1ab;1305	0	0
NC_004718.3;NP_828849.2;SARS-CoV_orf1ab;1306	0	0
NC_004718.3;NP_828849.2;SARS-CoV_orf1ab;1307	0	0.025
NC_004718.3;NP_828849.2;SARS-CoV_orf1ab;1308	0	0.025
NC_004718.3;NP_828849.2;SARS-CoV_orf1ab;1309	0	0
NC_004718.3;NP_828849.2;SARS-CoV_orf1ab;1310	0	0
NC_004718.3;NP_828849.2;SARS-CoV_orf1ab;1311	0	0
NC_004718.3;NP_828849.2;SARS-CoV_orf1ab;1312	0	0
NC_004718.3;NP_828849.2;SARS-CoV_orf1ab;1313	0	0.025
NC_004718.3;NP_828849.2;SARS-CoV_orf1ab;1314	0	0
NC_004718.3;NP_828849.2;SARS-CoV_orf1ab;1315	0	0
NC_004718.3;NP_828849.2;SARS-CoV_orf1ab;1316	0	0
NC_004718.3;NP_828849.2;SARS-CoV_orf1ab;1317	0	0
NC_004718.3;NP_828849.2;SARS-CoV_orf1ab;1318	0	0
NC_004718.3;NP_828849.2;SARS-CoV_orf1ab;1319	0	0.025
NC_004718.3;NP_828849.2;SARS-CoV_orf1ab;1320	0	0
NC_004718.3;NP_828849.2;SARS-CoV_orf1ab;1321	0	0.025
NC_004718.3;NP_828849.2;SARS-CoV_orf1ab;1322	0	0.025
NC_004718.3;NP_828849.2;SARS-CoV_orf1ab;1323	0	0.05
NC_004718.3;NP_828849.2;SARS-CoV_orf1ab;1324	0	0
NC_004718.3;NP_828849.2;SARS-CoV_orf1ab;1325	0	0
NC_004718.3;NP_828849.2;SARS-CoV_orf1ab;1326	0	0
NC_004718.3;NP_828849.2;SARS-CoV_orf1ab;1327	0	0
NC_004718.3;NP_828849.2;SARS-CoV_orf1ab;1328	0	0
NC_004718.3;NP_828849.2;SARS-CoV_orf1ab;1329	0	0
NC_004718.3;NP_828849.2;SARS-CoV_orf1ab;1330	0	0
NC_004718.3;NP_828849.2;SARS-CoV_orf1ab;1331	0	0
NC_004718.3;NP_828849.2;SARS-CoV_orf1ab;1332	0	0
NC_004718.3;NP_828849.2;SARS-CoV_orf1ab;1333	0	0
NC_004718.3;NP_828849.2;SARS-CoV_orf1ab;1334	0	0
NC_004718.3;NP_828849.2;SARS-CoV_orf1ab;1335	0.05	0
NC_004718.3;NP_828849.2;SARS-CoV_orf1ab;1336	0	0
NC_004718.3;NP_828849.2;SARS-CoV_orf1ab;1337	0	0
NC_004718.3;NP_828849.2;SARS-CoV_orf1ab;1338	0	0
NC_004718.3;NP_828849.2;SARS-CoV_orf1ab;1339	0	0
NC_004718.3;NP_828849.2;SARS-CoV_orf1ab;1340	0	0
NC_004718.3;NP_828849.2;SARS-CoV_orf1ab;1341	0.05	0.025
NC_004718.3;NP_828849.2;SARS-CoV_orf1ab;1342	0	0
NC_004718.3;NP_828849.2;SARS-CoV_orf1ab;1343	0	0
NC_004718.3;NP_828849.2;SARS-CoV_orf1ab;1344	0	0
NC_004718.3;NP_828849.2;SARS-CoV_orf1ab;1345	0	0.025
NC_004718.3;NP_828849.2;SARS-CoV_orf1ab;1346	0	0
NC_004718.3;NP_828849.2;SARS-CoV_orf1ab;1347	0	0
NC_004718.3;NP_828849.2;SARS-CoV_orf1ab;1348	0	0.05
NC_004718.3;NP_828849.2;SARS-CoV_orf1ab;1349	0	0.025
NC_004718.3;NP_828849.2;SARS-CoV_orf1ab;1350	0	0
NC_004718.3;NP_828849.2;SARS-CoV_orf1ab;1351	0	0.025
NC_004718.3;NP_828849.2;SARS-CoV_orf1ab;1352	0	0
NC_004718.3;NP_828849.2;SARS-CoV_orf1ab;1353	0	0
NC_004718.3;NP_828849.2;SARS-CoV_orf1ab;1354	0	0
NC_004718.3;NP_828849.2;SARS-CoV_orf1ab;1355	0	0
NC_004718.3;NP_828849.2;SARS-CoV_orf1ab;1356	0	0.025
NC_004718.3;NP_828849.2;SARS-CoV_orf1ab;1357	0	0
NC_004718.3;NP_828849.2;SARS-CoV_orf1ab;1358	0.05	0.025
NC_004718.3;NP_828849.2;SARS-CoV_orf1ab;1359	0.05	0.025
NC_004718.3;NP_828849.2;SARS-CoV_orf1ab;1360	0	0
NC_004718.3;NP_828849.2;SARS-CoV_orf1ab;1361	0	0
NC_004718.3;NP_828849.2;SARS-CoV_orf1ab;1362	0	0
NC_004718.3;NP_828849.2;SARS-CoV_orf1ab;1363	0	0
NC_004718.3;NP_828849.2;SARS-CoV_orf1ab;1364	0	0
NC_004718.3;NP_828849.2;SARS-CoV_orf1ab;1365	0	0
NC_004718.3;NP_828849.2;SARS-CoV_orf1ab;1366	0	0
NC_004718.3;NP_828849.2;SARS-CoV_orf1ab;1367	0	0
NC_004718.3;NP_828849.2;SARS-CoV_orf1ab;1368	0	0
NC_004718.3;NP_828849.2;SARS-CoV_orf1ab;1369	0	0
NC_004718.3;NP_828849.2;SARS-CoV_orf1ab;1370	0	0
NC_004718.3;NP_828849.2;SARS-CoV_orf1ab;1371	0	0
NC_004718.3;NP_828849.2;SARS-CoV_orf1ab;1372	0.05	0
NC_004718.3;NP_828849.2;SARS-CoV_orf1ab;1373	0.05	0
NC_004718.3;NP_828849.2;SARS-CoV_orf1ab;1374	0.1	0
NC_004718.3;NP_828849.2;SARS-CoV_orf1ab;1375	0.1	0
NC_004718.3;NP_828849.2;SARS-CoV_orf1ab;1376	0.15	0.025
NC_004718.3;NP_828849.2;SARS-CoV_orf1ab;1377	0.1	0
NC_004718.3;NP_828849.2;SARS-CoV_orf1ab;1378	0.1	0
NC_004718.3;NP_828849.2;SARS-CoV_orf1ab;1379	0.1	0
NC_004718.3;NP_828849.2;SARS-CoV_orf1ab;1380	0.1	0.025
NC_004718.3;NP_828849.2;SARS-CoV_orf1ab;1381	0.1	0
NC_004718.3;NP_828849.2;SARS-CoV_orf1ab;1382	0.05	0.025
NC_004718.3;NP_828849.2;SARS-CoV_orf1ab;1383	0	0.025
NC_004718.3;NP_828849.2;SARS-CoV_orf1ab;1384	0	0
NC_004718.3;NP_828849.2;SARS-CoV_orf1ab;1385	0	0
NC_004718.3;NP_828849.2;SARS-CoV_orf1ab;1386	0	0
NC_004718.3;NP_828849.2;SARS-CoV_orf1ab;1387	0	0
NC_004718.3;NP_828849.2;SARS-CoV_orf1ab;1388	0	0
NC_004718.3;NP_828849.2;SARS-CoV_orf1ab;1389	0	0
NC_004718.3;NP_828849.2;SARS-CoV_orf1ab;1390	0.05	0.075
NC_004718.3;NP_828849.2;SARS-CoV_orf1ab;1391	0	0
NC_004718.3;NP_828849.2;SARS-CoV_orf1ab;1392	0	0
NC_004718.3;NP_828849.2;SARS-CoV_orf1ab;1393	0	0
NC_004718.3;NP_828849.2;SARS-CoV_orf1ab;1394	0	0
NC_004718.3;NP_828849.2;SARS-CoV_orf1ab;1395	0	0
NC_004718.3;NP_828849.2;SARS-CoV_orf1ab;1396	0	0
NC_004718.3;NP_828849.2;SARS-CoV_orf1ab;1397	0	0
NC_004718.3;NP_828849.2;SARS-CoV_orf1ab;1398	0	0
NC_004718.3;NP_828849.2;SARS-CoV_orf1ab;1399	0	0
NC_004718.3;NP_828849.2;SARS-CoV_orf1ab;1400	0	0
NC_004718.3;NP_828849.2;SARS-CoV_orf1ab;1401	0	0
NC_004718.3;NP_828849.2;SARS-CoV_orf1ab;1402	0	0
NC_004718.3;NP_828849.2;SARS-CoV_orf1ab;1403	0	0.025
NC_004718.3;NP_828849.2;SARS-CoV_orf1ab;1404	0	0
NC_004718.3;NP_828849.2;SARS-CoV_orf1ab;1405	0	0.025
NC_004718.3;NP_828849.2;SARS-CoV_orf1ab;1406	0.05	0.025
NC_004718.3;NP_828849.2;SARS-CoV_orf1ab;1407	0	0.025
NC_004718.3;NP_828849.2;SARS-CoV_orf1ab;1408	0	0.025
NC_004718.3;NP_828849.2;SARS-CoV_orf1ab;1409	0.05	0
NC_004718.3;NP_828849.2;SARS-CoV_orf1ab;1410	0	0
NC_004718.3;NP_828849.2;SARS-CoV_orf1ab;1411	0.1	0
NC_004718.3;NP_828849.2;SARS-CoV_orf1ab;1412	0.15	0
NC_004718.3;NP_828849.2;SARS-CoV_orf1ab;1413	0.05	0
NC_004718.3;NP_828849.2;SARS-CoV_orf1ab;1414	0	0.025
NC_004718.3;NP_828849.2;SARS-CoV_orf1ab;1415	0	0
NC_004718.3;NP_828849.2;SARS-CoV_orf1ab;1416	0.1	0.025
NC_004718.3;NP_828849.2;SARS-CoV_orf1ab;1417	0	0
NC_004718.3;NP_828849.2;SARS-CoV_orf1ab;1418	0	0
NC_004718.3;NP_828849.2;SARS-CoV_orf1ab;1419	0	0
NC_004718.3;NP_828849.2;SARS-CoV_orf1ab;1420	0	0
NC_004718.3;NP_828849.2;SARS-CoV_orf1ab;1421	0	0
NC_004718.3;NP_828849.2;SARS-CoV_orf1ab;1422	0	0.025
NC_004718.3;NP_828849.2;SARS-CoV_orf1ab;1423	0	0.025
NC_004718.3;NP_828849.2;SARS-CoV_orf1ab;1424	0.05	0.1
NC_004718.3;NP_828849.2;SARS-CoV_orf1ab;1425	0	0.05
NC_004718.3;NP_828849.2;SARS-CoV_orf1ab;1426	0	0.05
NC_004718.3;NP_828849.2;SARS-CoV_orf1ab;1427	0	0.05
NC_004718.3;NP_828849.2;SARS-CoV_orf1ab;1428	0	0.05
NC_004718.3;NP_828849.2;SARS-CoV_orf1ab;1429	0	0.05
NC_004718.3;NP_828849.2;SARS-CoV_orf1ab;1430	0	0.05
NC_004718.3;NP_828849.2;SARS-CoV_orf1ab;1431	0	0.025
NC_004718.3;NP_828849.2;SARS-CoV_orf1ab;1432	0	0.025
NC_004718.3;NP_828849.2;SARS-CoV_orf1ab;1433	0	0
NC_004718.3;NP_828849.2;SARS-CoV_orf1ab;1434	0.05	0
NC_004718.3;NP_828849.2;SARS-CoV_orf1ab;1435	0	0
NC_004718.3;NP_828849.2;SARS-CoV_orf1ab;1436	0	0
NC_004718.3;NP_828849.2;SARS-CoV_orf1ab;1437	0	0.025
NC_004718.3;NP_828849.2;SARS-CoV_orf1ab;1438	0	0
NC_004718.3;NP_828849.2;SARS-CoV_orf1ab;1439	0	0
NC_004718.3;NP_828849.2;SARS-CoV_orf1ab;1440	0	0
NC_004718.3;NP_828849.2;SARS-CoV_orf1ab;1441	0	0
NC_004718.3;NP_828849.2;SARS-CoV_orf1ab;1442	0	0
NC_004718.3;NP_828849.2;SARS-CoV_orf1ab;1443	0	0.025
NC_004718.3;NP_828849.2;SARS-CoV_orf1ab;1444	0	0
NC_004718.3;NP_828849.2;SARS-CoV_orf1ab;1445	0	0
NC_004718.3;NP_828849.2;SARS-CoV_orf1ab;1446	0	0
NC_004718.3;NP_828849.2;SARS-CoV_orf1ab;1447	0	0
NC_004718.3;NP_828849.2;SARS-CoV_orf1ab;1448	0.05	0.05
NC_004718.3;NP_828849.2;SARS-CoV_orf1ab;1449	0	0.025
NC_004718.3;NP_828849.2;SARS-CoV_orf1ab;1450	0	0.075
NC_004718.3;NP_828849.2;SARS-CoV_orf1ab;1451	0	0.075
NC_004718.3;NP_828849.2;SARS-CoV_orf1ab;1452	0	0.025
NC_004718.3;NP_828849.2;SARS-CoV_orf1ab;1453	0	0
NC_004718.3;NP_828849.2;SARS-CoV_orf1ab;1454	0	0
NC_004718.3;NP_828849.2;SARS-CoV_orf1ab;1455	0	0
NC_004718.3;NP_828849.2;SARS-CoV_orf1ab;1456	0.05	0.075
NC_004718.3;NP_828849.2;SARS-CoV_orf1ab;1457	0.1	0.05
NC_004718.3;NP_828849.2;SARS-CoV_orf1ab;1458	0.05	0.05
NC_004718.3;NP_828849.2;SARS-CoV_orf1ab;1459	0.1	0.15
NC_004718.3;NP_828849.2;SARS-CoV_orf1ab;1460	0.05	0.1
NC_004718.3;NP_828849.2;SARS-CoV_orf1ab;1461	0.05	0.025
NC_004718.3;NP_828849.2;SARS-CoV_orf1ab;1462	0.05	0.1
NC_004718.3;NP_828849.2;SARS-CoV_orf1ab;1463	0.05	0.075
NC_004718.3;NP_828849.2;SARS-CoV_orf1ab;1464	0.05	0.025
NC_004718.3;NP_828849.2;SARS-CoV_orf1ab;1465	0.05	0.025
NC_004718.3;NP_828849.2;SARS-CoV_orf1ab;1466	0.05	0.025
NC_004718.3;NP_828849.2;SARS-CoV_orf1ab;1467	0	0
NC_004718.3;NP_828849.2;SARS-CoV_orf1ab;1468	0.05	0.025
NC_004718.3;NP_828849.2;SARS-CoV_orf1ab;1469	0.05	0.05
NC_004718.3;NP_828849.2;SARS-CoV_orf1ab;1470	0.05	0
NC_004718.3;NP_828849.2;SARS-CoV_orf1ab;1471	0.05	0
NC_004718.3;NP_828849.2;SARS-CoV_orf1ab;1472	0	0
NC_004718.3;NP_828849.2;SARS-CoV_orf1ab;1473	0	0
NC_004718.3;NP_828849.2;SARS-CoV_orf1ab;1474	0	0
NC_004718.3;NP_828849.2;SARS-CoV_orf1ab;1475	0	0
NC_004718.3;NP_828849.2;SARS-CoV_orf1ab;1476	0	0
NC_004718.3;NP_828849.2;SARS-CoV_orf1ab;1477	0	0
NC_004718.3;NP_828849.2;SARS-CoV_orf1ab;1478	0	0
NC_004718.3;NP_828849.2;SARS-CoV_orf1ab;1479	0	0
NC_004718.3;NP_828849.2;SARS-CoV_orf1ab;1480	0	0
NC_004718.3;NP_828849.2;SARS-CoV_orf1ab;1481	0	0
NC_004718.3;NP_828849.2;SARS-CoV_orf1ab;1482	0	0
NC_004718.3;NP_828849.2;SARS-CoV_orf1ab;1483	0	0
NC_004718.3;NP_828849.2;SARS-CoV_orf1ab;1484	0	0
NC_004718.3;NP_828849.2;SARS-CoV_orf1ab;1485	0.05	0.025
NC_004718.3;NP_828849.2;SARS-CoV_orf1ab;1486	0	0
NC_004718.3;NP_828849.2;SARS-CoV_orf1ab;1487	0	0.025
NC_004718.3;NP_828849.2;SARS-CoV_orf1ab;1488	0	0
NC_004718.3;NP_828849.2;SARS-CoV_orf1ab;1489	0	0
NC_004718.3;NP_828849.2;SARS-CoV_orf1ab;1490	0	0
NC_004718.3;NP_828849.2;SARS-CoV_orf1ab;1491	0	0
NC_004718.3;NP_828849.2;SARS-CoV_orf1ab;1492	0	0
NC_004718.3;NP_828849.2;SARS-CoV_orf1ab;1493	0	0
NC_004718.3;NP_828849.2;SARS-CoV_orf1ab;1494	0	0.075
NC_004718.3;NP_828849.2;SARS-CoV_orf1ab;1495	0	0.075
NC_004718.3;NP_828849.2;SARS-CoV_orf1ab;1496	0	0.075
NC_004718.3;NP_828849.2;SARS-CoV_orf1ab;1497	0	0.05
NC_004718.3;NP_828849.2;SARS-CoV_orf1ab;1498	0	0.05
NC_004718.3;NP_828849.2;SARS-CoV_orf1ab;1499	0	0.05
NC_004718.3;NP_828849.2;SARS-CoV_orf1ab;1500	0	0.05
NC_004718.3;NP_828849.2;SARS-CoV_orf1ab;1501	0	0.075
NC_004718.3;NP_828849.2;SARS-CoV_orf1ab;1502	0	0.05
NC_004718.3;NP_828849.2;SARS-CoV_orf1ab;1503	0.05	0.05
NC_004718.3;NP_828849.2;SARS-CoV_orf1ab;1504	0.05	0.025
NC_004718.3;NP_828849.2;SARS-CoV_orf1ab;1505	0.05	0
NC_004718.3;NP_828849.2;SARS-CoV_orf1ab;1506	0.05	0
NC_004718.3;NP_828849.2;SARS-CoV_orf1ab;1507	0	0
NC_004718.3;NP_828849.2;SARS-CoV_orf1ab;1508	0.05	0
NC_004718.3;NP_828849.2;SARS-CoV_orf1ab;1509	0.05	0.025
NC_004718.3;NP_828849.2;SARS-CoV_orf1ab;1510	0	0.025
NC_004718.3;NP_828849.2;SARS-CoV_orf1ab;1511	0	0
NC_004718.3;NP_828849.2;SARS-CoV_orf1ab;1512	0	0
NC_004718.3;NP_828849.2;SARS-CoV_orf1ab;1513	0	0
NC_004718.3;NP_828849.2;SARS-CoV_orf1ab;1514	0	0
NC_004718.3;NP_828849.2;SARS-CoV_orf1ab;1515	0	0
NC_004718.3;NP_828849.2;SARS-CoV_orf1ab;1516	0.05	0
NC_004718.3;NP_828849.2;SARS-CoV_orf1ab;1517	0.45	0.35
NC_004718.3;NP_828849.2;SARS-CoV_orf1ab;1518	0.15	0.125
NC_004718.3;NP_828849.2;SARS-CoV_orf1ab;1519	0	0.025
NC_004718.3;NP_828849.2;SARS-CoV_orf1ab;1520	0	0.025
NC_004718.3;NP_828849.2;SARS-CoV_orf1ab;1521	0	0.025
NC_004718.3;NP_828849.2;SARS-CoV_orf1ab;1522	0	0.025
NC_004718.3;NP_828849.2;SARS-CoV_orf1ab;1523	0	0.025
NC_004718.3;NP_828849.2;SARS-CoV_orf1ab;1524	0	0
NC_004718.3;NP_828849.2;SARS-CoV_orf1ab;1525	0	0
NC_004718.3;NP_828849.2;SARS-CoV_orf1ab;1526	0	0
NC_004718.3;NP_828849.2;SARS-CoV_orf1ab;1527	0	0
NC_004718.3;NP_828849.2;SARS-CoV_orf1ab;1528	0	0
NC_004718.3;NP_828849.2;SARS-CoV_orf1ab;1529	0	0
NC_004718.3;NP_828849.2;SARS-CoV_orf1ab;1530	0	0
NC_004718.3;NP_828849.2;SARS-CoV_orf1ab;1531	0	0
NC_004718.3;NP_828849.2;SARS-CoV_orf1ab;1532	0	0
NC_004718.3;NP_828849.2;SARS-CoV_orf1ab;1533	0	0
NC_004718.3;NP_828849.2;SARS-CoV_orf1ab;1534	0	0
NC_004718.3;NP_828849.2;SARS-CoV_orf1ab;1535	0	0
NC_004718.3;NP_828849.2;SARS-CoV_orf1ab;1536	0	0
NC_004718.3;NP_828849.2;SARS-CoV_orf1ab;1537	0	0
NC_004718.3;NP_828849.2;SARS-CoV_orf1ab;1538	0	0
NC_004718.3;NP_828849.2;SARS-CoV_orf1ab;1539	0	0
NC_004718.3;NP_828849.2;SARS-CoV_orf1ab;1540	0	0.025
NC_004718.3;NP_828849.2;SARS-CoV_orf1ab;1541	0	0.025
NC_004718.3;NP_828849.2;SARS-CoV_orf1ab;1542	0.05	0
NC_004718.3;NP_828849.2;SARS-CoV_orf1ab;1543	0	0
NC_004718.3;NP_828849.2;SARS-CoV_orf1ab;1544	0	0.025
NC_004718.3;NP_828849.2;SARS-CoV_orf1ab;1545	0.05	0.025
NC_004718.3;NP_828849.2;SARS-CoV_orf1ab;1546	0.05	0.025
NC_004718.3;NP_828849.2;SARS-CoV_orf1ab;1547	0	0.075
NC_004718.3;NP_828849.2;SARS-CoV_orf1ab;1548	0	0.075
NC_004718.3;NP_828849.2;SARS-CoV_orf1ab;1549	0	0.075
NC_004718.3;NP_828849.2;SARS-CoV_orf1ab;1550	0	0.1
NC_004718.3;NP_828849.2;SARS-CoV_orf1ab;1551	0	0.1
NC_004718.3;NP_828849.2;SARS-CoV_orf1ab;1552	0	0.05
NC_004718.3;NP_828849.2;SARS-CoV_orf1ab;1553	0	0.025
NC_004718.3;NP_828849.2;SARS-CoV_orf1ab;1554	0	0.025
NC_004718.3;NP_828849.2;SARS-CoV_orf1ab;1555	0	0.025
NC_004718.3;NP_828849.2;SARS-CoV_orf1ab;1556	0	0.025
NC_004718.3;NP_828849.2;SARS-CoV_orf1ab;1557	0	0
NC_004718.3;NP_828849.2;SARS-CoV_orf1ab;1558	0	0
NC_004718.3;NP_828849.2;SARS-CoV_orf1ab;1559	0	0
NC_004718.3;NP_828849.2;SARS-CoV_orf1ab;1560	0.2	0.125
NC_004718.3;NP_828849.2;SARS-CoV_orf1ab;1561	0	0
NC_004718.3;NP_828849.2;SARS-CoV_orf1ab;1562	0	0
NC_004718.3;NP_828849.2;SARS-CoV_orf1ab;1563	0	0
NC_004718.3;NP_828849.2;SARS-CoV_orf1ab;1564	0	0
NC_004718.3;NP_828849.2;SARS-CoV_orf1ab;1565	0	0
NC_004718.3;NP_828849.2;SARS-CoV_orf1ab;1566	0	0
NC_004718.3;NP_828849.2;SARS-CoV_orf1ab;1567	0	0
NC_004718.3;NP_828849.2;SARS-CoV_orf1ab;1568	0	0.025
NC_004718.3;NP_828849.2;SARS-CoV_orf1ab;1569	0	0.025
NC_004718.3;NP_828849.2;SARS-CoV_orf1ab;1570	0	0.025
NC_004718.3;NP_828849.2;SARS-CoV_orf1ab;1571	0	0.025
NC_004718.3;NP_828849.2;SARS-CoV_orf1ab;1572	0.15	0.125
NC_004718.3;NP_828849.2;SARS-CoV_orf1ab;1573	0	0.025
NC_004718.3;NP_828849.2;SARS-CoV_orf1ab;1574	0.05	0
NC_004718.3;NP_828849.2;SARS-CoV_orf1ab;1575	0	0
NC_004718.3;NP_828849.2;SARS-CoV_orf1ab;1576	0	0
NC_004718.3;NP_828849.2;SARS-CoV_orf1ab;1577	0	0
NC_004718.3;NP_828849.2;SARS-CoV_orf1ab;1578	0	0.025
NC_004718.3;NP_828849.2;SARS-CoV_orf1ab;1579	0.05	0
NC_004718.3;NP_828849.2;SARS-CoV_orf1ab;1580	0	0
NC_004718.3;NP_828849.2;SARS-CoV_orf1ab;1581	0	0
NC_004718.3;NP_828849.2;SARS-CoV_orf1ab;1582	0	0
NC_004718.3;NP_828849.2;SARS-CoV_orf1ab;1583	0	0
NC_004718.3;NP_828849.2;SARS-CoV_orf1ab;1584	0	0
NC_004718.3;NP_828849.2;SARS-CoV_orf1ab;1585	0	0
NC_004718.3;NP_828849.2;SARS-CoV_orf1ab;1586	0	0
NC_004718.3;NP_828849.2;SARS-CoV_orf1ab;1587	0	0
NC_004718.3;NP_828849.2;SARS-CoV_orf1ab;1588	0	0
NC_004718.3;NP_828849.2;SARS-CoV_orf1ab;1589	0	0
NC_004718.3;NP_828849.2;SARS-CoV_orf1ab;1590	0	0
NC_004718.3;NP_828849.2;SARS-CoV_orf1ab;1591	0	0
NC_004718.3;NP_828849.2;SARS-CoV_orf1ab;1592	0	0
NC_004718.3;NP_828849.2;SARS-CoV_orf1ab;1593	0	0
NC_004718.3;NP_828849.2;SARS-CoV_orf1ab;1594	0	0
NC_004718.3;NP_828849.2;SARS-CoV_orf1ab;1595	0	0
NC_004718.3;NP_828849.2;SARS-CoV_orf1ab;1596	0	0
NC_004718.3;NP_828849.2;SARS-CoV_orf1ab;1597	0	0
NC_004718.3;NP_828849.2;SARS-CoV_orf1ab;1598	0	0
NC_004718.3;NP_828849.2;SARS-CoV_orf1ab;1599	0	0
NC_004718.3;NP_828849.2;SARS-CoV_orf1ab;1600	0	0
NC_004718.3;NP_828849.2;SARS-CoV_orf1ab;1601	0	0
NC_004718.3;NP_828849.2;SARS-CoV_orf1ab;1602	0	0
NC_004718.3;NP_828849.2;SARS-CoV_orf1ab;1603	0	0
NC_004718.3;NP_828849.2;SARS-CoV_orf1ab;1604	0	0
NC_004718.3;NP_828849.2;SARS-CoV_orf1ab;1605	0	0.025
NC_004718.3;NP_828849.2;SARS-CoV_orf1ab;1606	0	0.025
NC_004718.3;NP_828849.2;SARS-CoV_orf1ab;1607	0	0.025
NC_004718.3;NP_828849.2;SARS-CoV_orf1ab;1608	0.05	0.025
NC_004718.3;NP_828849.2;SARS-CoV_orf1ab;1609	0.05	0.025
NC_004718.3;NP_828849.2;SARS-CoV_orf1ab;1610	0.05	0.025
NC_004718.3;NP_828849.2;SARS-CoV_orf1ab;1611	0.05	0.025
NC_004718.3;NP_828849.2;SARS-CoV_orf1ab;1612	0.05	0
NC_004718.3;NP_828849.2;SARS-CoV_orf1ab;1613	0.05	0.025
NC_004718.3;NP_828849.2;SARS-CoV_orf1ab;1614	0.05	0.05
NC_004718.3;NP_828849.2;SARS-CoV_orf1ab;1615	0.05	0
NC_004718.3;NP_828849.2;SARS-CoV_orf1ab;1616	0.05	0
NC_004718.3;NP_828849.2;SARS-CoV_orf1ab;1617	0	0
NC_004718.3;NP_828849.2;SARS-CoV_orf1ab;1618	0	0
NC_004718.3;NP_828849.2;SARS-CoV_orf1ab;1619	0	0
NC_004718.3;NP_828849.2;SARS-CoV_orf1ab;1620	0	0
NC_004718.3;NP_828849.2;SARS-CoV_orf1ab;1621	0	0
NC_004718.3;NP_828849.2;SARS-CoV_orf1ab;1622	0	0
NC_004718.3;NP_828849.2;SARS-CoV_orf1ab;1623	0	0
NC_004718.3;NP_828849.2;SARS-CoV_orf1ab;1624	0	0
NC_004718.3;NP_828849.2;SARS-CoV_orf1ab;1625	0.05	0
NC_004718.3;NP_828849.2;SARS-CoV_orf1ab;1626	0	0
NC_004718.3;NP_828849.2;SARS-CoV_orf1ab;1627	0	0
NC_004718.3;NP_828849.2;SARS-CoV_orf1ab;1628	0	0
NC_004718.3;NP_828849.2;SARS-CoV_orf1ab;1629	0	0
NC_004718.3;NP_828849.2;SARS-CoV_orf1ab;1630	0	0
NC_004718.3;NP_828849.2;SARS-CoV_orf1ab;1631	0	0
NC_004718.3;NP_828849.2;SARS-CoV_orf1ab;1632	0	0
NC_004718.3;NP_828849.2;SARS-CoV_orf1ab;1633	0	0
NC_004718.3;NP_828849.2;SARS-CoV_orf1ab;1634	0.05	0
NC_004718.3;NP_828849.2;SARS-CoV_orf1ab;1635	0.05	0
NC_004718.3;NP_828849.2;SARS-CoV_orf1ab;1636	0.05	0
NC_004718.3;NP_828849.2;SARS-CoV_orf1ab;1637	0.05	0
NC_004718.3;NP_828849.2;SARS-CoV_orf1ab;1638	0.05	0
NC_004718.3;NP_828849.2;SARS-CoV_orf1ab;1639	0.05	0
NC_004718.3;NP_828849.2;SARS-CoV_orf1ab;1640	0.05	0
NC_004718.3;NP_828849.2;SARS-CoV_orf1ab;1641	0.05	0
NC_004718.3;NP_828849.2;SARS-CoV_orf1ab;1642	0	0
NC_004718.3;NP_828849.2;SARS-CoV_orf1ab;1643	0	0
NC_004718.3;NP_828849.2;SARS-CoV_orf1ab;1644	0	0
NC_004718.3;NP_828849.2;SARS-CoV_orf1ab;1645	0	0
NC_004718.3;NP_828849.2;SARS-CoV_orf1ab;1646	0	0
NC_004718.3;NP_828849.2;SARS-CoV_orf1ab;1647	0	0
NC_004718.3;NP_828849.2;SARS-CoV_orf1ab;1648	0	0
NC_004718.3;NP_828849.2;SARS-CoV_orf1ab;1649	0	0
NC_004718.3;NP_828849.2;SARS-CoV_orf1ab;1650	0	0
NC_004718.3;NP_828849.2;SARS-CoV_orf1ab;1651	0	0
NC_004718.3;NP_828849.2;SARS-CoV_orf1ab;1652	0	0
NC_004718.3;NP_828849.2;SARS-CoV_orf1ab;1653	0	0
NC_004718.3;NP_828849.2;SARS-CoV_orf1ab;1654	0	0
NC_004718.3;NP_828849.2;SARS-CoV_orf1ab;1655	0	0
NC_004718.3;NP_828849.2;SARS-CoV_orf1ab;1656	0	0.025
NC_004718.3;NP_828849.2;SARS-CoV_orf1ab;1657	0	0
NC_004718.3;NP_828849.2;SARS-CoV_orf1ab;1658	0	0.025
NC_004718.3;NP_828849.2;SARS-CoV_orf1ab;1659	0	0
NC_004718.3;NP_828849.2;SARS-CoV_orf1ab;1660	0	0
NC_004718.3;NP_828849.2;SARS-CoV_orf1ab;1661	0.05	0
NC_004718.3;NP_828849.2;SARS-CoV_orf1ab;1662	0.1	0.05
NC_004718.3;NP_828849.2;SARS-CoV_orf1ab;1663	0	0.075
NC_004718.3;NP_828849.2;SARS-CoV_orf1ab;1664	0.1	0.05
NC_004718.3;NP_828849.2;SARS-CoV_orf1ab;1665	0	0
NC_004718.3;NP_828849.2;SARS-CoV_orf1ab;1666	0	0
NC_004718.3;NP_828849.2;SARS-CoV_orf1ab;1667	0	0.025
NC_004718.3;NP_828849.2;SARS-CoV_orf1ab;1668	0.05	0
NC_004718.3;NP_828849.2;SARS-CoV_orf1ab;1669	0.05	0.025
NC_004718.3;NP_828849.2;SARS-CoV_orf1ab;1670	0.1	0.075
NC_004718.3;NP_828849.2;SARS-CoV_orf1ab;1671	0.05	0.05
NC_004718.3;NP_828849.2;SARS-CoV_orf1ab;1672	0.05	0.025
NC_004718.3;NP_828849.2;SARS-CoV_orf1ab;1673	0	0.025
NC_004718.3;NP_828849.2;SARS-CoV_orf1ab;1674	0	0.025
NC_004718.3;NP_828849.2;SARS-CoV_orf1ab;1675	0	0
NC_004718.3;NP_828849.2;SARS-CoV_orf1ab;1676	0	0
NC_004718.3;NP_828849.2;SARS-CoV_orf1ab;1677	0	0
NC_004718.3;NP_828849.2;SARS-CoV_orf1ab;1678	0	0
NC_004718.3;NP_828849.2;SARS-CoV_orf1ab;1679	0	0
NC_004718.3;NP_828849.2;SARS-CoV_orf1ab;1680	0	0
NC_004718.3;NP_828849.2;SARS-CoV_orf1ab;1681	0	0
NC_004718.3;NP_828849.2;SARS-CoV_orf1ab;1682	0	0
NC_004718.3;NP_828849.2;SARS-CoV_orf1ab;1683	0	0
NC_004718.3;NP_828849.2;SARS-CoV_orf1ab;1684	0	0
NC_004718.3;NP_828849.2;SARS-CoV_orf1ab;1685	0	0
NC_004718.3;NP_828849.2;SARS-CoV_orf1ab;1686	0	0
NC_004718.3;NP_828849.2;SARS-CoV_orf1ab;1687	0	0
NC_004718.3;NP_828849.2;SARS-CoV_orf1ab;1688	0	0
NC_004718.3;NP_828849.2;SARS-CoV_orf1ab;1689	0	0
NC_004718.3;NP_828849.2;SARS-CoV_orf1ab;1690	0.1	0
NC_004718.3;NP_828849.2;SARS-CoV_orf1ab;1691	0.15	0.025
NC_004718.3;NP_828849.2;SARS-CoV_orf1ab;1692	0.05	0
NC_004718.3;NP_828849.2;SARS-CoV_orf1ab;1693	0	0.025
NC_004718.3;NP_828849.2;SARS-CoV_orf1ab;1694	0.05	0.025
NC_004718.3;NP_828849.2;SARS-CoV_orf1ab;1695	0	0
NC_004718.3;NP_828849.2;SARS-CoV_orf1ab;1696	0	0
NC_004718.3;NP_828849.2;SARS-CoV_orf1ab;1697	0	0.025
NC_004718.3;NP_828849.2;SARS-CoV_orf1ab;1698	0	0
NC_004718.3;NP_828849.2;SARS-CoV_orf1ab;1699	0	0
NC_004718.3;NP_828849.2;SARS-CoV_orf1ab;1700	0.05	0.025
NC_004718.3;NP_828849.2;SARS-CoV_orf1ab;1701	0	0
NC_004718.3;NP_828849.2;SARS-CoV_orf1ab;1702	0	0
NC_004718.3;NP_828849.2;SARS-CoV_orf1ab;1703	0.05	0
NC_004718.3;NP_828849.2;SARS-CoV_orf1ab;1704	0	0
NC_004718.3;NP_828849.2;SARS-CoV_orf1ab;1705	0	0
NC_004718.3;NP_828849.2;SARS-CoV_orf1ab;1706	0	0
NC_004718.3;NP_828849.2;SARS-CoV_orf1ab;1707	0	0
NC_004718.3;NP_828849.2;SARS-CoV_orf1ab;1708	0	0
NC_004718.3;NP_828849.2;SARS-CoV_orf1ab;1709	0	0
NC_004718.3;NP_828849.2;SARS-CoV_orf1ab;1710	0	0
NC_004718.3;NP_828849.2;SARS-CoV_orf1ab;1711	0	0
NC_004718.3;NP_828849.2;SARS-CoV_orf1ab;1712	0	0
NC_004718.3;NP_828849.2;SARS-CoV_orf1ab;1713	0	0
NC_004718.3;NP_828849.2;SARS-CoV_orf1ab;1714	0	0
NC_004718.3;NP_828849.2;SARS-CoV_orf1ab;1715	0	0
NC_004718.3;NP_828849.2;SARS-CoV_orf1ab;1716	0	0
NC_004718.3;NP_828849.2;SARS-CoV_orf1ab;1717	0	0
NC_004718.3;NP_828849.2;SARS-CoV_orf1ab;1718	0	0
NC_004718.3;NP_828849.2;SARS-CoV_orf1ab;1719	0.1	0
NC_004718.3;NP_828849.2;SARS-CoV_orf1ab;1720	0	0
NC_004718.3;NP_828849.2;SARS-CoV_orf1ab;1721	0	0
NC_004718.3;NP_828849.2;SARS-CoV_orf1ab;1722	0.05	0
NC_004718.3;NP_828849.2;SARS-CoV_orf1ab;1723	0.05	0
NC_004718.3;NP_828849.2;SARS-CoV_orf1ab;1724	0.05	0
NC_004718.3;NP_828849.2;SARS-CoV_orf1ab;1725	0.05	0
NC_004718.3;NP_828849.2;SARS-CoV_orf1ab;1726	0.1	0.05
NC_004718.3;NP_828849.2;SARS-CoV_orf1ab;1727	0.05	0.05
NC_004718.3;NP_828849.2;SARS-CoV_orf1ab;1728	0.1	0.05
NC_004718.3;NP_828849.2;SARS-CoV_orf1ab;1729	0.1	0.05
NC_004718.3;NP_828849.2;SARS-CoV_orf1ab;1730	0	0
NC_004718.3;NP_828849.2;SARS-CoV_orf1ab;1731	0	0
NC_004718.3;NP_828849.2;SARS-CoV_orf1ab;1732	0	0.025
NC_004718.3;NP_828849.2;SARS-CoV_orf1ab;1733	0.05	0.05
NC_004718.3;NP_828849.2;SARS-CoV_orf1ab;1734	0.05	0.05
NC_004718.3;NP_828849.2;SARS-CoV_orf1ab;1735	0	0.05
NC_004718.3;NP_828849.2;SARS-CoV_orf1ab;1736	0	0
NC_004718.3;NP_828849.2;SARS-CoV_orf1ab;1737	0	0
NC_004718.3;NP_828849.2;SARS-CoV_orf1ab;1738	0.1	0
NC_004718.3;NP_828849.2;SARS-CoV_orf1ab;1739	0.15	0.025
NC_004718.3;NP_828849.2;SARS-CoV_orf1ab;1740	0.15	0.025
NC_004718.3;NP_828849.2;SARS-CoV_orf1ab;1741	0.2	0.025
NC_004718.3;NP_828849.2;SARS-CoV_orf1ab;1742	0.2	0.1
NC_004718.3;NP_828849.2;SARS-CoV_orf1ab;1743	0.2	0.175
NC_004718.3;NP_828849.2;SARS-CoV_orf1ab;1744	0.15	0.025
NC_004718.3;NP_828849.2;SARS-CoV_orf1ab;1745	0.15	0
NC_004718.3;NP_828849.2;SARS-CoV_orf1ab;1746	0.15	0.05
NC_004718.3;NP_828849.2;SARS-CoV_orf1ab;1747	0.05	0.025
NC_004718.3;NP_828849.2;SARS-CoV_orf1ab;1748	0.05	0.025
NC_004718.3;NP_828849.2;SARS-CoV_orf1ab;1749	0.05	0
NC_004718.3;NP_828849.2;SARS-CoV_orf1ab;1750	0.05	0
NC_004718.3;NP_828849.2;SARS-CoV_orf1ab;1751	0.05	0
NC_004718.3;NP_828849.2;SARS-CoV_orf1ab;1752	0	0.05
NC_004718.3;NP_828849.2;SARS-CoV_orf1ab;1753	0	0
NC_004718.3;NP_828849.2;SARS-CoV_orf1ab;1754	0	0
NC_004718.3;NP_828849.2;SARS-CoV_orf1ab;1755	0	0
NC_004718.3;NP_828849.2;SARS-CoV_orf1ab;1756	0	0
NC_004718.3;NP_828849.2;SARS-CoV_orf1ab;1757	0	0
NC_004718.3;NP_828849.2;SARS-CoV_orf1ab;1758	0	0
NC_004718.3;NP_828849.2;SARS-CoV_orf1ab;1759	0	0
NC_004718.3;NP_828849.2;SARS-CoV_orf1ab;1760	0	0
NC_004718.3;NP_828849.2;SARS-CoV_orf1ab;1761	0	0
NC_004718.3;NP_828849.2;SARS-CoV_orf1ab;1762	0	0
NC_004718.3;NP_828849.2;SARS-CoV_orf1ab;1763	0	0
NC_004718.3;NP_828849.2;SARS-CoV_orf1ab;1764	0.05	0
NC_004718.3;NP_828849.2;SARS-CoV_orf1ab;1765	0	0
NC_004718.3;NP_828849.2;SARS-CoV_orf1ab;1766	0	0
NC_004718.3;NP_828849.2;SARS-CoV_orf1ab;1767	0	0.025
NC_004718.3;NP_828849.2;SARS-CoV_orf1ab;1768	0	0.025
NC_004718.3;NP_828849.2;SARS-CoV_orf1ab;1769	0	0
NC_004718.3;NP_828849.2;SARS-CoV_orf1ab;1770	0	0.025
NC_004718.3;NP_828849.2;SARS-CoV_orf1ab;1771	0	0
NC_004718.3;NP_828849.2;SARS-CoV_orf1ab;1772	0.05	0
NC_004718.3;NP_828849.2;SARS-CoV_orf1ab;1773	0	0.025
NC_004718.3;NP_828849.2;SARS-CoV_orf1ab;1774	0.1	0.025
NC_004718.3;NP_828849.2;SARS-CoV_orf1ab;1775	0	0
NC_004718.3;NP_828849.2;SARS-CoV_orf1ab;1776	0	0
NC_004718.3;NP_828849.2;SARS-CoV_orf1ab;1777	0	0
NC_004718.3;NP_828849.2;SARS-CoV_orf1ab;1778	0	0
NC_004718.3;NP_828849.2;SARS-CoV_orf1ab;1779	0	0
NC_004718.3;NP_828849.2;SARS-CoV_orf1ab;1780	0	0
NC_004718.3;NP_828849.2;SARS-CoV_orf1ab;1781	0.05	0
NC_004718.3;NP_828849.2;SARS-CoV_orf1ab;1782	0	0
NC_004718.3;NP_828849.2;SARS-CoV_orf1ab;1783	0	0
NC_004718.3;NP_828849.2;SARS-CoV_orf1ab;1784	0	0
NC_004718.3;NP_828849.2;SARS-CoV_orf1ab;1785	0	0
NC_004718.3;NP_828849.2;SARS-CoV_orf1ab;1786	0	0
NC_004718.3;NP_828849.2;SARS-CoV_orf1ab;1787	0	0
NC_004718.3;NP_828849.2;SARS-CoV_orf1ab;1788	0	0
NC_004718.3;NP_828849.2;SARS-CoV_orf1ab;1789	0	0
NC_004718.3;NP_828849.2;SARS-CoV_orf1ab;1790	0	0
NC_004718.3;NP_828849.2;SARS-CoV_orf1ab;1791	0	0
NC_004718.3;NP_828849.2;SARS-CoV_orf1ab;1792	0	0
NC_004718.3;NP_828849.2;SARS-CoV_orf1ab;1793	0	0.025
NC_004718.3;NP_828849.2;SARS-CoV_orf1ab;1794	0	0.025
NC_004718.3;NP_828849.2;SARS-CoV_orf1ab;1795	0	0
NC_004718.3;NP_828849.2;SARS-CoV_orf1ab;1796	0	0
NC_004718.3;NP_828849.2;SARS-CoV_orf1ab;1797	0	0
NC_004718.3;NP_828849.2;SARS-CoV_orf1ab;1798	0	0
NC_004718.3;NP_828849.2;SARS-CoV_orf1ab;1799	0	0
NC_004718.3;NP_828849.2;SARS-CoV_orf1ab;1800	0	0
NC_004718.3;NP_828849.2;SARS-CoV_orf1ab;1801	0	0
NC_004718.3;NP_828849.2;SARS-CoV_orf1ab;1802	0	0
NC_004718.3;NP_828849.2;SARS-CoV_orf1ab;1803	0	0.15
NC_004718.3;NP_828849.2;SARS-CoV_orf1ab;1804	0	0
NC_004718.3;NP_828849.2;SARS-CoV_orf1ab;1805	0	0.025
NC_004718.3;NP_828849.2;SARS-CoV_orf1ab;1806	0.1	0
NC_004718.3;NP_828849.2;SARS-CoV_orf1ab;1807	0	0
NC_004718.3;NP_828849.2;SARS-CoV_orf1ab;1808	0.05	0
NC_004718.3;NP_828849.2;SARS-CoV_orf1ab;1809	0	0
NC_004718.3;NP_828849.2;SARS-CoV_orf1ab;1810	0	0
NC_004718.3;NP_828849.2;SARS-CoV_orf1ab;1811	0.05	0
NC_004718.3;NP_828849.2;SARS-CoV_orf1ab;1812	0.05	0
NC_004718.3;NP_828849.2;SARS-CoV_orf1ab;1813	0.05	0
NC_004718.3;NP_828849.2;SARS-CoV_orf1ab;1814	0.05	0
NC_004718.3;NP_828849.2;SARS-CoV_orf1ab;1815	0.05	0
NC_004718.3;NP_828849.2;SARS-CoV_orf1ab;1816	0.05	0.05
NC_004718.3;NP_828849.2;SARS-CoV_orf1ab;1817	0	0
NC_004718.3;NP_828849.2;SARS-CoV_orf1ab;1818	0.05	0
NC_004718.3;NP_828849.2;SARS-CoV_orf1ab;1819	0	0
NC_004718.3;NP_828849.2;SARS-CoV_orf1ab;1820	0	0
NC_004718.3;NP_828849.2;SARS-CoV_orf1ab;1821	0	0
NC_004718.3;NP_828849.2;SARS-CoV_orf1ab;1822	0	0
NC_004718.3;NP_828849.2;SARS-CoV_orf1ab;1823	0	0
NC_004718.3;NP_828849.2;SARS-CoV_orf1ab;1824	0	0
NC_004718.3;NP_828849.2;SARS-CoV_orf1ab;1825	0	0
NC_004718.3;NP_828849.2;SARS-CoV_orf1ab;1826	0	0
NC_004718.3;NP_828849.2;SARS-CoV_orf1ab;1827	0	0.05
NC_004718.3;NP_828849.2;SARS-CoV_orf1ab;1828	0	0
NC_004718.3;NP_828849.2;SARS-CoV_orf1ab;1829	0	0
NC_004718.3;NP_828849.2;SARS-CoV_orf1ab;1830	0	0.025
NC_004718.3;NP_828849.2;SARS-CoV_orf1ab;1831	0	0.025
NC_004718.3;NP_828849.2;SARS-CoV_orf1ab;1832	0	0.075
NC_004718.3;NP_828849.2;SARS-CoV_orf1ab;1833	0	0.1
NC_004718.3;NP_828849.2;SARS-CoV_orf1ab;1834	0	0.075
NC_004718.3;NP_828849.2;SARS-CoV_orf1ab;1835	0	0.075
NC_004718.3;NP_828849.2;SARS-CoV_orf1ab;1836	0	0.025
NC_004718.3;NP_828849.2;SARS-CoV_orf1ab;1837	0	0.025
NC_004718.3;NP_828849.2;SARS-CoV_orf1ab;1838	0.05	0.05
NC_004718.3;NP_828849.2;SARS-CoV_orf1ab;1839	0	0
NC_004718.3;NP_828849.2;SARS-CoV_orf1ab;1840	0	0.025
NC_004718.3;NP_828849.2;SARS-CoV_orf1ab;1841	0	0.025
NC_004718.3;NP_828849.2;SARS-CoV_orf1ab;1842	0	0.025
NC_004718.3;NP_828849.2;SARS-CoV_orf1ab;1843	0.05	0.025
NC_004718.3;NP_828849.2;SARS-CoV_orf1ab;1844	0.05	0.05
NC_004718.3;NP_828849.2;SARS-CoV_orf1ab;1845	0	0.025
NC_004718.3;NP_828849.2;SARS-CoV_orf1ab;1846	0.05	0.025
NC_004718.3;NP_828849.2;SARS-CoV_orf1ab;1847	0	0.025
NC_004718.3;NP_828849.2;SARS-CoV_orf1ab;1848	0	0.025
NC_004718.3;NP_828849.2;SARS-CoV_orf1ab;1849	0	0.025
NC_004718.3;NP_828849.2;SARS-CoV_orf1ab;1850	0.05	0.05
NC_004718.3;NP_828849.2;SARS-CoV_orf1ab;1851	0	0.05
NC_004718.3;NP_828849.2;SARS-CoV_orf1ab;1852	0	0.075
NC_004718.3;NP_828849.2;SARS-CoV_orf1ab;1853	0	0.025
NC_004718.3;NP_828849.2;SARS-CoV_orf1ab;1854	0	0.025
NC_004718.3;NP_828849.2;SARS-CoV_orf1ab;1855	0	0
NC_004718.3;NP_828849.2;SARS-CoV_orf1ab;1856	0	0
NC_004718.3;NP_828849.2;SARS-CoV_orf1ab;1857	0.05	0.025
NC_004718.3;NP_828849.2;SARS-CoV_orf1ab;1858	0.05	0.075
NC_004718.3;NP_828849.2;SARS-CoV_orf1ab;1859	0.05	0.025
NC_004718.3;NP_828849.2;SARS-CoV_orf1ab;1860	0.05	0.1
NC_004718.3;NP_828849.2;SARS-CoV_orf1ab;1861	0	0
NC_004718.3;NP_828849.2;SARS-CoV_orf1ab;1862	0	0
NC_004718.3;NP_828849.2;SARS-CoV_orf1ab;1863	0.2	0.275
NC_004718.3;NP_828849.2;SARS-CoV_orf1ab;1864	0	0.075
NC_004718.3;NP_828849.2;SARS-CoV_orf1ab;1865	0	0.05
NC_004718.3;NP_828849.2;SARS-CoV_orf1ab;1866	0	0.075
NC_004718.3;NP_828849.2;SARS-CoV_orf1ab;1867	0	0.075
NC_004718.3;NP_828849.2;SARS-CoV_orf1ab;1868	0.05	0.075
NC_004718.3;NP_828849.2;SARS-CoV_orf1ab;1869	0	0.075
NC_004718.3;NP_828849.2;SARS-CoV_orf1ab;1870	0.05	0.075
NC_004718.3;NP_828849.2;SARS-CoV_orf1ab;1871	0.05	0.075
NC_004718.3;NP_828849.2;SARS-CoV_orf1ab;1872	0.15	0.1
NC_004718.3;NP_828849.2;SARS-CoV_orf1ab;1873	0.1	0.075
NC_004718.3;NP_828849.2;SARS-CoV_orf1ab;1874	0.15	0.075
NC_004718.3;NP_828849.2;SARS-CoV_orf1ab;1875	0.05	0
NC_004718.3;NP_828849.2;SARS-CoV_orf1ab;1876	0.15	0.05
NC_004718.3;NP_828849.2;SARS-CoV_orf1ab;1877	0.1	0.05
NC_004718.3;NP_828849.2;SARS-CoV_orf1ab;1878	0.15	0.125
NC_004718.3;NP_828849.2;SARS-CoV_orf1ab;1879	0.05	0.025
NC_004718.3;NP_828849.2;SARS-CoV_orf1ab;1880	0.05	0
NC_004718.3;NP_828849.2;SARS-CoV_orf1ab;1881	0.05	0
NC_004718.3;NP_828849.2;SARS-CoV_orf1ab;1882	0.05	0.05
NC_004718.3;NP_828849.2;SARS-CoV_orf1ab;1883	0.05	0
NC_004718.3;NP_828849.2;SARS-CoV_orf1ab;1884	0.05	0
NC_004718.3;NP_828849.2;SARS-CoV_orf1ab;1885	0.1	0.05
NC_004718.3;NP_828849.2;SARS-CoV_orf1ab;1886	0.1	0.025
NC_004718.3;NP_828849.2;SARS-CoV_orf1ab;1887	0.1	0.075
NC_004718.3;NP_828849.2;SARS-CoV_orf1ab;1888	0.05	0.025
NC_004718.3;NP_828849.2;SARS-CoV_orf1ab;1889	0.05	0.025
NC_004718.3;NP_828849.2;SARS-CoV_orf1ab;1890	0.05	0.075
NC_004718.3;NP_828849.2;SARS-CoV_orf1ab;1891	0.05	0.1
NC_004718.3;NP_828849.2;SARS-CoV_orf1ab;1892	0.05	0.05
NC_004718.3;NP_828849.2;SARS-CoV_orf1ab;1893	0.05	0.075
NC_004718.3;NP_828849.2;SARS-CoV_orf1ab;1894	0.05	0.05
NC_004718.3;NP_828849.2;SARS-CoV_orf1ab;1895	0.05	0.025
NC_004718.3;NP_828849.2;SARS-CoV_orf1ab;1896	0.05	0.025
NC_004718.3;NP_828849.2;SARS-CoV_orf1ab;1897	0.05	0
NC_004718.3;NP_828849.2;SARS-CoV_orf1ab;1898	0.05	0
NC_004718.3;NP_828849.2;SARS-CoV_orf1ab;1899	0	0
NC_004718.3;NP_828849.2;SARS-CoV_orf1ab;1900	0	0.025
NC_004718.3;NP_828849.2;SARS-CoV_orf1ab;1901	0	0.025
NC_004718.3;NP_828849.2;SARS-CoV_orf1ab;1902	0	0
NC_004718.3;NP_828849.2;SARS-CoV_orf1ab;1903	0	0
NC_004718.3;NP_828849.2;SARS-CoV_orf1ab;1904	0.15	0.05
NC_004718.3;NP_828849.2;SARS-CoV_orf1ab;1905	0.15	0.025
NC_004718.3;NP_828849.2;SARS-CoV_orf1ab;1906	0.2	0.1
NC_004718.3;NP_828849.2;SARS-CoV_orf1ab;1907	0.2	0.075
NC_004718.3;NP_828849.2;SARS-CoV_orf1ab;1908	0.15	0.1
NC_004718.3;NP_828849.2;SARS-CoV_orf1ab;1909	0.25	0.1
NC_004718.3;NP_828849.2;SARS-CoV_orf1ab;1910	0.3	0.1
NC_004718.3;NP_828849.2;SARS-CoV_orf1ab;1911	0.15	0.05
NC_004718.3;NP_828849.2;SARS-CoV_orf1ab;1912	0.25	0.075
NC_004718.3;NP_828849.2;SARS-CoV_orf1ab;1913	0.4	0.1
NC_004718.3;NP_828849.2;SARS-CoV_orf1ab;1914	0.05	0
NC_004718.3;NP_828849.2;SARS-CoV_orf1ab;1915	0.1	0.025
NC_004718.3;NP_828849.2;SARS-CoV_orf1ab;1916	0	0.05
NC_004718.3;NP_828849.2;SARS-CoV_orf1ab;1917	0	0
NC_004718.3;NP_828849.2;SARS-CoV_orf1ab;1918	0	0
NC_004718.3;NP_828849.2;SARS-CoV_orf1ab;1919	0	0
NC_004718.3;NP_828849.2;SARS-CoV_orf1ab;1920	0	0
NC_004718.3;NP_828849.2;SARS-CoV_orf1ab;1921	0	0
NC_004718.3;NP_828849.2;SARS-CoV_orf1ab;1922	0	0
NC_004718.3;NP_828849.2;SARS-CoV_orf1ab;1923	0	0
NC_004718.3;NP_828849.2;SARS-CoV_orf1ab;1924	0	0
NC_004718.3;NP_828849.2;SARS-CoV_orf1ab;1925	0	0
NC_004718.3;NP_828849.2;SARS-CoV_orf1ab;1926	0	0
NC_004718.3;NP_828849.2;SARS-CoV_orf1ab;1927	0	0
NC_004718.3;NP_828849.2;SARS-CoV_orf1ab;1928	0	0
NC_004718.3;NP_828849.2;SARS-CoV_orf1ab;1929	0	0
NC_004718.3;NP_828849.2;SARS-CoV_orf1ab;1930	0	0.025
NC_004718.3;NP_828849.2;SARS-CoV_orf1ab;1931	0	0.025
NC_004718.3;NP_828849.2;SARS-CoV_orf1ab;1932	0	0
NC_004718.3;NP_828849.2;SARS-CoV_orf1ab;1933	0	0.025
NC_004718.3;NP_828849.2;SARS-CoV_orf1ab;1934	0	0
NC_004718.3;NP_828849.2;SARS-CoV_orf1ab;1935	0	0.025
NC_004718.3;NP_828849.2;SARS-CoV_orf1ab;1936	0	0.025
NC_004718.3;NP_828849.2;SARS-CoV_orf1ab;1937	0	0.025
NC_004718.3;NP_828849.2;SARS-CoV_orf1ab;1938	0	0.075
NC_004718.3;NP_828849.2;SARS-CoV_orf1ab;1939	0	0.025
NC_004718.3;NP_828849.2;SARS-CoV_orf1ab;1940	0	0
NC_004718.3;NP_828849.2;SARS-CoV_orf1ab;1941	0	0
NC_004718.3;NP_828849.2;SARS-CoV_orf1ab;1942	0.05	0.05
NC_004718.3;NP_828849.2;SARS-CoV_orf1ab;1943	0	0
NC_004718.3;NP_828849.2;SARS-CoV_orf1ab;1944	0	0
NC_004718.3;NP_828849.2;SARS-CoV_orf1ab;1945	0	0
NC_004718.3;NP_828849.2;SARS-CoV_orf1ab;1946	0	0.025
NC_004718.3;NP_828849.2;SARS-CoV_orf1ab;1947	0	0
NC_004718.3;NP_828849.2;SARS-CoV_orf1ab;1948	0	0
NC_004718.3;NP_828849.2;SARS-CoV_orf1ab;1949	0	0
NC_004718.3;NP_828849.2;SARS-CoV_orf1ab;1950	0	0
NC_004718.3;NP_828849.2;SARS-CoV_orf1ab;1951	0.05	0
NC_004718.3;NP_828849.2;SARS-CoV_orf1ab;1952	0	0
NC_004718.3;NP_828849.2;SARS-CoV_orf1ab;1953	0	0
NC_004718.3;NP_828849.2;SARS-CoV_orf1ab;1954	0	0
NC_004718.3;NP_828849.2;SARS-CoV_orf1ab;1955	0	0
NC_004718.3;NP_828849.2;SARS-CoV_orf1ab;1956	0	0
NC_004718.3;NP_828849.2;SARS-CoV_orf1ab;1957	0	0
NC_004718.3;NP_828849.2;SARS-CoV_orf1ab;1958	0	0
NC_004718.3;NP_828849.2;SARS-CoV_orf1ab;1959	0	0
NC_004718.3;NP_828849.2;SARS-CoV_orf1ab;1960	0	0
NC_004718.3;NP_828849.2;SARS-CoV_orf1ab;1961	0	0
NC_004718.3;NP_828849.2;SARS-CoV_orf1ab;1962	0	0
NC_004718.3;NP_828849.2;SARS-CoV_orf1ab;1963	0	0
NC_004718.3;NP_828849.2;SARS-CoV_orf1ab;1964	0	0
NC_004718.3;NP_828849.2;SARS-CoV_orf1ab;1965	0	0
NC_004718.3;NP_828849.2;SARS-CoV_orf1ab;1966	0	0
NC_004718.3;NP_828849.2;SARS-CoV_orf1ab;1967	0.05	0.025
NC_004718.3;NP_828849.2;SARS-CoV_orf1ab;1968	0.05	0.025
NC_004718.3;NP_828849.2;SARS-CoV_orf1ab;1969	0.05	0.025
NC_004718.3;NP_828849.2;SARS-CoV_orf1ab;1970	0.1	0.025
NC_004718.3;NP_828849.2;SARS-CoV_orf1ab;1971	0.1	0.025
NC_004718.3;NP_828849.2;SARS-CoV_orf1ab;1972	0.05	0.05
NC_004718.3;NP_828849.2;SARS-CoV_orf1ab;1973	0.1	0.025
NC_004718.3;NP_828849.2;SARS-CoV_orf1ab;1974	0.05	0
NC_004718.3;NP_828849.2;SARS-CoV_orf1ab;1975	0.05	0
NC_004718.3;NP_828849.2;SARS-CoV_orf1ab;1976	0	0
NC_004718.3;NP_828849.2;SARS-CoV_orf1ab;1977	0	0
NC_004718.3;NP_828849.2;SARS-CoV_orf1ab;1978	0	0
NC_004718.3;NP_828849.2;SARS-CoV_orf1ab;1979	0	0
NC_004718.3;NP_828849.2;SARS-CoV_orf1ab;1980	0	0
NC_004718.3;NP_828849.2;SARS-CoV_orf1ab;1981	0	0
NC_004718.3;NP_828849.2;SARS-CoV_orf1ab;1982	0	0
NC_004718.3;NP_828849.2;SARS-CoV_orf1ab;1983	0	0
NC_004718.3;NP_828849.2;SARS-CoV_orf1ab;1984	0	0
NC_004718.3;NP_828849.2;SARS-CoV_orf1ab;1985	0	0
NC_004718.3;NP_828849.2;SARS-CoV_orf1ab;1986	0.05	0
NC_004718.3;NP_828849.2;SARS-CoV_orf1ab;1987	0.1	0.025
NC_004718.3;NP_828849.2;SARS-CoV_orf1ab;1988	0.1	0.1
NC_004718.3;NP_828849.2;SARS-CoV_orf1ab;1989	0.15	0.125
NC_004718.3;NP_828849.2;SARS-CoV_orf1ab;1990	0.1	0.075
NC_004718.3;NP_828849.2;SARS-CoV_orf1ab;1991	0.05	0.075
NC_004718.3;NP_828849.2;SARS-CoV_orf1ab;1992	0	0.025
NC_004718.3;NP_828849.2;SARS-CoV_orf1ab;1993	0	0.025
NC_004718.3;NP_828849.2;SARS-CoV_orf1ab;1994	0.05	0.025
NC_004718.3;NP_828849.2;SARS-CoV_orf1ab;1995	0.05	0.025
NC_004718.3;NP_828849.2;SARS-CoV_orf1ab;1996	0.15	0.125
NC_004718.3;NP_828849.2;SARS-CoV_orf1ab;1997	0	0.05
NC_004718.3;NP_828849.2;SARS-CoV_orf1ab;1998	0	0.025
NC_004718.3;NP_828849.2;SARS-CoV_orf1ab;1999	0	0
[truncated: 12,154 more rows]

## Sheet: MERS
[protein];[peptide_number]	Fraction of control subjects with reactivity >3.00 standard deviations above array average	Fraction of COVID-19 convalescent subjects with reactivity >3.00 standard deviations above array average
NC_019843.3;YP_009047202.1;MERS_1ab;1	0	0
NC_019843.3;YP_009047202.1;MERS_1ab;2	0	0
NC_019843.3;YP_009047202.1;MERS_1ab;3	0	0
NC_019843.3;YP_009047202.1;MERS_1ab;4	0.05	0
NC_019843.3;YP_009047202.1;MERS_1ab;5	0	0
NC_019843.3;YP_009047202.1;MERS_1ab;6	0	0
NC_019843.3;YP_009047202.1;MERS_1ab;7	0	0
NC_019843.3;YP_009047202.1;MERS_1ab;8	0.05	0
NC_019843.3;YP_009047202.1;MERS_1ab;9	0	0.025
NC_019843.3;YP_009047202.1;MERS_1ab;10	0	0.025
NC_019843.3;YP_009047202.1;MERS_1ab;11	0	0.025
NC_019843.3;YP_009047202.1;MERS_1ab;12	0	0.025
NC_019843.3;YP_009047202.1;MERS_1ab;13	0	0.05
NC_019843.3;YP_009047202.1;MERS_1ab;14	0.05	0
NC_019843.3;YP_009047202.1;MERS_1ab;15	0	0
NC_019843.3;YP_009047202.1;MERS_1ab;16	0.05	0
NC_019843.3;YP_009047202.1;MERS_1ab;17	0	0
NC_019843.3;YP_009047202.1;MERS_1ab;18	0	0
NC_019843.3;YP_009047202.1;MERS_1ab;19	0.1	0.025
NC_019843.3;YP_009047202.1;MERS_1ab;20	0	0.025
NC_019843.3;YP_009047202.1;MERS_1ab;21	0	0.025
NC_019843.3;YP_009047202.1;MERS_1ab;22	0	0.025
NC_019843.3;YP_009047202.1;MERS_1ab;23	0	0.025
NC_019843.3;YP_009047202.1;MERS_1ab;24	0	0
NC_019843.3;YP_009047202.1;MERS_1ab;25	0	0
NC_019843.3;YP_009047202.1;MERS_1ab;26	0	0
NC_019843.3;YP_009047202.1;MERS_1ab;27	0	0
NC_019843.3;YP_009047202.1;MERS_1ab;28	0	0
NC_019843.3;YP_009047202.1;MERS_1ab;29	0.05	0
NC_019843.3;YP_009047202.1;MERS_1ab;30	0.05	0
NC_019843.3;YP_009047202.1;MERS_1ab;31	0.05	0
NC_019843.3;YP_009047202.1;MERS_1ab;32	0.05	0
NC_019843.3;YP_009047202.1;MERS_1ab;33	0.05	0
NC_019843.3;YP_009047202.1;MERS_1ab;34	0.05	0.025
NC_019843.3;YP_009047202.1;MERS_1ab;35	0.05	0
NC_019843.3;YP_009047202.1;MERS_1ab;36	0.15	0.025
NC_019843.3;YP_009047202.1;MERS_1ab;37	0.05	0.05
NC_019843.3;YP_009047202.1;MERS_1ab;38	0.05	0.025
NC_019843.3;YP_009047202.1;MERS_1ab;39	0.05	0.025
NC_019843.3;YP_009047202.1;MERS_1ab;40	0	0.025
NC_019843.3;YP_009047202.1;MERS_1ab;41	0	0.025
NC_019843.3;YP_009047202.1;MERS_1ab;42	0	0.025
NC_019843.3;YP_009047202.1;MERS_1ab;43	0	0.025
NC_019843.3;YP_009047202.1;MERS_1ab;44	0	0.025
NC_019843.3;YP_009047202.1;MERS_1ab;45	0	0.025
NC_019843.3;YP_009047202.1;MERS_1ab;46	0.05	0
NC_019843.3;YP_009047202.1;MERS_1ab;47	0	0.025
NC_019843.3;YP_009047202.1;MERS_1ab;48	0	0.025
NC_019843.3;YP_009047202.1;MERS_1ab;49	0	0
NC_019843.3;YP_009047202.1;MERS_1ab;50	0	0
NC_019843.3;YP_009047202.1;MERS_1ab;51	0	0
NC_019843.3;YP_009047202.1;MERS_1ab;52	0	0
NC_019843.3;YP_009047202.1;MERS_1ab;53	0	0
NC_019843.3;YP_009047202.1;MERS_1ab;54	0	0
NC_019843.3;YP_009047202.1;MERS_1ab;55	0	0
NC_019843.3;YP_009047202.1;MERS_1ab;56	0	0
NC_019843.3;YP_009047202.1;MERS_1ab;57	0	0
NC_019843.3;YP_009047202.1;MERS_1ab;58	0	0
NC_019843.3;YP_009047202.1;MERS_1ab;59	0	0
NC_019843.3;YP_009047202.1;MERS_1ab;60	0	0
NC_019843.3;YP_009047202.1;MERS_1ab;61	0	0
NC_019843.3;YP_009047202.1;MERS_1ab;62	0	0
NC_019843.3;YP_009047202.1;MERS_1ab;63	0	0
NC_019843.3;YP_009047202.1;MERS_1ab;64	0	0
NC_019843.3;YP_009047202.1;MERS_1ab;65	0	0
NC_019843.3;YP_009047202.1;MERS_1ab;66	0	0
NC_019843.3;YP_009047202.1;MERS_1ab;67	0	0
NC_019843.3;YP_009047202.1;MERS_1ab;68	0	0
NC_019843.3;YP_009047202.1;MERS_1ab;69	0	0
NC_019843.3;YP_009047202.1;MERS_1ab;70	0	0
NC_019843.3;YP_009047202.1;MERS_1ab;71	0	0
NC_019843.3;YP_009047202.1;MERS_1ab;72	0	0
NC_019843.3;YP_009047202.1;MERS_1ab;73	0	0
NC_019843.3;YP_009047202.1;MERS_1ab;74	0	0
NC_019843.3;YP_009047202.1;MERS_1ab;75	0	0
NC_019843.3;YP_009047202.1;MERS_1ab;76	0	0
NC_019843.3;YP_009047202.1;MERS_1ab;77	0	0
NC_019843.3;YP_009047202.1;MERS_1ab;78	0	0
NC_019843.3;YP_009047202.1;MERS_1ab;79	0	0
NC_019843.3;YP_009047202.1;MERS_1ab;80	0	0
NC_019843.3;YP_009047202.1;MERS_1ab;81	0	0
NC_019843.3;YP_009047202.1;MERS_1ab;82	0	0
NC_019843.3;YP_009047202.1;MERS_1ab;83	0	0
NC_019843.3;YP_009047202.1;MERS_1ab;84	0	0
NC_019843.3;YP_009047202.1;MERS_1ab;85	0	0
NC_019843.3;YP_009047202.1;MERS_1ab;86	0	0
NC_019843.3;YP_009047202.1;MERS_1ab;87	0	0
NC_019843.3;YP_009047202.1;MERS_1ab;88	0	0
NC_019843.3;YP_009047202.1;MERS_1ab;89	0	0
NC_019843.3;YP_009047202.1;MERS_1ab;90	0	0
NC_019843.3;YP_009047202.1;MERS_1ab;91	0	0
NC_019843.3;YP_009047202.1;MERS_1ab;92	0.1	0.025
NC_019843.3;YP_009047202.1;MERS_1ab;93	0	0
NC_019843.3;YP_009047202.1;MERS_1ab;94	0	0
NC_019843.3;YP_009047202.1;MERS_1ab;95	0	0
NC_019843.3;YP_009047202.1;MERS_1ab;96	0	0
NC_019843.3;YP_009047202.1;MERS_1ab;97	0	0
NC_019843.3;YP_009047202.1;MERS_1ab;98	0.05	0.075
NC_019843.3;YP_009047202.1;MERS_1ab;99	0	0.025
NC_019843.3;YP_009047202.1;MERS_1ab;100	0	0.025
NC_019843.3;YP_009047202.1;MERS_1ab;101	0.05	0.025
NC_019843.3;YP_009047202.1;MERS_1ab;102	0.05	0
NC_019843.3;YP_009047202.1;MERS_1ab;103	0.05	0.025
NC_019843.3;YP_009047202.1;MERS_1ab;104	0.05	0.05
NC_019843.3;YP_009047202.1;MERS_1ab;105	0	0
NC_019843.3;YP_009047202.1;MERS_1ab;106	0	0
NC_019843.3;YP_009047202.1;MERS_1ab;107	0.05	0.1
NC_019843.3;YP_009047202.1;MERS_1ab;108	0	0
NC_019843.3;YP_009047202.1;MERS_1ab;109	0	0
NC_019843.3;YP_009047202.1;MERS_1ab;110	0	0
NC_019843.3;YP_009047202.1;MERS_1ab;111	0	0
NC_019843.3;YP_009047202.1;MERS_1ab;112	0	0
NC_019843.3;YP_009047202.1;MERS_1ab;113	0	0
NC_019843.3;YP_009047202.1;MERS_1ab;114	0	0
NC_019843.3;YP_009047202.1;MERS_1ab;115	0	0.025
NC_019843.3;YP_009047202.1;MERS_1ab;116	0	0
NC_019843.3;YP_009047202.1;MERS_1ab;117	0	0
NC_019843.3;YP_009047202.1;MERS_1ab;118	0	0
NC_019843.3;YP_009047202.1;MERS_1ab;119	0	0
NC_019843.3;YP_009047202.1;MERS_1ab;120	0.05	0
NC_019843.3;YP_009047202.1;MERS_1ab;121	0	0
NC_019843.3;YP_009047202.1;MERS_1ab;122	0	0
NC_019843.3;YP_009047202.1;MERS_1ab;123	0	0
NC_019843.3;YP_009047202.1;MERS_1ab;124	0	0
NC_019843.3;YP_009047202.1;MERS_1ab;125	0	0.025
NC_019843.3;YP_009047202.1;MERS_1ab;126	0.05	0
NC_019843.3;YP_009047202.1;MERS_1ab;127	0.05	0
NC_019843.3;YP_009047202.1;MERS_1ab;128	0.1	0
NC_019843.3;YP_009047202.1;MERS_1ab;129	0	0
NC_019843.3;YP_009047202.1;MERS_1ab;130	0	0
NC_019843.3;YP_009047202.1;MERS_1ab;131	0	0
NC_019843.3;YP_009047202.1;MERS_1ab;132	0	0
NC_019843.3;YP_009047202.1;MERS_1ab;133	0	0
NC_019843.3;YP_009047202.1;MERS_1ab;134	0	0
NC_019843.3;YP_009047202.1;MERS_1ab;135	0	0
NC_019843.3;YP_009047202.1;MERS_1ab;136	0	0
NC_019843.3;YP_009047202.1;MERS_1ab;137	0	0
NC_019843.3;YP_009047202.1;MERS_1ab;138	0	0
NC_019843.3;YP_009047202.1;MERS_1ab;139	0	0
NC_019843.3;YP_009047202.1;MERS_1ab;140	0	0
NC_019843.3;YP_009047202.1;MERS_1ab;141	0	0
NC_019843.3;YP_009047202.1;MERS_1ab;142	0	0
NC_019843.3;YP_009047202.1;MERS_1ab;143	0	0
NC_019843.3;YP_009047202.1;MERS_1ab;144	0	0
NC_019843.3;YP_009047202.1;MERS_1ab;145	0	0
NC_019843.3;YP_009047202.1;MERS_1ab;146	0	0
NC_019843.3;YP_009047202.1;MERS_1ab;147	0	0
NC_019843.3;YP_009047202.1;MERS_1ab;148	0	0
NC_019843.3;YP_009047202.1;MERS_1ab;149	0	0.025
NC_019843.3;YP_009047202.1;MERS_1ab;150	0	0.025
NC_019843.3;YP_009047202.1;MERS_1ab;151	0	0.025
NC_019843.3;YP_009047202.1;MERS_1ab;152	0	0.025
NC_019843.3;YP_009047202.1;MERS_1ab;153	0	0.025
NC_019843.3;YP_009047202.1;MERS_1ab;154	0	0.025
NC_019843.3;YP_009047202.1;MERS_1ab;155	0	0.025
NC_019843.3;YP_009047202.1;MERS_1ab;156	0	0.025
NC_019843.3;YP_009047202.1;MERS_1ab;157	0	0.025
NC_019843.3;YP_009047202.1;MERS_1ab;158	0	0.025
NC_019843.3;YP_009047202.1;MERS_1ab;159	0	0
NC_019843.3;YP_009047202.1;MERS_1ab;160	0	0.05
NC_019843.3;YP_009047202.1;MERS_1ab;161	0	0
NC_019843.3;YP_009047202.1;MERS_1ab;162	0	0
NC_019843.3;YP_009047202.1;MERS_1ab;163	0.05	0.025
NC_019843.3;YP_009047202.1;MERS_1ab;164	0.1	0.025
NC_019843.3;YP_009047202.1;MERS_1ab;165	0.1	0.025
NC_019843.3;YP_009047202.1;MERS_1ab;166	0.1	0.05
NC_019843.3;YP_009047202.1;MERS_1ab;167	0.1	0.075
NC_019843.3;YP_009047202.1;MERS_1ab;168	0.1	0.05
NC_019843.3;YP_009047202.1;MERS_1ab;169	0.1	0.025
NC_019843.3;YP_009047202.1;MERS_1ab;170	0.1	0.05
NC_019843.3;YP_009047202.1;MERS_1ab;171	0	0
NC_019843.3;YP_009047202.1;MERS_1ab;172	0	0
NC_019843.3;YP_009047202.1;MERS_1ab;173	0	0.075
NC_019843.3;YP_009047202.1;MERS_1ab;174	0	0
NC_019843.3;YP_009047202.1;MERS_1ab;175	0	0
NC_019843.3;YP_009047202.1;MERS_1ab;176	0.05	0
NC_019843.3;YP_009047202.1;MERS_1ab;177	0	0
NC_019843.3;YP_009047202.1;MERS_1ab;178	0	0
NC_019843.3;YP_009047202.1;MERS_1ab;179	0	0.05
NC_019843.3;YP_009047202.1;MERS_1ab;180	0	0.025
NC_019843.3;YP_009047202.1;MERS_1ab;181	0	0
NC_019843.3;YP_009047202.1;MERS_1ab;182	0	0
NC_019843.3;YP_009047202.1;MERS_1ab;183	0	0
NC_019843.3;YP_009047202.1;MERS_1ab;184	0.05	0
NC_019843.3;YP_009047202.1;MERS_1ab;185	0	0
NC_019843.3;YP_009047202.1;MERS_1ab;186	0.1	0
NC_019843.3;YP_009047202.1;MERS_1ab;187	0.1	0.025
NC_019843.3;YP_009047202.1;MERS_1ab;188	0.05	0.025
NC_019843.3;YP_009047202.1;MERS_1ab;189	0	0
NC_019843.3;YP_009047202.1;MERS_1ab;190	0	0
NC_019843.3;YP_009047202.1;MERS_1ab;191	0	0
NC_019843.3;YP_009047202.1;MERS_1ab;192	0	0
NC_019843.3;YP_009047202.1;MERS_1ab;193	0	0
NC_019843.3;YP_009047202.1;MERS_1ab;194	0	0
NC_019843.3;YP_009047202.1;MERS_1ab;195	0	0
NC_019843.3;YP_009047202.1;MERS_1ab;196	0.05	0
NC_019843.3;YP_009047202.1;MERS_1ab;197	0.1	0.025
NC_019843.3;YP_009047202.1;MERS_1ab;198	0	0.025
NC_019843.3;YP_009047202.1;MERS_1ab;199	0.05	0.05
NC_019843.3;YP_009047202.1;MERS_1ab;200	0	0.025
NC_019843.3;YP_009047202.1;MERS_1ab;201	0	0
NC_019843.3;YP_009047202.1;MERS_1ab;202	0	0
NC_019843.3;YP_009047202.1;MERS_1ab;203	0	0
NC_019843.3;YP_009047202.1;MERS_1ab;204	0	0
NC_019843.3;YP_009047202.1;MERS_1ab;205	0	0
NC_019843.3;YP_009047202.1;MERS_1ab;206	0	0
NC_019843.3;YP_009047202.1;MERS_1ab;207	0	0
NC_019843.3;YP_009047202.1;MERS_1ab;208	0	0
NC_019843.3;YP_009047202.1;MERS_1ab;209	0	0
NC_019843.3;YP_009047202.1;MERS_1ab;210	0	0
NC_019843.3;YP_009047202.1;MERS_1ab;211	0	0
NC_019843.3;YP_009047202.1;MERS_1ab;212	0	0
NC_019843.3;YP_009047202.1;MERS_1ab;213	0	0
NC_019843.3;YP_009047202.1;MERS_1ab;214	0	0
NC_019843.3;YP_009047202.1;MERS_1ab;215	0	0
NC_019843.3;YP_009047202.1;MERS_1ab;216	0	0
NC_019843.3;YP_009047202.1;MERS_1ab;217	0	0
NC_019843.3;YP_009047202.1;MERS_1ab;218	0	0
NC_019843.3;YP_009047202.1;MERS_1ab;219	0.05	0
NC_019843.3;YP_009047202.1;MERS_1ab;220	0	0
NC_019843.3;YP_009047202.1;MERS_1ab;221	0	0
NC_019843.3;YP_009047202.1;MERS_1ab;222	0	0
NC_019843.3;YP_009047202.1;MERS_1ab;223	0	0
NC_019843.3;YP_009047202.1;MERS_1ab;224	0	0
NC_019843.3;YP_009047202.1;MERS_1ab;225	0	0
NC_019843.3;YP_009047202.1;MERS_1ab;226	0	0
NC_019843.3;YP_009047202.1;MERS_1ab;227	0	0
NC_019843.3;YP_009047202.1;MERS_1ab;228	0	0
NC_019843.3;YP_009047202.1;MERS_1ab;229	0	0
NC_019843.3;YP_009047202.1;MERS_1ab;230	0	0
NC_019843.3;YP_009047202.1;MERS_1ab;231	0	0
NC_019843.3;YP_009047202.1;MERS_1ab;232	0.05	0
NC_019843.3;YP_009047202.1;MERS_1ab;233	0	0
NC_019843.3;YP_009047202.1;MERS_1ab;234	0	0
NC_019843.3;YP_009047202.1;MERS_1ab;235	0	0
NC_019843.3;YP_009047202.1;MERS_1ab;236	0	0
NC_019843.3;YP_009047202.1;MERS_1ab;237	0	0
NC_019843.3;YP_009047202.1;MERS_1ab;238	0	0
NC_019843.3;YP_009047202.1;MERS_1ab;239	0	0
NC_019843.3;YP_009047202.1;MERS_1ab;240	0	0
NC_019843.3;YP_009047202.1;MERS_1ab;241	0	0
NC_019843.3;YP_009047202.1;MERS_1ab;242	0	0
NC_019843.3;YP_009047202.1;MERS_1ab;243	0	0
NC_019843.3;YP_009047202.1;MERS_1ab;244	0	0.025
NC_019843.3;YP_009047202.1;MERS_1ab;245	0	0
NC_019843.3;YP_009047202.1;MERS_1ab;246	0	0
NC_019843.3;YP_009047202.1;MERS_1ab;247	0	0.025
NC_019843.3;YP_009047202.1;MERS_1ab;248	0	0
NC_019843.3;YP_009047202.1;MERS_1ab;249	0	0
NC_019843.3;YP_009047202.1;MERS_1ab;250	0	0
NC_019843.3;YP_009047202.1;MERS_1ab;251	0	0.05
NC_019843.3;YP_009047202.1;MERS_1ab;252	0	0.05
NC_019843.3;YP_009047202.1;MERS_1ab;253	0	0.025
NC_019843.3;YP_009047202.1;MERS_1ab;254	0	0
NC_019843.3;YP_009047202.1;MERS_1ab;255	0	0
NC_019843.3;YP_009047202.1;MERS_1ab;256	0	0
NC_019843.3;YP_009047202.1;MERS_1ab;257	0	0
NC_019843.3;YP_009047202.1;MERS_1ab;258	0	0
NC_019843.3;YP_009047202.1;MERS_1ab;259	0.05	0.025
NC_019843.3;YP_009047202.1;MERS_1ab;260	0.05	0.025
NC_019843.3;YP_009047202.1;MERS_1ab;261	0	0
NC_019843.3;YP_009047202.1;MERS_1ab;262	0	0.025
NC_019843.3;YP_009047202.1;MERS_1ab;263	0	0.025
NC_019843.3;YP_009047202.1;MERS_1ab;264	0	0.025
NC_019843.3;YP_009047202.1;MERS_1ab;265	0	0.025
NC_019843.3;YP_009047202.1;MERS_1ab;266	0	0.025
NC_019843.3;YP_009047202.1;MERS_1ab;267	0.05	0.05
NC_019843.3;YP_009047202.1;MERS_1ab;268	0	0
NC_019843.3;YP_009047202.1;MERS_1ab;269	0	0.025
NC_019843.3;YP_009047202.1;MERS_1ab;270	0	0
NC_019843.3;YP_009047202.1;MERS_1ab;271	0	0
NC_019843.3;YP_009047202.1;MERS_1ab;272	0	0
NC_019843.3;YP_009047202.1;MERS_1ab;273	0	0
NC_019843.3;YP_009047202.1;MERS_1ab;274	0	0
NC_019843.3;YP_009047202.1;MERS_1ab;275	0	0
NC_019843.3;YP_009047202.1;MERS_1ab;276	0	0
NC_019843.3;YP_009047202.1;MERS_1ab;277	0	0
NC_019843.3;YP_009047202.1;MERS_1ab;278	0	0
NC_019843.3;YP_009047202.1;MERS_1ab;279	0	0
NC_019843.3;YP_009047202.1;MERS_1ab;280	0	0
NC_019843.3;YP_009047202.1;MERS_1ab;281	0	0
NC_019843.3;YP_009047202.1;MERS_1ab;282	0	0
NC_019843.3;YP_009047202.1;MERS_1ab;283	0	0
NC_019843.3;YP_009047202.1;MERS_1ab;284	0	0
NC_019843.3;YP_009047202.1;MERS_1ab;285	0	0
NC_019843.3;YP_009047202.1;MERS_1ab;286	0	0
NC_019843.3;YP_009047202.1;MERS_1ab;287	0	0
NC_019843.3;YP_009047202.1;MERS_1ab;288	0	0
NC_019843.3;YP_009047202.1;MERS_1ab;289	0	0
NC_019843.3;YP_009047202.1;MERS_1ab;290	0	0
NC_019843.3;YP_009047202.1;MERS_1ab;291	0	0
NC_019843.3;YP_009047202.1;MERS_1ab;292	0	0
NC_019843.3;YP_009047202.1;MERS_1ab;293	0	0
NC_019843.3;YP_009047202.1;MERS_1ab;294	0	0
NC_019843.3;YP_009047202.1;MERS_1ab;295	0	0
NC_019843.3;YP_009047202.1;MERS_1ab;296	0	0
NC_019843.3;YP_009047202.1;MERS_1ab;297	0	0
NC_019843.3;YP_009047202.1;MERS_1ab;298	0	0
NC_019843.3;YP_009047202.1;MERS_1ab;299	0	0
NC_019843.3;YP_009047202.1;MERS_1ab;300	0	0
NC_019843.3;YP_009047202.1;MERS_1ab;301	0	0
NC_019843.3;YP_009047202.1;MERS_1ab;302	0	0
NC_019843.3;YP_009047202.1;MERS_1ab;303	0	0
NC_019843.3;YP_009047202.1;MERS_1ab;304	0.05	0.05
NC_019843.3;YP_009047202.1;MERS_1ab;305	0	0
NC_019843.3;YP_009047202.1;MERS_1ab;306	0	0
NC_019843.3;YP_009047202.1;MERS_1ab;307	0	0
NC_019843.3;YP_009047202.1;MERS_1ab;308	0	0
NC_019843.3;YP_009047202.1;MERS_1ab;309	0	0
NC_019843.3;YP_009047202.1;MERS_1ab;310	0	0
NC_019843.3;YP_009047202.1;MERS_1ab;311	0	0
NC_019843.3;YP_009047202.1;MERS_1ab;312	0	0
NC_019843.3;YP_009047202.1;MERS_1ab;313	0	0
NC_019843.3;YP_009047202.1;MERS_1ab;314	0	0
NC_019843.3;YP_009047202.1;MERS_1ab;315	0	0
NC_019843.3;YP_009047202.1;MERS_1ab;316	0	0
NC_019843.3;YP_009047202.1;MERS_1ab;317	0	0
NC_019843.3;YP_009047202.1;MERS_1ab;318	0	0
NC_019843.3;YP_009047202.1;MERS_1ab;319	0	0
NC_019843.3;YP_009047202.1;MERS_1ab;320	0	0
NC_019843.3;YP_009047202.1;MERS_1ab;321	0	0
NC_019843.3;YP_009047202.1;MERS_1ab;322	0	0
NC_019843.3;YP_009047202.1;MERS_1ab;323	0	0
NC_019843.3;YP_009047202.1;MERS_1ab;324	0	0
NC_019843.3;YP_009047202.1;MERS_1ab;325	0	0
NC_019843.3;YP_009047202.1;MERS_1ab;326	0	0
NC_019843.3;YP_009047202.1;MERS_1ab;327	0	0
NC_019843.3;YP_009047202.1;MERS_1ab;328	0	0
NC_019843.3;YP_009047202.1;MERS_1ab;329	0	0
NC_019843.3;YP_009047202.1;MERS_1ab;330	0	0
NC_019843.3;YP_009047202.1;MERS_1ab;331	0	0
NC_019843.3;YP_009047202.1;MERS_1ab;332	0	0
NC_019843.3;YP_009047202.1;MERS_1ab;333	0	0
NC_019843.3;YP_009047202.1;MERS_1ab;334	0.05	0
NC_019843.3;YP_009047202.1;MERS_1ab;335	0	0
NC_019843.3;YP_009047202.1;MERS_1ab;336	0	0.025
NC_019843.3;YP_009047202.1;MERS_1ab;337	0	0.025
NC_019843.3;YP_009047202.1;MERS_1ab;338	0	0.025
NC_019843.3;YP_009047202.1;MERS_1ab;339	0	0
NC_019843.3;YP_009047202.1;MERS_1ab;340	0.05	0.025
NC_019843.3;YP_009047202.1;MERS_1ab;341	0	0.05
NC_019843.3;YP_009047202.1;MERS_1ab;342	0	0
NC_019843.3;YP_009047202.1;MERS_1ab;343	0	0
NC_019843.3;YP_009047202.1;MERS_1ab;344	0	0
NC_019843.3;YP_009047202.1;MERS_1ab;345	0	0
NC_019843.3;YP_009047202.1;MERS_1ab;346	0	0
NC_019843.3;YP_009047202.1;MERS_1ab;347	0.05	0
NC_019843.3;YP_009047202.1;MERS_1ab;348	0	0
NC_019843.3;YP_009047202.1;MERS_1ab;349	0	0
NC_019843.3;YP_009047202.1;MERS_1ab;350	0	0
NC_019843.3;YP_009047202.1;MERS_1ab;351	0	0
NC_019843.3;YP_009047202.1;MERS_1ab;352	0	0.025
NC_019843.3;YP_009047202.1;MERS_1ab;353	0	0.025
NC_019843.3;YP_009047202.1;MERS_1ab;354	0	0.025
NC_019843.3;YP_009047202.1;MERS_1ab;355	0	0.025
NC_019843.3;YP_009047202.1;MERS_1ab;356	0.05	0.05
NC_019843.3;YP_009047202.1;MERS_1ab;357	0	0.05
NC_019843.3;YP_009047202.1;MERS_1ab;358	0	0.05
NC_019843.3;YP_009047202.1;MERS_1ab;359	0	0.025
NC_019843.3;YP_009047202.1;MERS_1ab;360	0	0
NC_019843.3;YP_009047202.1;MERS_1ab;361	0	0.025
NC_019843.3;YP_009047202.1;MERS_1ab;362	0	0
NC_019843.3;YP_009047202.1;MERS_1ab;363	0	0.025
NC_019843.3;YP_009047202.1;MERS_1ab;364	0	0
NC_019843.3;YP_009047202.1;MERS_1ab;365	0	0
NC_019843.3;YP_009047202.1;MERS_1ab;366	0	0
NC_019843.3;YP_009047202.1;MERS_1ab;367	0	0
NC_019843.3;YP_009047202.1;MERS_1ab;368	0	0
NC_019843.3;YP_009047202.1;MERS_1ab;369	0	0
NC_019843.3;YP_009047202.1;MERS_1ab;370	0	0
NC_019843.3;YP_009047202.1;MERS_1ab;371	0	0
NC_019843.3;YP_009047202.1;MERS_1ab;372	0	0
NC_019843.3;YP_009047202.1;MERS_1ab;373	0	0
NC_019843.3;YP_009047202.1;MERS_1ab;374	0	0
NC_019843.3;YP_009047202.1;MERS_1ab;375	0	0
NC_019843.3;YP_009047202.1;MERS_1ab;376	0	0
NC_019843.3;YP_009047202.1;MERS_1ab;377	0	0
NC_019843.3;YP_009047202.1;MERS_1ab;378	0	0.025
NC_019843.3;YP_009047202.1;MERS_1ab;379	0	0
NC_019843.3;YP_009047202.1;MERS_1ab;380	0	0
NC_019843.3;YP_009047202.1;MERS_1ab;381	0	0.025
NC_019843.3;YP_009047202.1;MERS_1ab;382	0	0.025
NC_019843.3;YP_009047202.1;MERS_1ab;383	0	0.025
NC_019843.3;YP_009047202.1;MERS_1ab;384	0	0.025
NC_019843.3;YP_009047202.1;MERS_1ab;385	0	0
NC_019843.3;YP_009047202.1;MERS_1ab;386	0	0.025
NC_019843.3;YP_009047202.1;MERS_1ab;387	0	0
NC_019843.3;YP_009047202.1;MERS_1ab;388	0.05	0.05
NC_019843.3;YP_009047202.1;MERS_1ab;389	0	0.025
NC_019843.3;YP_009047202.1;MERS_1ab;390	0	0.025
NC_019843.3;YP_009047202.1;MERS_1ab;391	0	0
NC_019843.3;YP_009047202.1;MERS_1ab;392	0.05	0
NC_019843.3;YP_009047202.1;MERS_1ab;393	0	0.025
NC_019843.3;YP_009047202.1;MERS_1ab;394	0	0
NC_019843.3;YP_009047202.1;MERS_1ab;395	0	0
NC_019843.3;YP_009047202.1;MERS_1ab;396	0	0
NC_019843.3;YP_009047202.1;MERS_1ab;397	0	0
NC_019843.3;YP_009047202.1;MERS_1ab;398	0	0
NC_019843.3;YP_009047202.1;MERS_1ab;399	0	0
NC_019843.3;YP_009047202.1;MERS_1ab;400	0	0
NC_019843.3;YP_009047202.1;MERS_1ab;401	0	0
NC_019843.3;YP_009047202.1;MERS_1ab;402	0	0
NC_019843.3;YP_009047202.1;MERS_1ab;403	0	0
NC_019843.3;YP_009047202.1;MERS_1ab;404	0	0
NC_019843.3;YP_009047202.1;MERS_1ab;405	0.05	0
NC_019843.3;YP_009047202.1;MERS_1ab;406	0.1	0.025
NC_019843.3;YP_009047202.1;MERS_1ab;407	0.1	0.05
NC_019843.3;YP_009047202.1;MERS_1ab;408	0.05	0.025
NC_019843.3;YP_009047202.1;MERS_1ab;409	0	0.05
NC_019843.3;YP_009047202.1;MERS_1ab;410	0	0
NC_019843.3;YP_009047202.1;MERS_1ab;411	0.05	0
NC_019843.3;YP_009047202.1;MERS_1ab;412	0	0
NC_019843.3;YP_009047202.1;MERS_1ab;413	0	0
NC_019843.3;YP_009047202.1;MERS_1ab;414	0	0
NC_019843.3;YP_009047202.1;MERS_1ab;415	0	0
NC_019843.3;YP_009047202.1;MERS_1ab;416	0	0
NC_019843.3;YP_009047202.1;MERS_1ab;417	0	0
NC_019843.3;YP_009047202.1;MERS_1ab;418	0	0
NC_019843.3;YP_009047202.1;MERS_1ab;419	0	0
NC_019843.3;YP_009047202.1;MERS_1ab;420	0	0
NC_019843.3;YP_009047202.1;MERS_1ab;421	0	0
NC_019843.3;YP_009047202.1;MERS_1ab;422	0	0
NC_019843.3;YP_009047202.1;MERS_1ab;423	0	0
NC_019843.3;YP_009047202.1;MERS_1ab;424	0	0
NC_019843.3;YP_009047202.1;MERS_1ab;425	0	0
NC_019843.3;YP_009047202.1;MERS_1ab;426	0	0
NC_019843.3;YP_009047202.1;MERS_1ab;427	0	0
NC_019843.3;YP_009047202.1;MERS_1ab;428	0	0
NC_019843.3;YP_009047202.1;MERS_1ab;429	0	0
NC_019843.3;YP_009047202.1;MERS_1ab;430	0	0
NC_019843.3;YP_009047202.1;MERS_1ab;431	0	0
NC_019843.3;YP_009047202.1;MERS_1ab;432	0	0
NC_019843.3;YP_009047202.1;MERS_1ab;433	0	0
NC_019843.3;YP_009047202.1;MERS_1ab;434	0	0
NC_019843.3;YP_009047202.1;MERS_1ab;435	0	0.025
NC_019843.3;YP_009047202.1;MERS_1ab;436	0	0.025
NC_019843.3;YP_009047202.1;MERS_1ab;437	0	0
NC_019843.3;YP_009047202.1;MERS_1ab;438	0	0
NC_019843.3;YP_009047202.1;MERS_1ab;439	0	0
NC_019843.3;YP_009047202.1;MERS_1ab;440	0	0
NC_019843.3;YP_009047202.1;MERS_1ab;441	0	0
NC_019843.3;YP_009047202.1;MERS_1ab;442	0	0
NC_019843.3;YP_009047202.1;MERS_1ab;443	0	0
NC_019843.3;YP_009047202.1;MERS_1ab;444	0	0
NC_019843.3;YP_009047202.1;MERS_1ab;445	0	0
NC_019843.3;YP_009047202.1;MERS_1ab;446	0	0
NC_019843.3;YP_009047202.1;MERS_1ab;447	0	0
NC_019843.3;YP_009047202.1;MERS_1ab;448	0	0
NC_019843.3;YP_009047202.1;MERS_1ab;449	0	0
NC_019843.3;YP_009047202.1;MERS_1ab;450	0	0
NC_019843.3;YP_009047202.1;MERS_1ab;451	0	0
NC_019843.3;YP_009047202.1;MERS_1ab;452	0	0
NC_019843.3;YP_009047202.1;MERS_1ab;453	0	0
NC_019843.3;YP_009047202.1;MERS_1ab;454	0	0
NC_019843.3;YP_009047202.1;MERS_1ab;455	0	0
NC_019843.3;YP_009047202.1;MERS_1ab;456	0	0
NC_019843.3;YP_009047202.1;MERS_1ab;457	0	0
NC_019843.3;YP_009047202.1;MERS_1ab;458	0	0
NC_019843.3;YP_009047202.1;MERS_1ab;459	0	0
NC_019843.3;YP_009047202.1;MERS_1ab;460	0	0
NC_019843.3;YP_009047202.1;MERS_1ab;461	0	0
NC_019843.3;YP_009047202.1;MERS_1ab;462	0	0
NC_019843.3;YP_009047202.1;MERS_1ab;463	0	0
NC_019843.3;YP_009047202.1;MERS_1ab;464	0	0
NC_019843.3;YP_009047202.1;MERS_1ab;465	0	0
NC_019843.3;YP_009047202.1;MERS_1ab;466	0	0.025
NC_019843.3;YP_009047202.1;MERS_1ab;467	0.05	0
NC_019843.3;YP_009047202.1;MERS_1ab;468	0	0
NC_019843.3;YP_009047202.1;MERS_1ab;469	0	0
NC_019843.3;YP_009047202.1;MERS_1ab;470	0	0
NC_019843.3;YP_009047202.1;MERS_1ab;471	0	0
NC_019843.3;YP_009047202.1;MERS_1ab;472	0	0.025
NC_019843.3;YP_009047202.1;MERS_1ab;473	0	0
NC_019843.3;YP_009047202.1;MERS_1ab;474	0	0
NC_019843.3;YP_009047202.1;MERS_1ab;475	0	0
NC_019843.3;YP_009047202.1;MERS_1ab;476	0	0
NC_019843.3;YP_009047202.1;MERS_1ab;477	0	0
NC_019843.3;YP_009047202.1;MERS_1ab;478	0	0
NC_019843.3;YP_009047202.1;MERS_1ab;479	0	0
NC_019843.3;YP_009047202.1;MERS_1ab;480	0	0
NC_019843.3;YP_009047202.1;MERS_1ab;481	0	0
NC_019843.3;YP_009047202.1;MERS_1ab;482	0	0
NC_019843.3;YP_009047202.1;MERS_1ab;483	0	0
NC_019843.3;YP_009047202.1;MERS_1ab;484	0	0
NC_019843.3;YP_009047202.1;MERS_1ab;485	0	0
NC_019843.3;YP_009047202.1;MERS_1ab;486	0	0
NC_019843.3;YP_009047202.1;MERS_1ab;487	0	0
NC_019843.3;YP_009047202.1;MERS_1ab;488	0	0
NC_019843.3;YP_009047202.1;MERS_1ab;489	0.05	0
NC_019843.3;YP_009047202.1;MERS_1ab;490	0	0
NC_019843.3;YP_009047202.1;MERS_1ab;491	0	0
NC_019843.3;YP_009047202.1;MERS_1ab;492	0	0
NC_019843.3;YP_009047202.1;MERS_1ab;493	0	0
NC_019843.3;YP_009047202.1;MERS_1ab;494	0	0
NC_019843.3;YP_009047202.1;MERS_1ab;495	0	0
NC_019843.3;YP_009047202.1;MERS_1ab;496	0	0
NC_019843.3;YP_009047202.1;MERS_1ab;497	0.05	0
NC_019843.3;YP_009047202.1;MERS_1ab;498	0.05	0
NC_019843.3;YP_009047202.1;MERS_1ab;499	0.05	0
NC_019843.3;YP_009047202.1;MERS_1ab;500	0.05	0
NC_019843.3;YP_009047202.1;MERS_1ab;501	0.05	0
NC_019843.3;YP_009047202.1;MERS_1ab;502	0.05	0
NC_019843.3;YP_009047202.1;MERS_1ab;503	0	0
NC_019843.3;YP_009047202.1;MERS_1ab;504	0	0
NC_019843.3;YP_009047202.1;MERS_1ab;505	0.05	0
NC_019843.3;YP_009047202.1;MERS_1ab;506	0	0
NC_019843.3;YP_009047202.1;MERS_1ab;507	0	0
NC_019843.3;YP_009047202.1;MERS_1ab;508	0	0
NC_019843.3;YP_009047202.1;MERS_1ab;509	0	0
NC_019843.3;YP_009047202.1;MERS_1ab;510	0	0
NC_019843.3;YP_009047202.1;MERS_1ab;511	0	0
NC_019843.3;YP_009047202.1;MERS_1ab;512	0.05	0
NC_019843.3;YP_009047202.1;MERS_1ab;513	0.1	0
NC_019843.3;YP_009047202.1;MERS_1ab;514	0.1	0.025
NC_019843.3;YP_009047202.1;MERS_1ab;515	0.05	0.05
NC_019843.3;YP_009047202.1;MERS_1ab;516	0.1	0.05
NC_019843.3;YP_009047202.1;MERS_1ab;517	0.05	0.3
NC_019843.3;YP_009047202.1;MERS_1ab;518	0.05	0
NC_019843.3;YP_009047202.1;MERS_1ab;519	0.05	0
NC_019843.3;YP_009047202.1;MERS_1ab;520	0	0.05
NC_019843.3;YP_009047202.1;MERS_1ab;521	0.05	0.025
NC_019843.3;YP_009047202.1;MERS_1ab;522	0	0.025
NC_019843.3;YP_009047202.1;MERS_1ab;523	0	0
NC_019843.3;YP_009047202.1;MERS_1ab;524	0	0
NC_019843.3;YP_009047202.1;MERS_1ab;525	0	0.025
NC_019843.3;YP_009047202.1;MERS_1ab;526	0.05	0.025
NC_019843.3;YP_009047202.1;MERS_1ab;527	0	0.025
NC_019843.3;YP_009047202.1;MERS_1ab;528	0	0.025
NC_019843.3;YP_009047202.1;MERS_1ab;529	0.05	0.025
NC_019843.3;YP_009047202.1;MERS_1ab;530	0.05	0.025
NC_019843.3;YP_009047202.1;MERS_1ab;531	0	0
NC_019843.3;YP_009047202.1;MERS_1ab;532	0	0
NC_019843.3;YP_009047202.1;MERS_1ab;533	0	0
NC_019843.3;YP_009047202.1;MERS_1ab;534	0	0
NC_019843.3;YP_009047202.1;MERS_1ab;535	0.05	0.025
NC_019843.3;YP_009047202.1;MERS_1ab;536	0.05	0.025
NC_019843.3;YP_009047202.1;MERS_1ab;537	0	0.025
NC_019843.3;YP_009047202.1;MERS_1ab;538	0	0.025
NC_019843.3;YP_009047202.1;MERS_1ab;539	0.1	0.05
NC_019843.3;YP_009047202.1;MERS_1ab;540	0	0
NC_019843.3;YP_009047202.1;MERS_1ab;541	0	0
NC_019843.3;YP_009047202.1;MERS_1ab;542	0	0
NC_019843.3;YP_009047202.1;MERS_1ab;543	0	0
NC_019843.3;YP_009047202.1;MERS_1ab;544	0	0
NC_019843.3;YP_009047202.1;MERS_1ab;545	0	0
NC_019843.3;YP_009047202.1;MERS_1ab;546	0	0
NC_019843.3;YP_009047202.1;MERS_1ab;547	0	0
NC_019843.3;YP_009047202.1;MERS_1ab;548	0	0
NC_019843.3;YP_009047202.1;MERS_1ab;549	0	0
NC_019843.3;YP_009047202.1;MERS_1ab;550	0	0
NC_019843.3;YP_009047202.1;MERS_1ab;551	0	0
NC_019843.3;YP_009047202.1;MERS_1ab;552	0	0
NC_019843.3;YP_009047202.1;MERS_1ab;553	0	0.025
NC_019843.3;YP_009047202.1;MERS_1ab;554	0	0
NC_019843.3;YP_009047202.1;MERS_1ab;555	0	0.075
NC_019843.3;YP_009047202.1;MERS_1ab;556	0	0.025
NC_019843.3;YP_009047202.1;MERS_1ab;557	0	0
NC_019843.3;YP_009047202.1;MERS_1ab;558	0	0
NC_019843.3;YP_009047202.1;MERS_1ab;559	0	0
NC_019843.3;YP_009047202.1;MERS_1ab;560	0	0
NC_019843.3;YP_009047202.1;MERS_1ab;561	0	0
NC_019843.3;YP_009047202.1;MERS_1ab;562	0	0
NC_019843.3;YP_009047202.1;MERS_1ab;563	0	0
NC_019843.3;YP_009047202.1;MERS_1ab;564	0.05	0
NC_019843.3;YP_009047202.1;MERS_1ab;565	0	0
NC_019843.3;YP_009047202.1;MERS_1ab;566	0	0
NC_019843.3;YP_009047202.1;MERS_1ab;567	0.05	0.025
NC_019843.3;YP_009047202.1;MERS_1ab;568	0	0
NC_019843.3;YP_009047202.1;MERS_1ab;569	0	0
NC_019843.3;YP_009047202.1;MERS_1ab;570	0	0
NC_019843.3;YP_009047202.1;MERS_1ab;571	0	0
NC_019843.3;YP_009047202.1;MERS_1ab;572	0	0.025
NC_019843.3;YP_009047202.1;MERS_1ab;573	0	0.025
NC_019843.3;YP_009047202.1;MERS_1ab;574	0.05	0
NC_019843.3;YP_009047202.1;MERS_1ab;575	0	0
NC_019843.3;YP_009047202.1;MERS_1ab;576	0	0.025
NC_019843.3;YP_009047202.1;MERS_1ab;577	0	0
NC_019843.3;YP_009047202.1;MERS_1ab;578	0	0
NC_019843.3;YP_009047202.1;MERS_1ab;579	0	0
NC_019843.3;YP_009047202.1;MERS_1ab;580	0	0
NC_019843.3;YP_009047202.1;MERS_1ab;581	0	0
NC_019843.3;YP_009047202.1;MERS_1ab;582	0	0
NC_019843.3;YP_009047202.1;MERS_1ab;583	0	0
NC_019843.3;YP_009047202.1;MERS_1ab;584	0	0
NC_019843.3;YP_009047202.1;MERS_1ab;585	0	0
NC_019843.3;YP_009047202.1;MERS_1ab;586	0	0
NC_019843.3;YP_009047202.1;MERS_1ab;587	0	0
NC_019843.3;YP_009047202.1;MERS_1ab;588	0	0
NC_019843.3;YP_009047202.1;MERS_1ab;589	0	0
NC_019843.3;YP_009047202.1;MERS_1ab;590	0	0
NC_019843.3;YP_009047202.1;MERS_1ab;591	0	0
NC_019843.3;YP_009047202.1;MERS_1ab;592	0	0
NC_019843.3;YP_009047202.1;MERS_1ab;593	0	0
NC_019843.3;YP_009047202.1;MERS_1ab;594	0.05	0
NC_019843.3;YP_009047202.1;MERS_1ab;595	0.05	0
NC_019843.3;YP_009047202.1;MERS_1ab;596	0.05	0
NC_019843.3;YP_009047202.1;MERS_1ab;597	0.15	0.075
NC_019843.3;YP_009047202.1;MERS_1ab;598	0.05	0.025
NC_019843.3;YP_009047202.1;MERS_1ab;599	0	0
NC_019843.3;YP_009047202.1;MERS_1ab;600	0	0
NC_019843.3;YP_009047202.1;MERS_1ab;601	0	0
NC_019843.3;YP_009047202.1;MERS_1ab;602	0	0
NC_019843.3;YP_009047202.1;MERS_1ab;603	0	0
NC_019843.3;YP_009047202.1;MERS_1ab;604	0	0
NC_019843.3;YP_009047202.1;MERS_1ab;605	0	0
NC_019843.3;YP_009047202.1;MERS_1ab;606	0	0
NC_019843.3;YP_009047202.1;MERS_1ab;607	0	0
NC_019843.3;YP_009047202.1;MERS_1ab;608	0	0
NC_019843.3;YP_009047202.1;MERS_1ab;609	0	0
NC_019843.3;YP_009047202.1;MERS_1ab;610	0	0
NC_019843.3;YP_009047202.1;MERS_1ab;611	0	0
NC_019843.3;YP_009047202.1;MERS_1ab;612	0	0
NC_019843.3;YP_009047202.1;MERS_1ab;613	0	0
NC_019843.3;YP_009047202.1;MERS_1ab;614	0	0
NC_019843.3;YP_009047202.1;MERS_1ab;615	0	0
NC_019843.3;YP_009047202.1;MERS_1ab;616	0	0
NC_019843.3;YP_009047202.1;MERS_1ab;617	0	0
NC_019843.3;YP_009047202.1;MERS_1ab;618	0	0
NC_019843.3;YP_009047202.1;MERS_1ab;619	0	0
NC_019843.3;YP_009047202.1;MERS_1ab;620	0	0
NC_019843.3;YP_009047202.1;MERS_1ab;621	0	0
NC_019843.3;YP_009047202.1;MERS_1ab;622	0	0
NC_019843.3;YP_009047202.1;MERS_1ab;623	0	0
NC_019843.3;YP_009047202.1;MERS_1ab;624	0	0
NC_019843.3;YP_009047202.1;MERS_1ab;625	0	0
NC_019843.3;YP_009047202.1;MERS_1ab;626	0	0
NC_019843.3;YP_009047202.1;MERS_1ab;627	0	0
NC_019843.3;YP_009047202.1;MERS_1ab;628	0	0
NC_019843.3;YP_009047202.1;MERS_1ab;629	0	0
NC_019843.3;YP_009047202.1;MERS_1ab;630	0	0
NC_019843.3;YP_009047202.1;MERS_1ab;631	0	0
NC_019843.3;YP_009047202.1;MERS_1ab;632	0	0
NC_019843.3;YP_009047202.1;MERS_1ab;633	0	0
NC_019843.3;YP_009047202.1;MERS_1ab;634	0	0
NC_019843.3;YP_009047202.1;MERS_1ab;635	0	0
NC_019843.3;YP_009047202.1;MERS_1ab;636	0	0
NC_019843.3;YP_009047202.1;MERS_1ab;637	0	0
NC_019843.3;YP_009047202.1;MERS_1ab;638	0	0
NC_019843.3;YP_009047202.1;MERS_1ab;639	0	0
NC_019843.3;YP_009047202.1;MERS_1ab;640	0	0
NC_019843.3;YP_009047202.1;MERS_1ab;641	0	0
NC_019843.3;YP_009047202.1;MERS_1ab;642	0	0
NC_019843.3;YP_009047202.1;MERS_1ab;643	0	0
NC_019843.3;YP_009047202.1;MERS_1ab;644	0	0
NC_019843.3;YP_009047202.1;MERS_1ab;645	0	0
NC_019843.3;YP_009047202.1;MERS_1ab;646	0	0
NC_019843.3;YP_009047202.1;MERS_1ab;647	0	0
NC_019843.3;YP_009047202.1;MERS_1ab;648	0	0
NC_019843.3;YP_009047202.1;MERS_1ab;649	0	0
NC_019843.3;YP_009047202.1;MERS_1ab;650	0	0
NC_019843.3;YP_009047202.1;MERS_1ab;651	0	0
NC_019843.3;YP_009047202.1;MERS_1ab;652	0	0.075
NC_019843.3;YP_009047202.1;MERS_1ab;653	0	0
NC_019843.3;YP_009047202.1;MERS_1ab;654	0	0
NC_019843.3;YP_009047202.1;MERS_1ab;655	0	0
NC_019843.3;YP_009047202.1;MERS_1ab;656	0	0
NC_019843.3;YP_009047202.1;MERS_1ab;657	0	0
NC_019843.3;YP_009047202.1;MERS_1ab;658	0	0
NC_019843.3;YP_009047202.1;MERS_1ab;659	0	0
NC_019843.3;YP_009047202.1;MERS_1ab;660	0	0
NC_019843.3;YP_009047202.1;MERS_1ab;661	0	0
NC_019843.3;YP_009047202.1;MERS_1ab;662	0	0
NC_019843.3;YP_009047202.1;MERS_1ab;663	0	0
NC_019843.3;YP_009047202.1;MERS_1ab;664	0	0
NC_019843.3;YP_009047202.1;MERS_1ab;665	0	0
NC_019843.3;YP_009047202.1;MERS_1ab;666	0	0
NC_019843.3;YP_009047202.1;MERS_1ab;667	0	0
NC_019843.3;YP_009047202.1;MERS_1ab;668	0	0
NC_019843.3;YP_009047202.1;MERS_1ab;669	0	0
NC_019843.3;YP_009047202.1;MERS_1ab;670	0	0
NC_019843.3;YP_009047202.1;MERS_1ab;671	0	0
NC_019843.3;YP_009047202.1;MERS_1ab;672	0	0
NC_019843.3;YP_009047202.1;MERS_1ab;673	0	0
NC_019843.3;YP_009047202.1;MERS_1ab;674	0	0
NC_019843.3;YP_009047202.1;MERS_1ab;675	0	0
NC_019843.3;YP_009047202.1;MERS_1ab;676	0	0
NC_019843.3;YP_009047202.1;MERS_1ab;677	0	0
NC_019843.3;YP_009047202.1;MERS_1ab;678	0	0
NC_019843.3;YP_009047202.1;MERS_1ab;679	0	0
NC_019843.3;YP_009047202.1;MERS_1ab;680	0	0
NC_019843.3;YP_009047202.1;MERS_1ab;681	0	0
NC_019843.3;YP_009047202.1;MERS_1ab;682	0	0
NC_019843.3;YP_009047202.1;MERS_1ab;683	0	0
NC_019843.3;YP_009047202.1;MERS_1ab;684	0	0
NC_019843.3;YP_009047202.1;MERS_1ab;685	0	0
NC_019843.3;YP_009047202.1;MERS_1ab;686	0	0
NC_019843.3;YP_009047202.1;MERS_1ab;687	0	0
NC_019843.3;YP_009047202.1;MERS_1ab;688	0	0
NC_019843.3;YP_009047202.1;MERS_1ab;689	0	0
NC_019843.3;YP_009047202.1;MERS_1ab;690	0	0
NC_019843.3;YP_009047202.1;MERS_1ab;691	0	0
NC_019843.3;YP_009047202.1;MERS_1ab;692	0.05	0
NC_019843.3;YP_009047202.1;MERS_1ab;693	0	0
NC_019843.3;YP_009047202.1;MERS_1ab;694	0	0
NC_019843.3;YP_009047202.1;MERS_1ab;695	0	0
NC_019843.3;YP_009047202.1;MERS_1ab;696	0	0
NC_019843.3;YP_009047202.1;MERS_1ab;697	0	0
NC_019843.3;YP_009047202.1;MERS_1ab;698	0	0
NC_019843.3;YP_009047202.1;MERS_1ab;699	0	0
NC_019843.3;YP_009047202.1;MERS_1ab;700	0	0
NC_019843.3;YP_009047202.1;MERS_1ab;701	0.1	0
NC_019843.3;YP_009047202.1;MERS_1ab;702	0.1	0
NC_019843.3;YP_009047202.1;MERS_1ab;703	0.15	0.025
NC_019843.3;YP_009047202.1;MERS_1ab;704	0	0
NC_019843.3;YP_009047202.1;MERS_1ab;705	0	0
NC_019843.3;YP_009047202.1;MERS_1ab;706	0	0
NC_019843.3;YP_009047202.1;MERS_1ab;707	0	0
NC_019843.3;YP_009047202.1;MERS_1ab;708	0	0
NC_019843.3;YP_009047202.1;MERS_1ab;709	0	0
NC_019843.3;YP_009047202.1;MERS_1ab;710	0	0
NC_019843.3;YP_009047202.1;MERS_1ab;711	0	0
NC_019843.3;YP_009047202.1;MERS_1ab;712	0	0
NC_019843.3;YP_009047202.1;MERS_1ab;713	0	0
NC_019843.3;YP_009047202.1;MERS_1ab;714	0	0
NC_019843.3;YP_009047202.1;MERS_1ab;715	0	0
NC_019843.3;YP_009047202.1;MERS_1ab;716	0	0
NC_019843.3;YP_009047202.1;MERS_1ab;717	0	0
NC_019843.3;YP_009047202.1;MERS_1ab;718	0	0
NC_019843.3;YP_009047202.1;MERS_1ab;719	0	0
NC_019843.3;YP_009047202.1;MERS_1ab;720	0	0
NC_019843.3;YP_009047202.1;MERS_1ab;721	0	0
NC_019843.3;YP_009047202.1;MERS_1ab;722	0	0
NC_019843.3;YP_009047202.1;MERS_1ab;723	0	0
NC_019843.3;YP_009047202.1;MERS_1ab;724	0	0
NC_019843.3;YP_009047202.1;MERS_1ab;725	0	0
NC_019843.3;YP_009047202.1;MERS_1ab;726	0	0
NC_019843.3;YP_009047202.1;MERS_1ab;727	0	0.025
NC_019843.3;YP_009047202.1;MERS_1ab;728	0	0
NC_019843.3;YP_009047202.1;MERS_1ab;729	0.05	0.025
NC_019843.3;YP_009047202.1;MERS_1ab;730	0	0
NC_019843.3;YP_009047202.1;MERS_1ab;731	0	0
NC_019843.3;YP_009047202.1;MERS_1ab;732	0	0
NC_019843.3;YP_009047202.1;MERS_1ab;733	0	0
NC_019843.3;YP_009047202.1;MERS_1ab;734	0	0
NC_019843.3;YP_009047202.1;MERS_1ab;735	0	0
NC_019843.3;YP_009047202.1;MERS_1ab;736	0	0
NC_019843.3;YP_009047202.1;MERS_1ab;737	0	0
NC_019843.3;YP_009047202.1;MERS_1ab;738	0	0
NC_019843.3;YP_009047202.1;MERS_1ab;739	0	0
NC_019843.3;YP_009047202.1;MERS_1ab;740	0	0
NC_019843.3;YP_009047202.1;MERS_1ab;741	0	0
NC_019843.3;YP_009047202.1;MERS_1ab;742	0	0
NC_019843.3;YP_009047202.1;MERS_1ab;743	0	0.025
NC_019843.3;YP_009047202.1;MERS_1ab;744	0	0.025
NC_019843.3;YP_009047202.1;MERS_1ab;745	0.05	0.025
NC_019843.3;YP_009047202.1;MERS_1ab;746	0.05	0.025
NC_019843.3;YP_009047202.1;MERS_1ab;747	0	0
NC_019843.3;YP_009047202.1;MERS_1ab;748	0	0.025
NC_019843.3;YP_009047202.1;MERS_1ab;749	0.05	0
NC_019843.3;YP_009047202.1;MERS_1ab;750	0	0
NC_019843.3;YP_009047202.1;MERS_1ab;751	0.1	0
NC_019843.3;YP_009047202.1;MERS_1ab;752	0	0
NC_019843.3;YP_009047202.1;MERS_1ab;753	0	0
NC_019843.3;YP_009047202.1;MERS_1ab;754	0	0
NC_019843.3;YP_009047202.1;MERS_1ab;755	0	0
NC_019843.3;YP_009047202.1;MERS_1ab;756	0	0
NC_019843.3;YP_009047202.1;MERS_1ab;757	0.05	0
NC_019843.3;YP_009047202.1;MERS_1ab;758	0	0.025
NC_019843.3;YP_009047202.1;MERS_1ab;759	0	0
NC_019843.3;YP_009047202.1;MERS_1ab;760	0	0
NC_019843.3;YP_009047202.1;MERS_1ab;761	0	0.025
NC_019843.3;YP_009047202.1;MERS_1ab;762	0	0.025
NC_019843.3;YP_009047202.1;MERS_1ab;763	0	0.025
NC_019843.3;YP_009047202.1;MERS_1ab;764	0	0.025
NC_019843.3;YP_009047202.1;MERS_1ab;765	0	0.025
NC_019843.3;YP_009047202.1;MERS_1ab;766	0.05	0.075
NC_019843.3;YP_009047202.1;MERS_1ab;767	0	0.075
NC_019843.3;YP_009047202.1;MERS_1ab;768	0	0
NC_019843.3;YP_009047202.1;MERS_1ab;769	0	0
NC_019843.3;YP_009047202.1;MERS_1ab;770	0	0
NC_019843.3;YP_009047202.1;MERS_1ab;771	0.05	0
NC_019843.3;YP_009047202.1;MERS_1ab;772	0.05	0
NC_019843.3;YP_009047202.1;MERS_1ab;773	0	0
NC_019843.3;YP_009047202.1;MERS_1ab;774	0	0
NC_019843.3;YP_009047202.1;MERS_1ab;775	0	0
NC_019843.3;YP_009047202.1;MERS_1ab;776	0	0.025
NC_019843.3;YP_009047202.1;MERS_1ab;777	0	0.025
NC_019843.3;YP_009047202.1;MERS_1ab;778	0.05	0.05
NC_019843.3;YP_009047202.1;MERS_1ab;779	0.05	0.05
NC_019843.3;YP_009047202.1;MERS_1ab;780	0.1	0.025
NC_019843.3;YP_009047202.1;MERS_1ab;781	0.1	0.025
NC_019843.3;YP_009047202.1;MERS_1ab;782	0	0.05
NC_019843.3;YP_009047202.1;MERS_1ab;783	0.05	0.05
NC_019843.3;YP_009047202.1;MERS_1ab;784	0.05	0.05
NC_019843.3;YP_009047202.1;MERS_1ab;785	0.05	0.05
NC_019843.3;YP_009047202.1;MERS_1ab;786	0.05	0.075
NC_019843.3;YP_009047202.1;MERS_1ab;787	0.05	0.05
NC_019843.3;YP_009047202.1;MERS_1ab;788	0	0.025
NC_019843.3;YP_009047202.1;MERS_1ab;789	0	0.05
NC_019843.3;YP_009047202.1;MERS_1ab;790	0.05	0.075
NC_019843.3;YP_009047202.1;MERS_1ab;791	0	0.025
NC_019843.3;YP_009047202.1;MERS_1ab;792	0	0
NC_019843.3;YP_009047202.1;MERS_1ab;793	0	0
NC_019843.3;YP_009047202.1;MERS_1ab;794	0	0
NC_019843.3;YP_009047202.1;MERS_1ab;795	0	0
NC_019843.3;YP_009047202.1;MERS_1ab;796	0	0
NC_019843.3;YP_009047202.1;MERS_1ab;797	0	0
NC_019843.3;YP_009047202.1;MERS_1ab;798	0	0
NC_019843.3;YP_009047202.1;MERS_1ab;799	0	0
NC_019843.3;YP_009047202.1;MERS_1ab;800	0	0
NC_019843.3;YP_009047202.1;MERS_1ab;801	0	0
NC_019843.3;YP_009047202.1;MERS_1ab;802	0	0
NC_019843.3;YP_009047202.1;MERS_1ab;803	0	0
NC_019843.3;YP_009047202.1;MERS_1ab;804	0	0
NC_019843.3;YP_009047202.1;MERS_1ab;805	0	0
NC_019843.3;YP_009047202.1;MERS_1ab;806	0	0
NC_019843.3;YP_009047202.1;MERS_1ab;807	0	0
NC_019843.3;YP_009047202.1;MERS_1ab;808	0	0
NC_019843.3;YP_009047202.1;MERS_1ab;809	0	0
NC_019843.3;YP_009047202.1;MERS_1ab;810	0	0
NC_019843.3;YP_009047202.1;MERS_1ab;811	0	0
NC_019843.3;YP_009047202.1;MERS_1ab;812	0	0
NC_019843.3;YP_009047202.1;MERS_1ab;813	0	0
NC_019843.3;YP_009047202.1;MERS_1ab;814	0	0
NC_019843.3;YP_009047202.1;MERS_1ab;815	0	0
NC_019843.3;YP_009047202.1;MERS_1ab;816	0	0
NC_019843.3;YP_009047202.1;MERS_1ab;817	0.05	0
NC_019843.3;YP_009047202.1;MERS_1ab;818	0.05	0
NC_019843.3;YP_009047202.1;MERS_1ab;819	0	0
NC_019843.3;YP_009047202.1;MERS_1ab;820	0.05	0
NC_019843.3;YP_009047202.1;MERS_1ab;821	0.05	0
NC_019843.3;YP_009047202.1;MERS_1ab;822	0.1	0
NC_019843.3;YP_009047202.1;MERS_1ab;823	0	0
NC_019843.3;YP_009047202.1;MERS_1ab;824	0.05	0
NC_019843.3;YP_009047202.1;MERS_1ab;825	0.05	0
NC_019843.3;YP_009047202.1;MERS_1ab;826	0.1	0
NC_019843.3;YP_009047202.1;MERS_1ab;827	0.05	0
NC_019843.3;YP_009047202.1;MERS_1ab;828	0.05	0.025
NC_019843.3;YP_009047202.1;MERS_1ab;829	0	0
NC_019843.3;YP_009047202.1;MERS_1ab;830	0	0
NC_019843.3;YP_009047202.1;MERS_1ab;831	0	0
NC_019843.3;YP_009047202.1;MERS_1ab;832	0	0
NC_019843.3;YP_009047202.1;MERS_1ab;833	0	0
NC_019843.3;YP_009047202.1;MERS_1ab;834	0	0
NC_019843.3;YP_009047202.1;MERS_1ab;835	0	0
NC_019843.3;YP_009047202.1;MERS_1ab;836	0	0
NC_019843.3;YP_009047202.1;MERS_1ab;837	0	0
NC_019843.3;YP_009047202.1;MERS_1ab;838	0	0
NC_019843.3;YP_009047202.1;MERS_1ab;839	0	0
NC_019843.3;YP_009047202.1;MERS_1ab;840	0	0
NC_019843.3;YP_009047202.1;MERS_1ab;841	0	0
NC_019843.3;YP_009047202.1;MERS_1ab;842	0	0
NC_019843.3;YP_009047202.1;MERS_1ab;843	0	0
NC_019843.3;YP_009047202.1;MERS_1ab;844	0	0
NC_019843.3;YP_009047202.1;MERS_1ab;845	0	0
NC_019843.3;YP_009047202.1;MERS_1ab;846	0	0
NC_019843.3;YP_009047202.1;MERS_1ab;847	0	0
NC_019843.3;YP_009047202.1;MERS_1ab;848	0	0
NC_019843.3;YP_009047202.1;MERS_1ab;849	0	0
NC_019843.3;YP_009047202.1;MERS_1ab;850	0	0.025
NC_019843.3;YP_009047202.1;MERS_1ab;851	0	0.025
NC_019843.3;YP_009047202.1;MERS_1ab;852	0.05	0.025
NC_019843.3;YP_009047202.1;MERS_1ab;853	0	0.05
NC_019843.3;YP_009047202.1;MERS_1ab;854	0	0
NC_019843.3;YP_009047202.1;MERS_1ab;855	0	0.075
NC_019843.3;YP_009047202.1;MERS_1ab;856	0.05	0.025
NC_019843.3;YP_009047202.1;MERS_1ab;857	0	0
NC_019843.3;YP_009047202.1;MERS_1ab;858	0	0.025
NC_019843.3;YP_009047202.1;MERS_1ab;859	0	0.025
NC_019843.3;YP_009047202.1;MERS_1ab;860	0	0.025
NC_019843.3;YP_009047202.1;MERS_1ab;861	0	0.025
NC_019843.3;YP_009047202.1;MERS_1ab;862	0	0
NC_019843.3;YP_009047202.1;MERS_1ab;863	0	0
NC_019843.3;YP_009047202.1;MERS_1ab;864	0	0
NC_019843.3;YP_009047202.1;MERS_1ab;865	0	0
NC_019843.3;YP_009047202.1;MERS_1ab;866	0	0
NC_019843.3;YP_009047202.1;MERS_1ab;867	0	0
NC_019843.3;YP_009047202.1;MERS_1ab;868	0	0
NC_019843.3;YP_009047202.1;MERS_1ab;869	0	0
NC_019843.3;YP_009047202.1;MERS_1ab;870	0	0
NC_019843.3;YP_009047202.1;MERS_1ab;871	0	0
NC_019843.3;YP_009047202.1;MERS_1ab;872	0	0
NC_019843.3;YP_009047202.1;MERS_1ab;873	0	0
NC_019843.3;YP_009047202.1;MERS_1ab;874	0	0
NC_019843.3;YP_009047202.1;MERS_1ab;875	0	0
NC_019843.3;YP_009047202.1;MERS_1ab;876	0	0
NC_019843.3;YP_009047202.1;MERS_1ab;877	0	0
NC_019843.3;YP_009047202.1;MERS_1ab;878	0	0
NC_019843.3;YP_009047202.1;MERS_1ab;879	0	0
NC_019843.3;YP_009047202.1;MERS_1ab;880	0	0
NC_019843.3;YP_009047202.1;MERS_1ab;881	0.05	0
NC_019843.3;YP_009047202.1;MERS_1ab;882	0	0
NC_019843.3;YP_009047202.1;MERS_1ab;883	0	0
NC_019843.3;YP_009047202.1;MERS_1ab;884	0	0
NC_019843.3;YP_009047202.1;MERS_1ab;885	0	0
NC_019843.3;YP_009047202.1;MERS_1ab;886	0	0
NC_019843.3;YP_009047202.1;MERS_1ab;887	0	0
NC_019843.3;YP_009047202.1;MERS_1ab;888	0	0
NC_019843.3;YP_009047202.1;MERS_1ab;889	0.05	0
NC_019843.3;YP_009047202.1;MERS_1ab;890	0.05	0
NC_019843.3;YP_009047202.1;MERS_1ab;891	0	0
NC_019843.3;YP_009047202.1;MERS_1ab;892	0	0
NC_019843.3;YP_009047202.1;MERS_1ab;893	0	0
NC_019843.3;YP_009047202.1;MERS_1ab;894	0	0
NC_019843.3;YP_009047202.1;MERS_1ab;895	0.05	0.025
NC_019843.3;YP_009047202.1;MERS_1ab;896	0	0.025
NC_019843.3;YP_009047202.1;MERS_1ab;897	0	0.025
NC_019843.3;YP_009047202.1;MERS_1ab;898	0	0
NC_019843.3;YP_009047202.1;MERS_1ab;899	0	0
NC_019843.3;YP_009047202.1;MERS_1ab;900	0	0
NC_019843.3;YP_009047202.1;MERS_1ab;901	0	0
NC_019843.3;YP_009047202.1;MERS_1ab;902	0	0.1
NC_019843.3;YP_009047202.1;MERS_1ab;903	0	0.05
NC_019843.3;YP_009047202.1;MERS_1ab;904	0	0
NC_019843.3;YP_009047202.1;MERS_1ab;905	0	0.025
NC_019843.3;YP_009047202.1;MERS_1ab;906	0	0
NC_019843.3;YP_009047202.1;MERS_1ab;907	0	0
NC_019843.3;YP_009047202.1;MERS_1ab;908	0	0
NC_019843.3;YP_009047202.1;MERS_1ab;909	0	0.025
NC_019843.3;YP_009047202.1;MERS_1ab;910	0	0.025
NC_019843.3;YP_009047202.1;MERS_1ab;911	0	0
NC_019843.3;YP_009047202.1;MERS_1ab;912	0	0
NC_019843.3;YP_009047202.1;MERS_1ab;913	0	0
NC_019843.3;YP_009047202.1;MERS_1ab;914	0	0.025
NC_019843.3;YP_009047202.1;MERS_1ab;915	0.05	0
NC_019843.3;YP_009047202.1;MERS_1ab;916	0	0
NC_019843.3;YP_009047202.1;MERS_1ab;917	0	0
NC_019843.3;YP_009047202.1;MERS_1ab;918	0	0
NC_019843.3;YP_009047202.1;MERS_1ab;919	0	0
NC_019843.3;YP_009047202.1;MERS_1ab;920	0.05	0
NC_019843.3;YP_009047202.1;MERS_1ab;921	0.05	0
NC_019843.3;YP_009047202.1;MERS_1ab;922	0.05	0
NC_019843.3;YP_009047202.1;MERS_1ab;923	0.1	0
NC_019843.3;YP_009047202.1;MERS_1ab;924	0.1	0.025
NC_019843.3;YP_009047202.1;MERS_1ab;925	0.15	0.05
NC_019843.3;YP_009047202.1;MERS_1ab;926	0.1	0.05
NC_019843.3;YP_009047202.1;MERS_1ab;927	0.1	0.025
NC_019843.3;YP_009047202.1;MERS_1ab;928	0.05	0.025
NC_019843.3;YP_009047202.1;MERS_1ab;929	0	0.025
NC_019843.3;YP_009047202.1;MERS_1ab;930	0.05	0
NC_019843.3;YP_009047202.1;MERS_1ab;931	0.05	0
NC_019843.3;YP_009047202.1;MERS_1ab;932	0	0
NC_019843.3;YP_009047202.1;MERS_1ab;933	0	0
NC_019843.3;YP_009047202.1;MERS_1ab;934	0	0
NC_019843.3;YP_009047202.1;MERS_1ab;935	0	0
NC_019843.3;YP_009047202.1;MERS_1ab;936	0	0
NC_019843.3;YP_009047202.1;MERS_1ab;937	0	0
NC_019843.3;YP_009047202.1;MERS_1ab;938	0	0
NC_019843.3;YP_009047202.1;MERS_1ab;939	0	0
NC_019843.3;YP_009047202.1;MERS_1ab;940	0	0
NC_019843.3;YP_009047202.1;MERS_1ab;941	0	0
NC_019843.3;YP_009047202.1;MERS_1ab;942	0	0
NC_019843.3;YP_009047202.1;MERS_1ab;943	0	0
NC_019843.3;YP_009047202.1;MERS_1ab;944	0	0
NC_019843.3;YP_009047202.1;MERS_1ab;945	0	0
NC_019843.3;YP_009047202.1;MERS_1ab;946	0	0
NC_019843.3;YP_009047202.1;MERS_1ab;947	0	0
NC_019843.3;YP_009047202.1;MERS_1ab;948	0	0
NC_019843.3;YP_009047202.1;MERS_1ab;949	0	0
NC_019843.3;YP_009047202.1;MERS_1ab;950	0	0
NC_019843.3;YP_009047202.1;MERS_1ab;951	0	0
NC_019843.3;YP_009047202.1;MERS_1ab;952	0	0
NC_019843.3;YP_009047202.1;MERS_1ab;953	0	0
NC_019843.3;YP_009047202.1;MERS_1ab;954	0	0
NC_019843.3;YP_009047202.1;MERS_1ab;955	0	0
NC_019843.3;YP_009047202.1;MERS_1ab;956	0	0
NC_019843.3;YP_009047202.1;MERS_1ab;957	0	0
NC_019843.3;YP_009047202.1;MERS_1ab;958	0	0
NC_019843.3;YP_009047202.1;MERS_1ab;959	0.05	0
NC_019843.3;YP_009047202.1;MERS_1ab;960	0	0
NC_019843.3;YP_009047202.1;MERS_1ab;961	0	0
NC_019843.3;YP_009047202.1;MERS_1ab;962	0	0
NC_019843.3;YP_009047202.1;MERS_1ab;963	0	0
NC_019843.3;YP_009047202.1;MERS_1ab;964	0	0
NC_019843.3;YP_009047202.1;MERS_1ab;965	0	0.025
NC_019843.3;YP_009047202.1;MERS_1ab;966	0	0.025
NC_019843.3;YP_009047202.1;MERS_1ab;967	0	0
NC_019843.3;YP_009047202.1;MERS_1ab;968	0	0
NC_019843.3;YP_009047202.1;MERS_1ab;969	0	0
NC_019843.3;YP_009047202.1;MERS_1ab;970	0	0
NC_019843.3;YP_009047202.1;MERS_1ab;971	0	0
NC_019843.3;YP_009047202.1;MERS_1ab;972	0	0
NC_019843.3;YP_009047202.1;MERS_1ab;973	0	0
NC_019843.3;YP_009047202.1;MERS_1ab;974	0	0
NC_019843.3;YP_009047202.1;MERS_1ab;975	0	0
NC_019843.3;YP_009047202.1;MERS_1ab;976	0	0
NC_019843.3;YP_009047202.1;MERS_1ab;977	0	0
NC_019843.3;YP_009047202.1;MERS_1ab;978	0	0
NC_019843.3;YP_009047202.1;MERS_1ab;979	0	0
NC_019843.3;YP_009047202.1;MERS_1ab;980	0	0
NC_019843.3;YP_009047202.1;MERS_1ab;981	0	0
NC_019843.3;YP_009047202.1;MERS_1ab;982	0.05	0
NC_019843.3;YP_009047202.1;MERS_1ab;983	0	0
NC_019843.3;YP_009047202.1;MERS_1ab;984	0	0
NC_019843.3;YP_009047202.1;MERS_1ab;985	0	0
NC_019843.3;YP_009047202.1;MERS_1ab;986	0	0
NC_019843.3;YP_009047202.1;MERS_1ab;987	0	0
NC_019843.3;YP_009047202.1;MERS_1ab;988	0	0
NC_019843.3;YP_009047202.1;MERS_1ab;989	0	0
NC_019843.3;YP_009047202.1;MERS_1ab;990	0	0
NC_019843.3;YP_009047202.1;MERS_1ab;991	0	0
NC_019843.3;YP_009047202.1;MERS_1ab;992	0.05	0
NC_019843.3;YP_009047202.1;MERS_1ab;993	0.05	0
NC_019843.3;YP_009047202.1;MERS_1ab;994	0	0.025
NC_019843.3;YP_009047202.1;MERS_1ab;995	0.05	0
NC_019843.3;YP_009047202.1;MERS_1ab;996	0.05	0
NC_019843.3;YP_009047202.1;MERS_1ab;997	0.05	0
NC_019843.3;YP_009047202.1;MERS_1ab;998	0.05	0
NC_019843.3;YP_009047202.1;MERS_1ab;999	0.05	0
NC_019843.3;YP_009047202.1;MERS_1ab;1000	0.1	0
NC_019843.3;YP_009047202.1;MERS_1ab;1001	0.05	0.025
NC_019843.3;YP_009047202.1;MERS_1ab;1002	0.1	0.025
NC_019843.3;YP_009047202.1;MERS_1ab;1003	0.05	0.025
NC_019843.3;YP_009047202.1;MERS_1ab;1004	0.15	0.075
NC_019843.3;YP_009047202.1;MERS_1ab;1005	0.15	0.05
NC_019843.3;YP_009047202.1;MERS_1ab;1006	0.15	0.05
NC_019843.3;YP_009047202.1;MERS_1ab;1007	0.1	0.05
NC_019843.3;YP_009047202.1;MERS_1ab;1008	0.1	0.025
NC_019843.3;YP_009047202.1;MERS_1ab;1009	0.05	0.025
NC_019843.3;YP_009047202.1;MERS_1ab;1010	0.05	0.025
NC_019843.3;YP_009047202.1;MERS_1ab;1011	0	0.025
NC_019843.3;YP_009047202.1;MERS_1ab;1012	0	0.025
NC_019843.3;YP_009047202.1;MERS_1ab;1013	0	0
NC_019843.3;YP_009047202.1;MERS_1ab;1014	0	0
NC_019843.3;YP_009047202.1;MERS_1ab;1015	0	0
NC_019843.3;YP_009047202.1;MERS_1ab;1016	0	0
NC_019843.3;YP_009047202.1;MERS_1ab;1017	0	0
NC_019843.3;YP_009047202.1;MERS_1ab;1018	0	0
NC_019843.3;YP_009047202.1;MERS_1ab;1019	0.1	0.025
NC_019843.3;YP_009047202.1;MERS_1ab;1020	0	0
NC_019843.3;YP_009047202.1;MERS_1ab;1021	0	0
NC_019843.3;YP_009047202.1;MERS_1ab;1022	0	0
NC_019843.3;YP_009047202.1;MERS_1ab;1023	0	0
NC_019843.3;YP_009047202.1;MERS_1ab;1024	0	0
NC_019843.3;YP_009047202.1;MERS_1ab;1025	0	0
NC_019843.3;YP_009047202.1;MERS_1ab;1026	0	0
NC_019843.3;YP_009047202.1;MERS_1ab;1027	0	0
NC_019843.3;YP_009047202.1;MERS_1ab;1028	0	0
NC_019843.3;YP_009047202.1;MERS_1ab;1029	0	0
NC_019843.3;YP_009047202.1;MERS_1ab;1030	0	0
NC_019843.3;YP_009047202.1;MERS_1ab;1031	0	0
NC_019843.3;YP_009047202.1;MERS_1ab;1032	0	0
NC_019843.3;YP_009047202.1;MERS_1ab;1033	0	0
NC_019843.3;YP_009047202.1;MERS_1ab;1034	0.05	0.05
NC_019843.3;YP_009047202.1;MERS_1ab;1035	0.05	0
NC_019843.3;YP_009047202.1;MERS_1ab;1036	0	0.05
NC_019843.3;YP_009047202.1;MERS_1ab;1037	0	0.05
NC_019843.3;YP_009047202.1;MERS_1ab;1038	0	0.05
NC_019843.3;YP_009047202.1;MERS_1ab;1039	0	0.05
NC_019843.3;YP_009047202.1;MERS_1ab;1040	0.05	0.05
NC_019843.3;YP_009047202.1;MERS_1ab;1041	0.05	0.05
NC_019843.3;YP_009047202.1;MERS_1ab;1042	0.05	0.075
NC_019843.3;YP_009047202.1;MERS_1ab;1043	0.05	0.075
NC_019843.3;YP_009047202.1;MERS_1ab;1044	0.05	0.025
NC_019843.3;YP_009047202.1;MERS_1ab;1045	0	0.025
NC_019843.3;YP_009047202.1;MERS_1ab;1046	0	0.025
NC_019843.3;YP_009047202.1;MERS_1ab;1047	0	0.025
NC_019843.3;YP_009047202.1;MERS_1ab;1048	0	0.025
NC_019843.3;YP_009047202.1;MERS_1ab;1049	0	0.025
NC_019843.3;YP_009047202.1;MERS_1ab;1050	0	0.05
NC_019843.3;YP_009047202.1;MERS_1ab;1051	0.05	0.025
NC_019843.3;YP_009047202.1;MERS_1ab;1052	0	0.025
NC_019843.3;YP_009047202.1;MERS_1ab;1053	0	0.025
NC_019843.3;YP_009047202.1;MERS_1ab;1054	0	0.025
NC_019843.3;YP_009047202.1;MERS_1ab;1055	0	0
NC_019843.3;YP_009047202.1;MERS_1ab;1056	0.05	0
NC_019843.3;YP_009047202.1;MERS_1ab;1057	0.1	0
NC_019843.3;YP_009047202.1;MERS_1ab;1058	0.05	0
NC_019843.3;YP_009047202.1;MERS_1ab;1059	0.05	0.025
NC_019843.3;YP_009047202.1;MERS_1ab;1060	0.05	0
NC_019843.3;YP_009047202.1;MERS_1ab;1061	0	0.025
NC_019843.3;YP_009047202.1;MERS_1ab;1062	0.05	0.075
NC_019843.3;YP_009047202.1;MERS_1ab;1063	0.1	0.05
NC_019843.3;YP_009047202.1;MERS_1ab;1064	0	0.025
NC_019843.3;YP_009047202.1;MERS_1ab;1065	0	0.05
NC_019843.3;YP_009047202.1;MERS_1ab;1066	0.05	0.075
NC_019843.3;YP_009047202.1;MERS_1ab;1067	0	0.05
NC_019843.3;YP_009047202.1;MERS_1ab;1068	0	0
NC_019843.3;YP_009047202.1;MERS_1ab;1069	0	0.025
NC_019843.3;YP_009047202.1;MERS_1ab;1070	0	0.025
NC_019843.3;YP_009047202.1;MERS_1ab;1071	0	0
NC_019843.3;YP_009047202.1;MERS_1ab;1072	0	0
NC_019843.3;YP_009047202.1;MERS_1ab;1073	0	0
NC_019843.3;YP_009047202.1;MERS_1ab;1074	0	0
NC_019843.3;YP_009047202.1;MERS_1ab;1075	0	0
NC_019843.3;YP_009047202.1;MERS_1ab;1076	0	0
NC_019843.3;YP_009047202.1;MERS_1ab;1077	0	0
NC_019843.3;YP_009047202.1;MERS_1ab;1078	0	0
NC_019843.3;YP_009047202.1;MERS_1ab;1079	0	0
NC_019843.3;YP_009047202.1;MERS_1ab;1080	0	0
NC_019843.3;YP_009047202.1;MERS_1ab;1081	0	0.025
NC_019843.3;YP_009047202.1;MERS_1ab;1082	0.2	0.25
NC_019843.3;YP_009047202.1;MERS_1ab;1083	0.1	0.075
NC_019843.3;YP_009047202.1;MERS_1ab;1084	0.15	0.125
NC_019843.3;YP_009047202.1;MERS_1ab;1085	0.2	0.175
NC_019843.3;YP_009047202.1;MERS_1ab;1086	0.15	0.15
NC_019843.3;YP_009047202.1;MERS_1ab;1087	0.1	0.075
NC_019843.3;YP_009047202.1;MERS_1ab;1088	0.05	0.075
NC_019843.3;YP_009047202.1;MERS_1ab;1089	0.05	0.025
NC_019843.3;YP_009047202.1;MERS_1ab;1090	0.05	0.05
NC_019843.3;YP_009047202.1;MERS_1ab;1091	0.05	0
NC_019843.3;YP_009047202.1;MERS_1ab;1092	0.1	0.025
NC_019843.3;YP_009047202.1;MERS_1ab;1093	0.1	0.025
NC_019843.3;YP_009047202.1;MERS_1ab;1094	0.05	0
NC_019843.3;YP_009047202.1;MERS_1ab;1095	0	0
NC_019843.3;YP_009047202.1;MERS_1ab;1096	0	0
NC_019843.3;YP_009047202.1;MERS_1ab;1097	0	0.025
NC_019843.3;YP_009047202.1;MERS_1ab;1098	0	0.025
NC_019843.3;YP_009047202.1;MERS_1ab;1099	0.05	0.025
NC_019843.3;YP_009047202.1;MERS_1ab;1100	0	0.075
NC_019843.3;YP_009047202.1;MERS_1ab;1101	0	0.05
NC_019843.3;YP_009047202.1;MERS_1ab;1102	0	0.025
NC_019843.3;YP_009047202.1;MERS_1ab;1103	0	0.025
NC_019843.3;YP_009047202.1;MERS_1ab;1104	0	0.125
NC_019843.3;YP_009047202.1;MERS_1ab;1105	0.15	0.15
NC_019843.3;YP_009047202.1;MERS_1ab;1106	0.05	0
NC_019843.3;YP_009047202.1;MERS_1ab;1107	0	0.025
NC_019843.3;YP_009047202.1;MERS_1ab;1108	0	0
NC_019843.3;YP_009047202.1;MERS_1ab;1109	0	0
NC_019843.3;YP_009047202.1;MERS_1ab;1110	0	0
NC_019843.3;YP_009047202.1;MERS_1ab;1111	0	0
NC_019843.3;YP_009047202.1;MERS_1ab;1112	0	0
NC_019843.3;YP_009047202.1;MERS_1ab;1113	0	0
NC_019843.3;YP_009047202.1;MERS_1ab;1114	0	0
NC_019843.3;YP_009047202.1;MERS_1ab;1115	0	0
NC_019843.3;YP_009047202.1;MERS_1ab;1116	0	0
NC_019843.3;YP_009047202.1;MERS_1ab;1117	0	0
NC_019843.3;YP_009047202.1;MERS_1ab;1118	0	0
NC_019843.3;YP_009047202.1;MERS_1ab;1119	0	0
NC_019843.3;YP_009047202.1;MERS_1ab;1120	0	0
NC_019843.3;YP_009047202.1;MERS_1ab;1121	0	0
NC_019843.3;YP_009047202.1;MERS_1ab;1122	0	0
NC_019843.3;YP_009047202.1;MERS_1ab;1123	0	0
NC_019843.3;YP_009047202.1;MERS_1ab;1124	0	0
NC_019843.3;YP_009047202.1;MERS_1ab;1125	0	0
NC_019843.3;YP_009047202.1;MERS_1ab;1126	0.05	0
NC_019843.3;YP_009047202.1;MERS_1ab;1127	0	0
NC_019843.3;YP_009047202.1;MERS_1ab;1128	0	0
NC_019843.3;YP_009047202.1;MERS_1ab;1129	0	0
NC_019843.3;YP_009047202.1;MERS_1ab;1130	0	0
NC_019843.3;YP_009047202.1;MERS_1ab;1131	0.05	0.025
NC_019843.3;YP_009047202.1;MERS_1ab;1132	0	0
NC_019843.3;YP_009047202.1;MERS_1ab;1133	0	0
NC_019843.3;YP_009047202.1;MERS_1ab;1134	0	0
NC_019843.3;YP_009047202.1;MERS_1ab;1135	0	0
NC_019843.3;YP_009047202.1;MERS_1ab;1136	0	0
NC_019843.3;YP_009047202.1;MERS_1ab;1137	0	0
NC_019843.3;YP_009047202.1;MERS_1ab;1138	0	0
NC_019843.3;YP_009047202.1;MERS_1ab;1139	0.05	0
NC_019843.3;YP_009047202.1;MERS_1ab;1140	0.05	0
NC_019843.3;YP_009047202.1;MERS_1ab;1141	0	0
NC_019843.3;YP_009047202.1;MERS_1ab;1142	0.4	0.3
NC_019843.3;YP_009047202.1;MERS_1ab;1143	0	0.025
NC_019843.3;YP_009047202.1;MERS_1ab;1144	0	0.025
NC_019843.3;YP_009047202.1;MERS_1ab;1145	0	0.025
NC_019843.3;YP_009047202.1;MERS_1ab;1146	0	0.025
NC_019843.3;YP_009047202.1;MERS_1ab;1147	0	0.025
NC_019843.3;YP_009047202.1;MERS_1ab;1148	0.05	0.05
NC_019843.3;YP_009047202.1;MERS_1ab;1149	0	0.025
NC_019843.3;YP_009047202.1;MERS_1ab;1150	0	0
NC_019843.3;YP_009047202.1;MERS_1ab;1151	0	0
NC_019843.3;YP_009047202.1;MERS_1ab;1152	0	0
NC_019843.3;YP_009047202.1;MERS_1ab;1153	0.05	0.05
NC_019843.3;YP_009047202.1;MERS_1ab;1154	0.05	0.025
NC_019843.3;YP_009047202.1;MERS_1ab;1155	0.05	0
NC_019843.3;YP_009047202.1;MERS_1ab;1156	0.05	0
NC_019843.3;YP_009047202.1;MERS_1ab;1157	0.05	0.025
NC_019843.3;YP_009047202.1;MERS_1ab;1158	0.1	0.05
NC_019843.3;YP_009047202.1;MERS_1ab;1159	0.05	0.025
NC_019843.3;YP_009047202.1;MERS_1ab;1160	0.05	0.025
NC_019843.3;YP_009047202.1;MERS_1ab;1161	0.05	0
NC_019843.3;YP_009047202.1;MERS_1ab;1162	0.05	0
NC_019843.3;YP_009047202.1;MERS_1ab;1163	0	0.025
NC_019843.3;YP_009047202.1;MERS_1ab;1164	0	0.025
NC_019843.3;YP_009047202.1;MERS_1ab;1165	0	0.05
NC_019843.3;YP_009047202.1;MERS_1ab;1166	0	0.025
NC_019843.3;YP_009047202.1;MERS_1ab;1167	0.05	0.025
NC_019843.3;YP_009047202.1;MERS_1ab;1168	0.05	0.025
NC_019843.3;YP_009047202.1;MERS_1ab;1169	0	0.025
NC_019843.3;YP_009047202.1;MERS_1ab;1170	0.05	0.05
NC_019843.3;YP_009047202.1;MERS_1ab;1171	0	0.075
NC_019843.3;YP_009047202.1;MERS_1ab;1172	0.1	0.075
NC_019843.3;YP_009047202.1;MERS_1ab;1173	0	0.05
NC_019843.3;YP_009047202.1;MERS_1ab;1174	0	0
NC_019843.3;YP_009047202.1;MERS_1ab;1175	0	0
NC_019843.3;YP_009047202.1;MERS_1ab;1176	0	0
NC_019843.3;YP_009047202.1;MERS_1ab;1177	0	0
NC_019843.3;YP_009047202.1;MERS_1ab;1178	0	0
NC_019843.3;YP_009047202.1;MERS_1ab;1179	0	0
NC_019843.3;YP_009047202.1;MERS_1ab;1180	0	0
NC_019843.3;YP_009047202.1;MERS_1ab;1181	0	0
NC_019843.3;YP_009047202.1;MERS_1ab;1182	0	0
NC_019843.3;YP_009047202.1;MERS_1ab;1183	0	0
NC_019843.3;YP_009047202.1;MERS_1ab;1184	0	0
NC_019843.3;YP_009047202.1;MERS_1ab;1185	0	0
NC_019843.3;YP_009047202.1;MERS_1ab;1186	0	0
NC_019843.3;YP_009047202.1;MERS_1ab;1187	0	0
NC_019843.3;YP_009047202.1;MERS_1ab;1188	0	0
NC_019843.3;YP_009047202.1;MERS_1ab;1189	0	0
NC_019843.3;YP_009047202.1;MERS_1ab;1190	0	0
NC_019843.3;YP_009047202.1;MERS_1ab;1191	0	0
NC_019843.3;YP_009047202.1;MERS_1ab;1192	0	0
NC_019843.3;YP_009047202.1;MERS_1ab;1193	0	0
NC_019843.3;YP_009047202.1;MERS_1ab;1194	0	0
NC_019843.3;YP_009047202.1;MERS_1ab;1195	0	0
NC_019843.3;YP_009047202.1;MERS_1ab;1196	0	0
NC_019843.3;YP_009047202.1;MERS_1ab;1197	0	0
NC_019843.3;YP_009047202.1;MERS_1ab;1198	0	0.025
NC_019843.3;YP_009047202.1;MERS_1ab;1199	0	0
NC_019843.3;YP_009047202.1;MERS_1ab;1200	0	0.025
NC_019843.3;YP_009047202.1;MERS_1ab;1201	0	0.025
NC_019843.3;YP_009047202.1;MERS_1ab;1202	0	0.05
NC_019843.3;YP_009047202.1;MERS_1ab;1203	0.05	0.025
NC_019843.3;YP_009047202.1;MERS_1ab;1204	0.05	0
NC_019843.3;YP_009047202.1;MERS_1ab;1205	0.05	0.025
NC_019843.3;YP_009047202.1;MERS_1ab;1206	0.05	0
NC_019843.3;YP_009047202.1;MERS_1ab;1207	0.05	0
NC_019843.3;YP_009047202.1;MERS_1ab;1208	0.05	0
NC_019843.3;YP_009047202.1;MERS_1ab;1209	0.05	0.025
NC_019843.3;YP_009047202.1;MERS_1ab;1210	0.1	0.025
NC_019843.3;YP_009047202.1;MERS_1ab;1211	0	0
NC_019843.3;YP_009047202.1;MERS_1ab;1212	0	0
NC_019843.3;YP_009047202.1;MERS_1ab;1213	0	0
NC_019843.3;YP_009047202.1;MERS_1ab;1214	0	0
NC_019843.3;YP_009047202.1;MERS_1ab;1215	0	0
NC_019843.3;YP_009047202.1;MERS_1ab;1216	0	0
NC_019843.3;YP_009047202.1;MERS_1ab;1217	0	0
NC_019843.3;YP_009047202.1;MERS_1ab;1218	0	0
NC_019843.3;YP_009047202.1;MERS_1ab;1219	0	0
NC_019843.3;YP_009047202.1;MERS_1ab;1220	0	0
NC_019843.3;YP_009047202.1;MERS_1ab;1221	0	0
NC_019843.3;YP_009047202.1;MERS_1ab;1222	0	0
NC_019843.3;YP_009047202.1;MERS_1ab;1223	0	0
NC_019843.3;YP_009047202.1;MERS_1ab;1224	0	0
NC_019843.3;YP_009047202.1;MERS_1ab;1225	0	0
NC_019843.3;YP_009047202.1;MERS_1ab;1226	0	0
NC_019843.3;YP_009047202.1;MERS_1ab;1227	0	0
NC_019843.3;YP_009047202.1;MERS_1ab;1228	0	0
NC_019843.3;YP_009047202.1;MERS_1ab;1229	0	0
NC_019843.3;YP_009047202.1;MERS_1ab;1230	0	0
NC_019843.3;YP_009047202.1;MERS_1ab;1231	0	0
NC_019843.3;YP_009047202.1;MERS_1ab;1232	0	0
NC_019843.3;YP_009047202.1;MERS_1ab;1233	0	0
NC_019843.3;YP_009047202.1;MERS_1ab;1234	0	0
NC_019843.3;YP_009047202.1;MERS_1ab;1235	0	0
NC_019843.3;YP_009047202.1;MERS_1ab;1236	0	0
NC_019843.3;YP_009047202.1;MERS_1ab;1237	0	0
NC_019843.3;YP_009047202.1;MERS_1ab;1238	0	0
NC_019843.3;YP_009047202.1;MERS_1ab;1239	0	0
NC_019843.3;YP_009047202.1;MERS_1ab;1240	0	0
NC_019843.3;YP_009047202.1;MERS_1ab;1241	0	0
NC_019843.3;YP_009047202.1;MERS_1ab;1242	0	0
NC_019843.3;YP_009047202.1;MERS_1ab;1243	0	0
NC_019843.3;YP_009047202.1;MERS_1ab;1244	0	0.025
NC_019843.3;YP_009047202.1;MERS_1ab;1245	0	0
NC_019843.3;YP_009047202.1;MERS_1ab;1246	0	0
NC_019843.3;YP_009047202.1;MERS_1ab;1247	0	0
NC_019843.3;YP_009047202.1;MERS_1ab;1248	0	0
NC_019843.3;YP_009047202.1;MERS_1ab;1249	0	0
NC_019843.3;YP_009047202.1;MERS_1ab;1250	0	0
NC_019843.3;YP_009047202.1;MERS_1ab;1251	0	0
NC_019843.3;YP_009047202.1;MERS_1ab;1252	0	0
NC_019843.3;YP_009047202.1;MERS_1ab;1253	0	0
NC_019843.3;YP_009047202.1;MERS_1ab;1254	0	0
NC_019843.3;YP_009047202.1;MERS_1ab;1255	0	0
NC_019843.3;YP_009047202.1;MERS_1ab;1256	0	0
NC_019843.3;YP_009047202.1;MERS_1ab;1257	0	0
NC_019843.3;YP_009047202.1;MERS_1ab;1258	0	0
NC_019843.3;YP_009047202.1;MERS_1ab;1259	0	0
NC_019843.3;YP_009047202.1;MERS_1ab;1260	0	0.025
NC_019843.3;YP_009047202.1;MERS_1ab;1261	0	0
NC_019843.3;YP_009047202.1;MERS_1ab;1262	0	0
NC_019843.3;YP_009047202.1;MERS_1ab;1263	0	0
NC_019843.3;YP_009047202.1;MERS_1ab;1264	0	0.025
NC_019843.3;YP_009047202.1;MERS_1ab;1265	0	0.025
NC_019843.3;YP_009047202.1;MERS_1ab;1266	0	0
NC_019843.3;YP_009047202.1;MERS_1ab;1267	0	0
NC_019843.3;YP_009047202.1;MERS_1ab;1268	0	0
NC_019843.3;YP_009047202.1;MERS_1ab;1269	0	0
NC_019843.3;YP_009047202.1;MERS_1ab;1270	0	0
NC_019843.3;YP_009047202.1;MERS_1ab;1271	0	0.025
NC_019843.3;YP_009047202.1;MERS_1ab;1272	0	0.025
NC_019843.3;YP_009047202.1;MERS_1ab;1273	0	0
NC_019843.3;YP_009047202.1;MERS_1ab;1274	0	0
NC_019843.3;YP_009047202.1;MERS_1ab;1275	0	0
NC_019843.3;YP_009047202.1;MERS_1ab;1276	0	0
NC_019843.3;YP_009047202.1;MERS_1ab;1277	0	0
NC_019843.3;YP_009047202.1;MERS_1ab;1278	0	0.025
NC_019843.3;YP_009047202.1;MERS_1ab;1279	0	0.025
NC_019843.3;YP_009047202.1;MERS_1ab;1280	0	0.025
NC_019843.3;YP_009047202.1;MERS_1ab;1281	0	0.025
NC_019843.3;YP_009047202.1;MERS_1ab;1282	0	0.05
NC_019843.3;YP_009047202.1;MERS_1ab;1283	0	0.075
NC_019843.3;YP_009047202.1;MERS_1ab;1284	0	0.025
NC_019843.3;YP_009047202.1;MERS_1ab;1285	0	0.1
NC_019843.3;YP_009047202.1;MERS_1ab;1286	0	0.075
NC_019843.3;YP_009047202.1;MERS_1ab;1287	0	0
NC_019843.3;YP_009047202.1;MERS_1ab;1288	0	0
NC_019843.3;YP_009047202.1;MERS_1ab;1289	0.05	0
NC_019843.3;YP_009047202.1;MERS_1ab;1290	0	0
NC_019843.3;YP_009047202.1;MERS_1ab;1291	0	0
NC_019843.3;YP_009047202.1;MERS_1ab;1292	0	0
NC_019843.3;YP_009047202.1;MERS_1ab;1293	0	0
NC_019843.3;YP_009047202.1;MERS_1ab;1294	0	0
NC_019843.3;YP_009047202.1;MERS_1ab;1295	0	0
NC_019843.3;YP_009047202.1;MERS_1ab;1296	0	0
NC_019843.3;YP_009047202.1;MERS_1ab;1297	0	0
NC_019843.3;YP_009047202.1;MERS_1ab;1298	0	0
NC_019843.3;YP_009047202.1;MERS_1ab;1299	0	0
NC_019843.3;YP_009047202.1;MERS_1ab;1300	0	0
NC_019843.3;YP_009047202.1;MERS_1ab;1301	0	0.05
NC_019843.3;YP_009047202.1;MERS_1ab;1302	0	0.025
NC_019843.3;YP_009047202.1;MERS_1ab;1303	0	0.05
NC_019843.3;YP_009047202.1;MERS_1ab;1304	0	0.025
NC_019843.3;YP_009047202.1;MERS_1ab;1305	0	0.1
NC_019843.3;YP_009047202.1;MERS_1ab;1306	0.1	0.05
NC_019843.3;YP_009047202.1;MERS_1ab;1307	0	0
NC_019843.3;YP_009047202.1;MERS_1ab;1308	0	0
NC_019843.3;YP_009047202.1;MERS_1ab;1309	0	0
NC_019843.3;YP_009047202.1;MERS_1ab;1310	0	0
NC_019843.3;YP_009047202.1;MERS_1ab;1311	0	0
NC_019843.3;YP_009047202.1;MERS_1ab;1312	0	0
NC_019843.3;YP_009047202.1;MERS_1ab;1313	0	0
NC_019843.3;YP_009047202.1;MERS_1ab;1314	0	0
NC_019843.3;YP_009047202.1;MERS_1ab;1315	0	0
NC_019843.3;YP_009047202.1;MERS_1ab;1316	0	0
NC_019843.3;YP_009047202.1;MERS_1ab;1317	0	0.025
NC_019843.3;YP_009047202.1;MERS_1ab;1318	0.1	0.075
NC_019843.3;YP_009047202.1;MERS_1ab;1319	0.05	0
NC_019843.3;YP_009047202.1;MERS_1ab;1320	0	0
NC_019843.3;YP_009047202.1;MERS_1ab;1321	0	0
NC_019843.3;YP_009047202.1;MERS_1ab;1322	0	0
NC_019843.3;YP_009047202.1;MERS_1ab;1323	0	0
NC_019843.3;YP_009047202.1;MERS_1ab;1324	0	0
NC_019843.3;YP_009047202.1;MERS_1ab;1325	0	0
NC_019843.3;YP_009047202.1;MERS_1ab;1326	0	0
NC_019843.3;YP_009047202.1;MERS_1ab;1327	0	0
NC_019843.3;YP_009047202.1;MERS_1ab;1328	0	0
NC_019843.3;YP_009047202.1;MERS_1ab;1329	0	0
NC_019843.3;YP_009047202.1;MERS_1ab;1330	0	0
NC_019843.3;YP_009047202.1;MERS_1ab;1331	0	0
NC_019843.3;YP_009047202.1;MERS_1ab;1332	0	0
NC_019843.3;YP_009047202.1;MERS_1ab;1333	0	0
NC_019843.3;YP_009047202.1;MERS_1ab;1334	0	0
NC_019843.3;YP_009047202.1;MERS_1ab;1335	0	0
NC_019843.3;YP_009047202.1;MERS_1ab;1336	0.15	0.075
NC_019843.3;YP_009047202.1;MERS_1ab;1337	0.1	0.025
NC_019843.3;YP_009047202.1;MERS_1ab;1338	0.1	0.025
NC_019843.3;YP_009047202.1;MERS_1ab;1339	0.15	0.025
NC_019843.3;YP_009047202.1;MERS_1ab;1340	0.15	0.075
NC_019843.3;YP_009047202.1;MERS_1ab;1341	0	0.05
NC_019843.3;YP_009047202.1;MERS_1ab;1342	0	0.025
NC_019843.3;YP_009047202.1;MERS_1ab;1343	0.05	0.025
NC_019843.3;YP_009047202.1;MERS_1ab;1344	0.05	0.05
NC_019843.3;YP_009047202.1;MERS_1ab;1345	0.1	0.075
NC_019843.3;YP_009047202.1;MERS_1ab;1346	0.1	0
NC_019843.3;YP_009047202.1;MERS_1ab;1347	0	0
NC_019843.3;YP_009047202.1;MERS_1ab;1348	0	0
NC_019843.3;YP_009047202.1;MERS_1ab;1349	0	0.025
NC_019843.3;YP_009047202.1;MERS_1ab;1350	0	0
NC_019843.3;YP_009047202.1;MERS_1ab;1351	0	0
NC_019843.3;YP_009047202.1;MERS_1ab;1352	0	0
NC_019843.3;YP_009047202.1;MERS_1ab;1353	0	0
NC_019843.3;YP_009047202.1;MERS_1ab;1354	0	0
NC_019843.3;YP_009047202.1;MERS_1ab;1355	0	0
NC_019843.3;YP_009047202.1;MERS_1ab;1356	0	0
NC_019843.3;YP_009047202.1;MERS_1ab;1357	0	0
NC_019843.3;YP_009047202.1;MERS_1ab;1358	0	0
NC_019843.3;YP_009047202.1;MERS_1ab;1359	0	0
NC_019843.3;YP_009047202.1;MERS_1ab;1360	0	0
NC_019843.3;YP_009047202.1;MERS_1ab;1361	0	0
NC_019843.3;YP_009047202.1;MERS_1ab;1362	0	0
NC_019843.3;YP_009047202.1;MERS_1ab;1363	0	0
NC_019843.3;YP_009047202.1;MERS_1ab;1364	0	0
NC_019843.3;YP_009047202.1;MERS_1ab;1365	0	0
NC_019843.3;YP_009047202.1;MERS_1ab;1366	0	0
NC_019843.3;YP_009047202.1;MERS_1ab;1367	0	0
NC_019843.3;YP_009047202.1;MERS_1ab;1368	0	0
NC_019843.3;YP_009047202.1;MERS_1ab;1369	0	0
NC_019843.3;YP_009047202.1;MERS_1ab;1370	0	0
NC_019843.3;YP_009047202.1;MERS_1ab;1371	0	0
NC_019843.3;YP_009047202.1;MERS_1ab;1372	0	0
NC_019843.3;YP_009047202.1;MERS_1ab;1373	0	0
NC_019843.3;YP_009047202.1;MERS_1ab;1374	0	0
NC_019843.3;YP_009047202.1;MERS_1ab;1375	0	0
NC_019843.3;YP_009047202.1;MERS_1ab;1376	0	0.025
NC_019843.3;YP_009047202.1;MERS_1ab;1377	0	0
NC_019843.3;YP_009047202.1;MERS_1ab;1378	0.05	0.025
NC_019843.3;YP_009047202.1;MERS_1ab;1379	0.05	0
NC_019843.3;YP_009047202.1;MERS_1ab;1380	0.05	0
NC_019843.3;YP_009047202.1;MERS_1ab;1381	0.05	0
NC_019843.3;YP_009047202.1;MERS_1ab;1382	0	0
NC_019843.3;YP_009047202.1;MERS_1ab;1383	0	0
NC_019843.3;YP_009047202.1;MERS_1ab;1384	0	0
NC_019843.3;YP_009047202.1;MERS_1ab;1385	0	0
NC_019843.3;YP_009047202.1;MERS_1ab;1386	0	0
NC_019843.3;YP_009047202.1;MERS_1ab;1387	0	0.025
NC_019843.3;YP_009047202.1;MERS_1ab;1388	0	0
NC_019843.3;YP_009047202.1;MERS_1ab;1389	0	0.025
NC_019843.3;YP_009047202.1;MERS_1ab;1390	0	0
NC_019843.3;YP_009047202.1;MERS_1ab;1391	0	0.025
NC_019843.3;YP_009047202.1;MERS_1ab;1392	0	0.025
NC_019843.3;YP_009047202.1;MERS_1ab;1393	0	0.05
NC_019843.3;YP_009047202.1;MERS_1ab;1394	0.05	0.05
NC_019843.3;YP_009047202.1;MERS_1ab;1395	0.05	0.075
NC_019843.3;YP_009047202.1;MERS_1ab;1396	0	0.025
NC_019843.3;YP_009047202.1;MERS_1ab;1397	0	0.025
NC_019843.3;YP_009047202.1;MERS_1ab;1398	0.05	0.025
NC_019843.3;YP_009047202.1;MERS_1ab;1399	0	0
NC_019843.3;YP_009047202.1;MERS_1ab;1400	0	0
NC_019843.3;YP_009047202.1;MERS_1ab;1401	0.05	0
NC_019843.3;YP_009047202.1;MERS_1ab;1402	0	0
NC_019843.3;YP_009047202.1;MERS_1ab;1403	0.05	0.025
NC_019843.3;YP_009047202.1;MERS_1ab;1404	0.4	0.425
NC_019843.3;YP_009047202.1;MERS_1ab;1405	0	0.025
NC_019843.3;YP_009047202.1;MERS_1ab;1406	0	0.025
NC_019843.3;YP_009047202.1;MERS_1ab;1407	0	0
NC_019843.3;YP_009047202.1;MERS_1ab;1408	0	0
NC_019843.3;YP_009047202.1;MERS_1ab;1409	0	0
NC_019843.3;YP_009047202.1;MERS_1ab;1410	0	0
NC_019843.3;YP_009047202.1;MERS_1ab;1411	0	0
NC_019843.3;YP_009047202.1;MERS_1ab;1412	0	0
NC_019843.3;YP_009047202.1;MERS_1ab;1413	0	0.025
NC_019843.3;YP_009047202.1;MERS_1ab;1414	0	0.025
NC_019843.3;YP_009047202.1;MERS_1ab;1415	0	0
NC_019843.3;YP_009047202.1;MERS_1ab;1416	0	0
NC_019843.3;YP_009047202.1;MERS_1ab;1417	0	0
NC_019843.3;YP_009047202.1;MERS_1ab;1418	0	0
NC_019843.3;YP_009047202.1;MERS_1ab;1419	0	0
NC_019843.3;YP_009047202.1;MERS_1ab;1420	0	0
NC_019843.3;YP_009047202.1;MERS_1ab;1421	0	0
NC_019843.3;YP_009047202.1;MERS_1ab;1422	0	0
NC_019843.3;YP_009047202.1;MERS_1ab;1423	0	0
NC_019843.3;YP_009047202.1;MERS_1ab;1424	0.05	0
NC_019843.3;YP_009047202.1;MERS_1ab;1425	0	0
NC_019843.3;YP_009047202.1;MERS_1ab;1426	0	0
NC_019843.3;YP_009047202.1;MERS_1ab;1427	0	0
NC_019843.3;YP_009047202.1;MERS_1ab;1428	0	0
NC_019843.3;YP_009047202.1;MERS_1ab;1429	0	0
NC_019843.3;YP_009047202.1;MERS_1ab;1430	0	0
NC_019843.3;YP_009047202.1;MERS_1ab;1431	0	0
NC_019843.3;YP_009047202.1;MERS_1ab;1432	0	0
NC_019843.3;YP_009047202.1;MERS_1ab;1433	0	0
NC_019843.3;YP_009047202.1;MERS_1ab;1434	0	0
NC_019843.3;YP_009047202.1;MERS_1ab;1435	0	0
NC_019843.3;YP_009047202.1;MERS_1ab;1436	0	0.025
NC_019843.3;YP_009047202.1;MERS_1ab;1437	0.05	0.05
NC_019843.3;YP_009047202.1;MERS_1ab;1438	0	0.025
NC_019843.3;YP_009047202.1;MERS_1ab;1439	0	0
NC_019843.3;YP_009047202.1;MERS_1ab;1440	0	0
NC_019843.3;YP_009047202.1;MERS_1ab;1441	0	0
NC_019843.3;YP_009047202.1;MERS_1ab;1442	0	0
NC_019843.3;YP_009047202.1;MERS_1ab;1443	0	0
NC_019843.3;YP_009047202.1;MERS_1ab;1444	0	0
NC_019843.3;YP_009047202.1;MERS_1ab;1445	0	0
NC_019843.3;YP_009047202.1;MERS_1ab;1446	0	0
NC_019843.3;YP_009047202.1;MERS_1ab;1447	0	0
NC_019843.3;YP_009047202.1;MERS_1ab;1448	0	0
NC_019843.3;YP_009047202.1;MERS_1ab;1449	0	0.025
NC_019843.3;YP_009047202.1;MERS_1ab;1450	0	0
NC_019843.3;YP_009047202.1;MERS_1ab;1451	0	0.025
NC_019843.3;YP_009047202.1;MERS_1ab;1452	0	0
NC_019843.3;YP_009047202.1;MERS_1ab;1453	0	0
NC_019843.3;YP_009047202.1;MERS_1ab;1454	0	0.025
NC_019843.3;YP_009047202.1;MERS_1ab;1455	0	0.025
NC_019843.3;YP_009047202.1;MERS_1ab;1456	0	0.025
NC_019843.3;YP_009047202.1;MERS_1ab;1457	0	0.05
NC_019843.3;YP_009047202.1;MERS_1ab;1458	0	0
NC_019843.3;YP_009047202.1;MERS_1ab;1459	0	0
NC_019843.3;YP_009047202.1;MERS_1ab;1460	0	0
NC_019843.3;YP_009047202.1;MERS_1ab;1461	0	0
NC_019843.3;YP_009047202.1;MERS_1ab;1462	0	0
NC_019843.3;YP_009047202.1;MERS_1ab;1463	0	0
NC_019843.3;YP_009047202.1;MERS_1ab;1464	0	0
NC_019843.3;YP_009047202.1;MERS_1ab;1465	0	0
NC_019843.3;YP_009047202.1;MERS_1ab;1466	0	0
NC_019843.3;YP_009047202.1;MERS_1ab;1467	0	0
NC_019843.3;YP_009047202.1;MERS_1ab;1468	0	0
NC_019843.3;YP_009047202.1;MERS_1ab;1469	0	0
NC_019843.3;YP_009047202.1;MERS_1ab;1470	0	0
NC_019843.3;YP_009047202.1;MERS_1ab;1471	0	0
NC_019843.3;YP_009047202.1;MERS_1ab;1472	0	0
NC_019843.3;YP_009047202.1;MERS_1ab;1473	0.05	0
NC_019843.3;YP_009047202.1;MERS_1ab;1474	0	0
NC_019843.3;YP_009047202.1;MERS_1ab;1475	0	0
NC_019843.3;YP_009047202.1;MERS_1ab;1476	0	0
NC_019843.3;YP_009047202.1;MERS_1ab;1477	0	0
NC_019843.3;YP_009047202.1;MERS_1ab;1478	0	0
NC_019843.3;YP_009047202.1;MERS_1ab;1479	0	0
NC_019843.3;YP_009047202.1;MERS_1ab;1480	0	0
NC_019843.3;YP_009047202.1;MERS_1ab;1481	0	0
NC_019843.3;YP_009047202.1;MERS_1ab;1482	0	0
NC_019843.3;YP_009047202.1;MERS_1ab;1483	0	0
NC_019843.3;YP_009047202.1;MERS_1ab;1484	0	0
NC_019843.3;YP_009047202.1;MERS_1ab;1485	0	0
NC_019843.3;YP_009047202.1;MERS_1ab;1486	0	0
NC_019843.3;YP_009047202.1;MERS_1ab;1487	0	0
NC_019843.3;YP_009047202.1;MERS_1ab;1488	0	0
NC_019843.3;YP_009047202.1;MERS_1ab;1489	0	0.025
NC_019843.3;YP_009047202.1;MERS_1ab;1490	0.1	0.075
NC_019843.3;YP_009047202.1;MERS_1ab;1491	0	0.075
NC_019843.3;YP_009047202.1;MERS_1ab;1492	0	0
NC_019843.3;YP_009047202.1;MERS_1ab;1493	0	0.025
NC_019843.3;YP_009047202.1;MERS_1ab;1494	0	0
NC_019843.3;YP_009047202.1;MERS_1ab;1495	0	0
NC_019843.3;YP_009047202.1;MERS_1ab;1496	0	0
NC_019843.3;YP_009047202.1;MERS_1ab;1497	0	0
NC_019843.3;YP_009047202.1;MERS_1ab;1498	0	0
NC_019843.3;YP_009047202.1;MERS_1ab;1499	0	0
NC_019843.3;YP_009047202.1;MERS_1ab;1500	0	0
NC_019843.3;YP_009047202.1;MERS_1ab;1501	0	0
NC_019843.3;YP_009047202.1;MERS_1ab;1502	0	0
NC_019843.3;YP_009047202.1;MERS_1ab;1503	0	0
NC_019843.3;YP_009047202.1;MERS_1ab;1504	0	0
NC_019843.3;YP_009047202.1;MERS_1ab;1505	0	0
NC_019843.3;YP_009047202.1;MERS_1ab;1506	0	0
NC_019843.3;YP_009047202.1;MERS_1ab;1507	0	0
NC_019843.3;YP_009047202.1;MERS_1ab;1508	0	0
NC_019843.3;YP_009047202.1;MERS_1ab;1509	0	0
NC_019843.3;YP_009047202.1;MERS_1ab;1510	0	0
NC_019843.3;YP_009047202.1;MERS_1ab;1511	0	0
NC_019843.3;YP_009047202.1;MERS_1ab;1512	0	0
NC_019843.3;YP_009047202.1;MERS_1ab;1513	0	0
NC_019843.3;YP_009047202.1;MERS_1ab;1514	0.05	0
NC_019843.3;YP_009047202.1;MERS_1ab;1515	0.05	0
NC_019843.3;YP_009047202.1;MERS_1ab;1516	0.05	0
NC_019843.3;YP_009047202.1;MERS_1ab;1517	0	0
NC_019843.3;YP_009047202.1;MERS_1ab;1518	0.05	0.025
NC_019843.3;YP_009047202.1;MERS_1ab;1519	0	0
NC_019843.3;YP_009047202.1;MERS_1ab;1520	0.05	0
NC_019843.3;YP_009047202.1;MERS_1ab;1521	0.05	0
NC_019843.3;YP_009047202.1;MERS_1ab;1522	0	0
NC_019843.3;YP_009047202.1;MERS_1ab;1523	0.05	0
NC_019843.3;YP_009047202.1;MERS_1ab;1524	0	0
NC_019843.3;YP_009047202.1;MERS_1ab;1525	0	0
NC_019843.3;YP_009047202.1;MERS_1ab;1526	0	0
NC_019843.3;YP_009047202.1;MERS_1ab;1527	0	0.025
NC_019843.3;YP_009047202.1;MERS_1ab;1528	0	0.025
NC_019843.3;YP_009047202.1;MERS_1ab;1529	0	0.025
NC_019843.3;YP_009047202.1;MERS_1ab;1530	0.05	0
NC_019843.3;YP_009047202.1;MERS_1ab;1531	0.1	0
NC_019843.3;YP_009047202.1;MERS_1ab;1532	0.05	0
NC_019843.3;YP_009047202.1;MERS_1ab;1533	0.05	0
NC_019843.3;YP_009047202.1;MERS_1ab;1534	0.05	0
NC_019843.3;YP_009047202.1;MERS_1ab;1535	0.15	0
NC_019843.3;YP_009047202.1;MERS_1ab;1536	0.1	0
NC_019843.3;YP_009047202.1;MERS_1ab;1537	0.05	0
NC_019843.3;YP_009047202.1;MERS_1ab;1538	0.05	0
NC_019843.3;YP_009047202.1;MERS_1ab;1539	0.05	0
NC_019843.3;YP_009047202.1;MERS_1ab;1540	0.1	0
NC_019843.3;YP_009047202.1;MERS_1ab;1541	0.1	0.05
NC_019843.3;YP_009047202.1;MERS_1ab;1542	0.15	0
NC_019843.3;YP_009047202.1;MERS_1ab;1543	0.1	0
NC_019843.3;YP_009047202.1;MERS_1ab;1544	0.1	0
NC_019843.3;YP_009047202.1;MERS_1ab;1545	0.1	0.05
NC_019843.3;YP_009047202.1;MERS_1ab;1546	0	0.025
NC_019843.3;YP_009047202.1;MERS_1ab;1547	0	0
NC_019843.3;YP_009047202.1;MERS_1ab;1548	0	0
NC_019843.3;YP_009047202.1;MERS_1ab;1549	0	0.025
NC_019843.3;YP_009047202.1;MERS_1ab;1550	0	0
NC_019843.3;YP_009047202.1;MERS_1ab;1551	0	0
NC_019843.3;YP_009047202.1;MERS_1ab;1552	0	0
NC_019843.3;YP_009047202.1;MERS_1ab;1553	0	0
NC_019843.3;YP_009047202.1;MERS_1ab;1554	0	0.025
NC_019843.3;YP_009047202.1;MERS_1ab;1555	0	0
NC_019843.3;YP_009047202.1;MERS_1ab;1556	0	0
NC_019843.3;YP_009047202.1;MERS_1ab;1557	0	0
NC_019843.3;YP_009047202.1;MERS_1ab;1558	0	0
NC_019843.3;YP_009047202.1;MERS_1ab;1559	0	0
NC_019843.3;YP_009047202.1;MERS_1ab;1560	0	0
NC_019843.3;YP_009047202.1;MERS_1ab;1561	0	0
NC_019843.3;YP_009047202.1;MERS_1ab;1562	0	0
NC_019843.3;YP_009047202.1;MERS_1ab;1563	0	0
NC_019843.3;YP_009047202.1;MERS_1ab;1564	0	0
NC_019843.3;YP_009047202.1;MERS_1ab;1565	0	0
NC_019843.3;YP_009047202.1;MERS_1ab;1566	0	0
NC_019843.3;YP_009047202.1;MERS_1ab;1567	0	0.025
NC_019843.3;YP_009047202.1;MERS_1ab;1568	0	0
NC_019843.3;YP_009047202.1;MERS_1ab;1569	0	0.025
NC_019843.3;YP_009047202.1;MERS_1ab;1570	0	0
NC_019843.3;YP_009047202.1;MERS_1ab;1571	0	0
NC_019843.3;YP_009047202.1;MERS_1ab;1572	0	0
NC_019843.3;YP_009047202.1;MERS_1ab;1573	0	0
NC_019843.3;YP_009047202.1;MERS_1ab;1574	0	0
NC_019843.3;YP_009047202.1;MERS_1ab;1575	0	0
NC_019843.3;YP_009047202.1;MERS_1ab;1576	0	0.075
NC_019843.3;YP_009047202.1;MERS_1ab;1577	0	0.025
NC_019843.3;YP_009047202.1;MERS_1ab;1578	0	0
NC_019843.3;YP_009047202.1;MERS_1ab;1579	0	0.025
NC_019843.3;YP_009047202.1;MERS_1ab;1580	0	0.025
NC_019843.3;YP_009047202.1;MERS_1ab;1581	0	0.05
NC_019843.3;YP_009047202.1;MERS_1ab;1582	0	0.025
NC_019843.3;YP_009047202.1;MERS_1ab;1583	0	0
NC_019843.3;YP_009047202.1;MERS_1ab;1584	0	0.025
NC_019843.3;YP_009047202.1;MERS_1ab;1585	0	0.025
NC_019843.3;YP_009047202.1;MERS_1ab;1586	0	0.025
NC_019843.3;YP_009047202.1;MERS_1ab;1587	0	0
NC_019843.3;YP_009047202.1;MERS_1ab;1588	0	0
NC_019843.3;YP_009047202.1;MERS_1ab;1589	0	0
NC_019843.3;YP_009047202.1;MERS_1ab;1590	0	0
NC_019843.3;YP_009047202.1;MERS_1ab;1591	0	0
NC_019843.3;YP_009047202.1;MERS_1ab;1592	0	0
NC_019843.3;YP_009047202.1;MERS_1ab;1593	0	0
NC_019843.3;YP_009047202.1;MERS_1ab;1594	0	0
NC_019843.3;YP_009047202.1;MERS_1ab;1595	0	0
NC_019843.3;YP_009047202.1;MERS_1ab;1596	0	0.025
NC_019843.3;YP_009047202.1;MERS_1ab;1597	0	0
NC_019843.3;YP_009047202.1;MERS_1ab;1598	0	0
NC_019843.3;YP_009047202.1;MERS_1ab;1599	0	0.15
NC_019843.3;YP_009047202.1;MERS_1ab;1600	0	0
NC_019843.3;YP_009047202.1;MERS_1ab;1601	0	0
NC_019843.3;YP_009047202.1;MERS_1ab;1602	0	0.025
NC_019843.3;YP_009047202.1;MERS_1ab;1603	0.05	0.025
NC_019843.3;YP_009047202.1;MERS_1ab;1604	0.15	0.025
NC_019843.3;YP_009047202.1;MERS_1ab;1605	0	0
NC_019843.3;YP_009047202.1;MERS_1ab;1606	0	0
NC_019843.3;YP_009047202.1;MERS_1ab;1607	0	0
NC_019843.3;YP_009047202.1;MERS_1ab;1608	0	0
NC_019843.3;YP_009047202.1;MERS_1ab;1609	0	0
NC_019843.3;YP_009047202.1;MERS_1ab;1610	0	0
NC_019843.3;YP_009047202.1;MERS_1ab;1611	0	0
NC_019843.3;YP_009047202.1;MERS_1ab;1612	0	0.025
NC_019843.3;YP_009047202.1;MERS_1ab;1613	0.05	0.025
NC_019843.3;YP_009047202.1;MERS_1ab;1614	0.05	0.025
NC_019843.3;YP_009047202.1;MERS_1ab;1615	0.05	0.025
NC_019843.3;YP_009047202.1;MERS_1ab;1616	0.1	0.025
NC_019843.3;YP_009047202.1;MERS_1ab;1617	0.1	0.025
NC_019843.3;YP_009047202.1;MERS_1ab;1618	0	0.025
NC_019843.3;YP_009047202.1;MERS_1ab;1619	0	0
NC_019843.3;YP_009047202.1;MERS_1ab;1620	0	0
NC_019843.3;YP_009047202.1;MERS_1ab;1621	0	0
NC_019843.3;YP_009047202.1;MERS_1ab;1622	0	0
NC_019843.3;YP_009047202.1;MERS_1ab;1623	0	0
NC_019843.3;YP_009047202.1;MERS_1ab;1624	0	0
NC_019843.3;YP_009047202.1;MERS_1ab;1625	0	0
NC_019843.3;YP_009047202.1;MERS_1ab;1626	0	0
NC_019843.3;YP_009047202.1;MERS_1ab;1627	0	0
NC_019843.3;YP_009047202.1;MERS_1ab;1628	0	0
NC_019843.3;YP_009047202.1;MERS_1ab;1629	0	0
NC_019843.3;YP_009047202.1;MERS_1ab;1630	0	0
NC_019843.3;YP_009047202.1;MERS_1ab;1631	0	0
NC_019843.3;YP_009047202.1;MERS_1ab;1632	0	0.025
NC_019843.3;YP_009047202.1;MERS_1ab;1633	0.1	0
NC_019843.3;YP_009047202.1;MERS_1ab;1634	0.15	0
NC_019843.3;YP_009047202.1;MERS_1ab;1635	0.15	0.05
NC_019843.3;YP_009047202.1;MERS_1ab;1636	0.1	0
NC_019843.3;YP_009047202.1;MERS_1ab;1637	0.05	0
NC_019843.3;YP_009047202.1;MERS_1ab;1638	0.05	0
NC_019843.3;YP_009047202.1;MERS_1ab;1639	0.1	0
NC_019843.3;YP_009047202.1;MERS_1ab;1640	0.05	0
NC_019843.3;YP_009047202.1;MERS_1ab;1641	0.05	0
NC_019843.3;YP_009047202.1;MERS_1ab;1642	0	0
NC_019843.3;YP_009047202.1;MERS_1ab;1643	0	0
NC_019843.3;YP_009047202.1;MERS_1ab;1644	0	0.025
NC_019843.3;YP_009047202.1;MERS_1ab;1645	0.15	0.075
NC_019843.3;YP_009047202.1;MERS_1ab;1646	0	0
NC_019843.3;YP_009047202.1;MERS_1ab;1647	0	0
NC_019843.3;YP_009047202.1;MERS_1ab;1648	0	0
NC_019843.3;YP_009047202.1;MERS_1ab;1649	0	0
NC_019843.3;YP_009047202.1;MERS_1ab;1650	0	0
NC_019843.3;YP_009047202.1;MERS_1ab;1651	0	0
NC_019843.3;YP_009047202.1;MERS_1ab;1652	0	0
NC_019843.3;YP_009047202.1;MERS_1ab;1653	0	0
NC_019843.3;YP_009047202.1;MERS_1ab;1654	0	0
NC_019843.3;YP_009047202.1;MERS_1ab;1655	0	0
NC_019843.3;YP_009047202.1;MERS_1ab;1656	0	0
NC_019843.3;YP_009047202.1;MERS_1ab;1657	0	0
NC_019843.3;YP_009047202.1;MERS_1ab;1658	0	0
NC_019843.3;YP_009047202.1;MERS_1ab;1659	0	0
NC_019843.3;YP_009047202.1;MERS_1ab;1660	0	0
NC_019843.3;YP_009047202.1;MERS_1ab;1661	0	0
NC_019843.3;YP_009047202.1;MERS_1ab;1662	0	0
NC_019843.3;YP_009047202.1;MERS_1ab;1663	0	0
NC_019843.3;YP_009047202.1;MERS_1ab;1664	0	0
NC_019843.3;YP_009047202.1;MERS_1ab;1665	0	0
NC_019843.3;YP_009047202.1;MERS_1ab;1666	0	0
NC_019843.3;YP_009047202.1;MERS_1ab;1667	0	0
NC_019843.3;YP_009047202.1;MERS_1ab;1668	0	0
NC_019843.3;YP_009047202.1;MERS_1ab;1669	0	0
NC_019843.3;YP_009047202.1;MERS_1ab;1670	0	0
NC_019843.3;YP_009047202.1;MERS_1ab;1671	0	0
NC_019843.3;YP_009047202.1;MERS_1ab;1672	0	0
NC_019843.3;YP_009047202.1;MERS_1ab;1673	0	0
NC_019843.3;YP_009047202.1;MERS_1ab;1674	0	0
NC_019843.3;YP_009047202.1;MERS_1ab;1675	0	0
NC_019843.3;YP_009047202.1;MERS_1ab;1676	0.15	0.125
NC_019843.3;YP_009047202.1;MERS_1ab;1677	0	0
NC_019843.3;YP_009047202.1;MERS_1ab;1678	0	0
NC_019843.3;YP_009047202.1;MERS_1ab;1679	0	0
NC_019843.3;YP_009047202.1;MERS_1ab;1680	0	0
NC_019843.3;YP_009047202.1;MERS_1ab;1681	0	0
NC_019843.3;YP_009047202.1;MERS_1ab;1682	0	0
NC_019843.3;YP_009047202.1;MERS_1ab;1683	0	0
NC_019843.3;YP_009047202.1;MERS_1ab;1684	0	0
NC_019843.3;YP_009047202.1;MERS_1ab;1685	0	0
NC_019843.3;YP_009047202.1;MERS_1ab;1686	0	0
NC_019843.3;YP_009047202.1;MERS_1ab;1687	0	0
NC_019843.3;YP_009047202.1;MERS_1ab;1688	0	0.025
NC_019843.3;YP_009047202.1;MERS_1ab;1689	0	0.025
NC_019843.3;YP_009047202.1;MERS_1ab;1690	0	0.025
NC_019843.3;YP_009047202.1;MERS_1ab;1691	0	0
NC_019843.3;YP_009047202.1;MERS_1ab;1692	0	0.025
NC_019843.3;YP_009047202.1;MERS_1ab;1693	0	0.175
NC_019843.3;YP_009047202.1;MERS_1ab;1694	0	0.225
NC_019843.3;YP_009047202.1;MERS_1ab;1695	0	0.025
NC_019843.3;YP_009047202.1;MERS_1ab;1696	0	0
NC_019843.3;YP_009047202.1;MERS_1ab;1697	0	0.025
NC_019843.3;YP_009047202.1;MERS_1ab;1698	0	0
NC_019843.3;YP_009047202.1;MERS_1ab;1699	0	0
NC_019843.3;YP_009047202.1;MERS_1ab;1700	0	0
NC_019843.3;YP_009047202.1;MERS_1ab;1701	0	0
NC_019843.3;YP_009047202.1;MERS_1ab;1702	0	0
NC_019843.3;YP_009047202.1;MERS_1ab;1703	0	0
NC_019843.3;YP_009047202.1;MERS_1ab;1704	0	0
NC_019843.3;YP_009047202.1;MERS_1ab;1705	0	0
NC_019843.3;YP_009047202.1;MERS_1ab;1706	0	0
NC_019843.3;YP_009047202.1;MERS_1ab;1707	0	0
NC_019843.3;YP_009047202.1;MERS_1ab;1708	0	0
NC_019843.3;YP_009047202.1;MERS_1ab;1709	0	0
NC_019843.3;YP_009047202.1;MERS_1ab;1710	0	0.025
NC_019843.3;YP_009047202.1;MERS_1ab;1711	0	0
NC_019843.3;YP_009047202.1;MERS_1ab;1712	0	0
NC_019843.3;YP_009047202.1;MERS_1ab;1713	0	0
NC_019843.3;YP_009047202.1;MERS_1ab;1714	0	0
NC_019843.3;YP_009047202.1;MERS_1ab;1715	0	0
NC_019843.3;YP_009047202.1;MERS_1ab;1716	0	0
NC_019843.3;YP_009047202.1;MERS_1ab;1717	0	0
NC_019843.3;YP_009047202.1;MERS_1ab;1718	0	0
NC_019843.3;YP_009047202.1;MERS_1ab;1719	0	0
NC_019843.3;YP_009047202.1;MERS_1ab;1720	0	0
NC_019843.3;YP_009047202.1;MERS_1ab;1721	0	0
NC_019843.3;YP_009047202.1;MERS_1ab;1722	0	0
NC_019843.3;YP_009047202.1;MERS_1ab;1723	0	0
NC_019843.3;YP_009047202.1;MERS_1ab;1724	0	0
NC_019843.3;YP_009047202.1;MERS_1ab;1725	0	0
NC_019843.3;YP_009047202.1;MERS_1ab;1726	0	0
NC_019843.3;YP_009047202.1;MERS_1ab;1727	0	0
NC_019843.3;YP_009047202.1;MERS_1ab;1728	0	0
NC_019843.3;YP_009047202.1;MERS_1ab;1729	0	0
NC_019843.3;YP_009047202.1;MERS_1ab;1730	0	0
NC_019843.3;YP_009047202.1;MERS_1ab;1731	0	0
NC_019843.3;YP_009047202.1;MERS_1ab;1732	0	0
NC_019843.3;YP_009047202.1;MERS_1ab;1733	0	0
NC_019843.3;YP_009047202.1;MERS_1ab;1734	0	0
NC_019843.3;YP_009047202.1;MERS_1ab;1735	0	0
NC_019843.3;YP_009047202.1;MERS_1ab;1736	0	0
NC_019843.3;YP_009047202.1;MERS_1ab;1737	0	0
[truncated: 12,472 more rows]

## Sheet: Pangolin_CoV
[protein];[peptide_number]	Fraction of control subjects with reactivity >3.00 standard deviations above array average	Fraction of COVID-19 convalescent subjects with reactivity >3.00 standard deviations above array average
[truncated: 13,968 more rows]

[truncated: 4 more sheets: HCoV-229E, HCoV-NL63, HCoV-OC43, HCoV-HKU1]
