# Supplementary material for: The landscape of antibody binding in SARS-CoV-2 infection
Source: PLoS Biol. 2021 Jun 18;19(6):e3001265. doi: 10.1371/journal.pbio.3001265 (PMC8245122; doi:10.1371/journal.pbio.3001265)
Supplement: S3 Data — CoV, coronavirus; COVID-19, coronavirus disease 2019. (XLSX) [file pbio.3001265.s010.xlsx]

## Sheet: Supporting information 8
Supporting information 8
Virus	Protein	Start position	Sequence	Identical to SARS-CoV-2	Non-identical, epitope at homologous SARS-CoV-2 site	Non-identical, no epitope at homologous SARS-CoV-2 site	Non-identical, non-homologous to SARS-CoV-2	Min.Pvalue	Max.Pvalue	Mean.Pvalue	Min.Signal	Max.Signal	Mean.Signal	Minimum fold change	Maximum fold change	Average fold change
RaTG13 bat coronavirus	orf1ab	4513	YTMADLVYALRHFDEG	Y	N	N	N	3.44e-08	3.44e-08	3.44e-08	2.88278	2.88278	2.88278	3.84017	3.84017	3.84017
	orf1ab	1238	VTTTLEETKFLTENLLLY	Y	N	N	N	6.69e-06	0.0671586	0.0226683	1.375	1.55017	1.48606	1.16297	2.03538	1.59707
	orf1ab	2308	ITISSFKWDLTAFGLV	Y	N	N	N	6.79e-06	6.79e-06	6.79e-06	1.0543	1.0543	1.0543	2.07512	2.07512	2.07512
	orf1ab	6056	DFSRVSAKPPPGDQFKH	Y	N	N	N	6.02e-05	0.00927693	0.00466855	2.8507	3.31934	3.08502	1.23701	1.6022	1.41961
	orf1ab	5998	ITREEAVRHVRAWIGF	N	Y	N	N	0.00225172	0.00225172	0.00225172	1.02886	1.02886	1.02886	1.346	1.346	1.346
	orf1ab	1720	TVGELGDVRETMNYLF	N	Y	N	N	0.00235347	0.00235347	0.00235347	1.73969	1.73969	1.73969	1.54639	1.54639	1.54639
	orf1ab	4450	KDEDDNLIDSYFVVKR	Y	N	N	N	0.00433183	0.00433183	0.00433183	0.965571	0.965571	0.965571	1.19157	1.19157	1.19157
	orf1ab	2072	GDIILKPANDGLKITE	N	N	Y	N	0.036984	0.036984	0.036984	1.04557	1.04557	1.04557	1.02157	1.02157	1.02157
	orf1ab	1680	LTLQQIELKFNPPALQ	Y	N	N	N	0.0827973	0.0827973	0.0827973	1.63627	1.63627	1.63627	1.18921	1.18921	1.18921
	orf1ab	1571	TTVDNINLHTQVVDMS	Y	N	N	N	0.0859963	0.0859963	0.0859963	2.2842	2.2842	2.2842	1.40321	1.40321	1.40321
	S	568	DIADTTDAVRDPQTLEILDITPCSFG	Y	N	N	N	1.61e-14	0.000149677	1.36e-05	0.641875	4.43867	3.54725	1.30035	5.93765	4.82899
	S	1243	CCSCGSCCKFDEDDSEPVLKGVKLHYT	Y	N	N	N	7.33e-13	0.046945	0.00388553	2.0617	4.98116	3.76756	1.80188	5.69135	3.96346
	S	803	PDPSKPSKRSFIEDLLFNKVTLADAG	Y	N	N	N	4.68e-12	0.0254386	0.00415206	3.75086	6.29102	5.32965	1.99435	4.82836	3.61815
	S	553	TESNKKFLPFQQFGRDIADTTDAVRD	Y	N	N	N	7.22e-12	0.000367517	4.21e-05	2.01219	5.78684	4.40915	1.33518	4.72917	3.66038
	S	781	VKQIYKTPPIKDFGGFNFSQILPDPSK	Y	N	N	N	3.42e-11	0.0261297	0.00305721	2.2183	4.94899	3.80261	1.11389	3.87214	2.98801
	S	1136	PLQPELDSFKEELDKYFKNHTSPDV	Y	N	N	N	1.08e-09	0.0271335	0.00575161	3.40407	6.70983	5.839	1.96513	4.53885	3.16329
	S	624	IHADQLTPTWRVYSTGSNVFQTR	Y	N	N	N	8.75e-09	0.0176726	0.00549683	0.844751	2.24942	1.50269	1.11116	2.65564	1.97661
	S	549	TGVLTESNKKFLPFQQFG	Y	N	N	N	1.14e-07	0.00259549	0.00170456	4.35084	4.95921	4.7163	2.52526	3.63662	3.00126
	S	681	RSVASQSIIAYTMSLGAENSVAYSN	Y	N	N	N	3.26e-07	0.0447963	0.00826421	1.18279	2.94622	2.27741	1.2981	2.68664	2.15575
	S	613	QDVNCTEVPVAIHADQLTPTWRVYS	Y	N	N	N	8.65e-06	0.0252016	0.0052611	1.52248	2.89813	2.34607	1.57795	2.48239	2.11901
	S	635	VYSTGSNVFQTRAGCLIGAE	Y	N	N	N	9.25e-05	0.0466575	0.0138712	0.975751	1.91373	1.34846	1.18851	1.534	1.33262
	S	936	STASALGKLQDVVNQN	Y	N	N	N	0.000174862	0.000174862	0.000174862	2.5306	2.5306	2.5306	2.05129	2.05129	2.05129
	S	1151	YFKNHTSPDVDLGDISGINA	Y	N	N	N	0.000216151	0.0718081	0.0227781	2.4443	4.0677	3.26871	1.78082	2.52763	2.15983
	S	403	TGDEVRQIAPGQTGKIADY	N	Y	N	N	0.00037711	0.0332598	0.0117989	2.0031	2.71978	2.31522	1.26824	1.71559	1.50425
	S	536	NKCVNFNFNGLTGTGVL	Y	N	N	N	0.00209762	0.089621	0.0458593	1.80845	1.94751	1.87798	1.03108	1.26639	1.14874
	S	794	GGFNFSQILPDPSKPSK	Y	N	N	N	0.00297826	0.0254641	0.0142212	2.74654	3.16577	2.95616	1.19473	1.56177	1.37825
	S	289	VDCALDPLSETKCTLKS	Y	N	N	N	0.00549435	0.00861176	0.00705306	2.18794	2.19778	2.19286	1.22386	1.38343	1.30365
	S	644	QTRAGCLIGAEHVNNS	Y	N	N	N	0.00688336	0.00688336	0.00688336	1.66078	1.66078	1.66078	1.21915	1.21915	1.21915
	S	656	VNNSYECDIPIGAGICA	Y	N	N	N	0.00891345	0.0406198	0.0247666	3.32068	3.35748	3.33908	1.64824	1.92482	1.78653
	S	541	FNFNGLTGTGVLTESN	Y	N	N	N	0.00909216	0.00909216	0.00909216	1.68246	1.68246	1.68246	1.35553	1.35553	1.35553
	S	840	IAARDLICAQKFNGLT	Y	N	N	N	0.00963128	0.00963128	0.00963128	1.93451	1.93451	1.93451	1.18701	1.18701	1.18701
	S	800	QILPDPSKPSKRSFIED	Y	N	N	N	0.0141656	0.0824386	0.0483021	2.60997	2.96727	2.78862	1.36209	1.54375	1.45292
	S	306	FTVEKGIYQTSNFRVQ	Y	N	N	N	0.0399649	0.0399649	0.0399649	1.92295	1.92295	1.92295	1.38219	1.38219	1.38219
	S	241	LLALHRSYLTPGDSSS	Y	N	N	N	0.0406479	0.0406479	0.0406479	1.12371	1.12371	1.12371	1.06345	1.06345	1.06345
	S	764	TGIAVEQDKNTQEVFAQV	Y	N	N	N	0.0432788	0.0723748	0.0613609	3.23129	4.1511	3.764	1.90212	2.54804	2.15923
	S	1160	VDLGDISGINASVVNI	Y	N	N	N	0.0504149	0.0504149	0.0504149	3.28806	3.28806	3.28806	1.54826	1.54826	1.54826
	S	172	SQPFLMDLEGKQGNFK	Y	N	N	N	0.0510465	0.0510465	0.0510465	2.6886	2.6886	2.6886	1.09267	1.09267	1.09267
	S	1174	NIQKEIDRLNEVAKNL	Y	N	N	N	0.0704524	0.0704524	0.0704524	4.18917	4.18917	4.18917	1.63397	1.63397	1.63397
	S	661	ECDIPIGAGICASYQT	Y	N	N	N	0.0717443	0.0717443	0.0717443	2.34938	2.34938	2.34938	1.31825	1.31825	1.31825
	S	410	IAPGQTGKIADYNYKL	Y	N	N	N	0.0771649	0.0771649	0.0771649	3.22905	3.22905	3.22905	1.35173	1.35173	1.35173
	S	1157	SPDVDLGDISGINASVV	Y	N	N	N	0.0783966	0.0912606	0.0848286	3.87622	4.49373	4.18498	1.65188	1.83888	1.74538
	S	757	TQLNRALTGIAVEQDK	Y	N	N	N	0.0812448	0.0812448	0.0812448	3.33765	3.33765	3.33765	2.10213	2.10213	2.10213
	orf3	253	SGVVNPAMEPIYDEPTTTTSV	N	Y	N	N	1.37e-05	0.00242934	0.000813474	2.97343	3.84447	3.27556	2.06574	2.56277	2.24381
	orf3	235	KIVDEPEEHVQIHTIDG	Y	N	N	N	0.0156086	0.0374739	0.0265412	1.19519	1.19619	1.19569	1.41991	1.49919	1.45955
	orf3	260	MEPIYDEPTTTTSVPL	Y	N	N	N	0.0242926	0.079047	0.0516698	3.64857	3.64857	3.64857	2.05417	2.05417	2.05417
	M	1	MADNGTITVEELKKLLEQWNLVI	N	Y	N	N	2.19e-23	1.12e-06	1.4e-07	3.45108	5.96941	4.53332	4.03136	6.80455	5.03105
	M	180	LGASQRVAGDSGFAAYSRYRIGNYKLNTDHSS	Y	N	N	N	1.35e-08	0.00885089	0.00236166	1.43992	3.86044	2.34023	1.48322	4.16053	2.60526
	M	151	AGHHLGRCDIKDLPKEITVATSRTLS	Y	N	N	N	6.33e-08	0.0437896	0.00609507	2.96498	4.25674	3.44017	1.96193	3.41894	2.95927
	M	204	KLNTDHSSSSDNIALLVQ	Y	N	N	N	2.64e-06	0.00153114	0.000275345	2.14156	3.31508	2.41186	2.67526	3.22267	2.92665
	M	174	TLSYYKLGASQRVAGDSGFA	Y	N	N	N	0.00578124	0.020019	0.0148661	1.88301	2.65209	2.35012	1.23826	1.35463	1.29578
	orf6	9	VTIAEILLIIMRTFKV	Y	N	N	N	0.00698414	0.00698414	0.00698414	1.06656	1.06656	1.06656	1.0869	1.0869	1.0869
	orf8	64	EVGSKSPIQYIDIGNYTVSC	N	Y	N	N	0.00399161	0.0735128	0.0220464	2.00215	3.12025	2.63865	1.44486	1.58715	1.54654
	orf8	60	LCVDEVGSKSPIQYIDI	N	Y	N	N	0.0161648	0.0833312	0.049748	2.20015	2.24447	2.22231	1.54907	1.57302	1.56104
	N	384	QRQKKQQTVTLLPAADLDDFSKQLQQSMSSADS	Y	N	N	N	9.1e-18	0.023356	0.00245111	2.62907	5.6327	4.48157	1.81407	5.94537	3.86952
	N	210	MAGNGSDAALALLLLDRLNQLESKMSGKG	N	Y	N	N	2.04e-12	0.00535343	0.00101732	0.871405	3.92805	2.28274	1.31764	3.38882	2.37343
	N	249	KSAAEASKKPRQKRTATK	Y	N	N	N	2.03e-06	0.0878109	0.0583781	2.09807	3.39402	2.72143	1.01094	2.56868	1.6016
	N	30	GERSGARPKQRRPQGLPNNTASWFTA	N	Y	N	N	2.28e-06	0.0633761	0.0159661	1.75484	3.95574	3.21408	1.27688	2.51087	2.00616
	N	153	NNAAIVLQLPQGTTLPKGFYAEGSRG	Y	N	N	N	7.56e-05	0.0124144	0.00351	1.91067	6.0156	4.6999	1.82571	3.6438	3.17389
	N	14	RITFGGPSDSTGSNQNG	Y	N	N	N	9.46e-05	0.00899709	0.00454586	3.34861	3.82339	3.586	1.96988	2.34466	2.15727
	N	7	QNQRNAPRITFGGPSDSTGSN	Y	N	N	N	0.000169707	0.00427168	0.00144553	3.23704	3.69816	3.38537	2.12479	2.70639	2.33538
	N	338	KLDDKDPNFKDQVILLNKH	Y	N	N	N	0.000361728	0.00438183	0.00200094	1.88859	2.45345	2.22369	1.4333	2.13669	1.76243
	N	376	ADETQALPQRQKKQQTVTLLPA	Y	N	N	N	0.000597719	0.0372001	0.013331	2.30918	2.92294	2.66732	1.47348	2.31996	1.92517
	N	94	IRGGDGKMKDLSPRWY	Y	N	N	N	0.00133237	0.00133237	0.00133237	2.64348	2.64348	2.64348	1.59524	1.59524	1.59524
	N	356	HIDAYKTFPPTEPKKD	Y	N	N	N	0.00206317	0.00206317	0.00206317	3.29785	3.29785	3.29785	1.84459	1.84459	1.84459
	N	227	LNQLESKMSGKGQQQQS	N	Y	N	N	0.00353149	0.00527679	0.00440414	3.38872	3.41575	3.40224	2.02906	2.15296	2.09101
	N	117	PEAGLPYGANKDGIIWVAT	Y	N	N	N	0.00573391	0.020529	0.0101329	0.945658	2.72592	1.67052	1.25772	1.78848	1.55742
	N	242	QSQTVTKKSAAEASKKPRQ	N	Y	N	N	0.0068393	0.027603	0.0186891	2.5528	3.18823	2.95494	1.22982	1.54491	1.3631
	N	230	LESKMSGKGQQQQSQTVTKK	N	Y	N	N	0.00913396	0.0670514	0.0381751	2.09237	3.8443	3.11847	1.01343	2.18445	1.75847
	N	126	NKDGIIWVATEGALNTP	Y	N	N	N	0.0143148	0.046682	0.0304984	1.16136	1.401	1.28118	1.06687	1.15001	1.10844
	N	96	GGDGKMKDLSPRWYFYY	Y	N	N	N	0.0148738	0.0764557	0.0456648	0.847216	1.40906	1.12814	1.00894	1.3618	1.18537
	N	122	PYGANKDGIIWVATEG	Y	N	N	N	0.0195194	0.0195194	0.0195194	0.846192	0.846192	0.846192	1.12182	1.12182	1.12182
	N	124	GANKDGIIWVATEGAL	Y	N	N	N	0.0255367	0.0255367	0.0255367	0.907215	0.907215	0.907215	1.02679	1.02679	1.02679
	N	336	AIKLDDKDPNFKDQVI	Y	N	N	N	0.0257655	0.0257655	0.0257655	3.30874	3.30874	3.30874	1.42749	1.42749	1.42749
	N	28	QNGERSGARPKQRRPQ	N	Y	N	N	0.0835386	0.0835386	0.0835386	3.00481	3.00481	3.00481	1.44629	1.44629	1.44629
Pangolin coronavirus	orf1ab	4506	YTMADLVYALRHFDEG	Y	N	N	N	3.44e-08	3.44e-08	3.44e-08	2.88278	2.88278	2.88278	3.84017	3.84017	3.84017
	orf1ab	5991	ITREEAIKHVRAWVGF	N	Y	N	N	2e-06	2e-06	2e-06	1.85111	1.85111	1.85111	2.43863	2.43863	2.43863
	orf1ab	1230	VTTTLEETKFLTENLLLYA	N	N	Y	N	6.69e-06	0.0671586	0.0248018	0.754115	1.55017	1.30307	1.0435	2.03538	1.45868
	orf1ab	6050	FSRVSAKPPPGDQFKH	Y	N	N	N	6.02e-05	6.02e-05	6.02e-05	2.8507	2.8507	2.8507	1.6022	1.6022	1.6022
	orf1ab	1877	DGVVCTEIDPKLDGYYK	N	N	Y	N	0.0024921	0.0716564	0.0370743	0.999147	2.31816	1.65865	1.04377	1.3621	1.20293
	orf1ab	1712	KTVGELGDVRETMSHL	N	Y	N	N	0.0476927	0.0476927	0.0476927	1.56845	1.56845	1.56845	1.18115	1.18115	1.18115
	orf1ab	6135	CTASDTYACWHHSVGF	N	N	N	Y	0.0572053	0.0572053	0.0572053	0.984746	0.984746	0.984746	1.08728	1.08728	1.08728
	orf1ab	2576	AEVAVKMFDAYVNTFS	Y	N	N	N	0.0657222	0.0657222	0.0657222	1.54362	1.54362	1.54362	1.04318	1.04318	1.04318
	orf1ab	516	FKKNAWNIGEPKSILS	N	N	Y	N	0.0717203	0.0717203	0.0717203	2.26433	2.26433	2.26433	1.02114	1.02114	1.02114
	orf1ab	1673	LTLQQIELKFNPPALQ	Y	N	N	N	0.0827973	0.0827973	0.0827973	1.63627	1.63627	1.63627	1.18921	1.18921	1.18921
	orf1ab	1564	TTVDNINLHTQVVDMS	Y	N	N	N	0.0859963	0.0859963	0.0859963	2.2842	2.2842	2.2842	1.40321	1.40321	1.40321
	orf1ab	518	KNAWNIGEPKSILSPLY	N	N	Y	N	0.0867126	0.095776	0.0912443	1.64253	3.14509	2.39381	1.20655	1.67905	1.4428
	S	568	DISDTTDAVRDPQTLEILDITPCSFG	N	Y	N	N	1.61e-14	0.000149677	1.36e-05	0.641875	4.6044	3.57854	1.30035	5.93765	4.8813
	S	1243	CCSCGSCCKFDEDDSEPVLKGVKLHYT	Y	N	N	N	7.33e-13	0.046945	0.00388553	2.0617	4.98116	3.76756	1.80188	5.69135	3.96346
	S	803	PDPSKPSKRSFIEDLLFNKVTLADAG	Y	N	N	N	4.68e-12	0.0254386	0.00415206	3.75086	6.29102	5.32965	1.99435	4.82836	3.61815
	S	549	TGVLTTSKKQFLPFQQFGRDISDTTDAVR	N	Y	N	N	1.59e-10	0.0850496	0.0126841	1.61403	4.8815	3.4152	1.40156	4.18965	2.88067
	S	781	VKQIYKTPPIKDFGGFNFLQILPDPSK	N	Y	N	N	1.77e-10	0.0261297	0.00362187	1.46884	3.78424	2.7233	1.11389	3.72108	2.68352
	S	1136	PLQPELDSFKEELDKYFKNHTSPDV	Y	N	N	N	1.08e-09	0.0271335	0.00575161	3.40407	6.70983	5.839	1.96513	4.53885	3.16329
	S	624	IHAEQLTPAWRVYSAGANVFQT	N	Y	N	N	5.5e-07	0.00150466	0.00052437	0.927999	2.58565	1.48676	1.4621	2.84747	1.93222
	S	682	SVNQRSIIAYTMSLGAENSVAYSN	N	Y	N	N	5.77e-06	0.0447963	0.00765685	1.2697	2.94622	2.31912	1.4483	2.51481	2.12549
	S	619	EVPMAIHAEQLTPAWRVYS	N	Y	N	N	9.46e-06	0.000585429	0.000154718	1.40637	1.7354	1.54047	1.5576	2.24837	1.89045
	S	936	STASALGKLQDVVNQN	Y	N	N	N	0.000174862	0.000174862	0.000174862	2.5306	2.5306	2.5306	2.05129	2.05129	2.05129
	S	1151	YFKNHTSPDVDLGDISGINA	Y	N	N	N	0.000216151	0.0718081	0.0227781	2.4443	4.0677	3.26871	1.78082	2.52763	2.15983
	S	536	DKCVNFNFNGLTGTGVL	N	Y	N	N	0.00209762	0.046682	0.0243898	1.80845	2.39516	2.1018	1.26639	1.31719	1.29179
	S	794	GGFNFLQILPDPSKPS	N	Y	N	N	0.00402397	0.00402397	0.00402397	1.58355	1.58355	1.58355	1.511	1.511	1.511
	S	657	NNSYECDIPVGAGICA	N	Y	N	N	0.00413354	0.00413354	0.00413354	2.45765	2.45765	2.45765	1.45059	1.45059	1.45059
	S	840	IAARDLICAQKFNGLT	Y	N	N	N	0.00963128	0.00963128	0.00963128	1.93451	1.93451	1.93451	1.18701	1.18701	1.18701
	S	796	FNFLQILPDPSKPSKR	N	Y	N	N	0.0127288	0.0127288	0.0127288	1.26943	1.26943	1.26943	1.09127	1.09127	1.09127
	S	798	FLQILPDPSKPSKRSFIED	N	Y	N	N	0.0141656	0.0914447	0.0536584	1.35561	2.96727	2.09731	1.01177	1.54375	1.29971
	S	764	TGIAVEQDKNTQEVFAQV	Y	N	N	N	0.0432788	0.0723748	0.0613609	3.23129	4.1511	3.764	1.90212	2.54804	2.15923
	S	1160	VDLGDISGINASVVNI	Y	N	N	N	0.0504149	0.0504149	0.0504149	3.28806	3.28806	3.28806	1.54826	1.54826	1.54826
	S	172	SQPFLMDLEGKQGNFK	Y	N	N	N	0.0510465	0.0510465	0.0510465	2.6886	2.6886	2.6886	1.09267	1.09267	1.09267
	S	1174	NIQKEIDRLNEVAKNL	Y	N	N	N	0.0704524	0.0704524	0.0704524	4.18917	4.18917	4.18917	1.63397	1.63397	1.63397
	S	303	LKSLTVEKGIYQTSNF	N	N	Y	N	0.0709998	0.0709998	0.0709998	2.08918	2.08918	2.08918	1.3294	1.3294	1.3294
	S	310	KGIYQTSNFRVQPTIS	N	N	Y	N	0.0743629	0.0743629	0.0743629	2.3076	2.3076	2.3076	1.62099	1.62099	1.62099
	S	1157	SPDVDLGDISGINASVV	Y	N	N	N	0.0783966	0.0912606	0.0848286	3.87622	4.49373	4.18498	1.65188	1.83888	1.74538
	S	757	TQLNRALTGIAVEQDK	Y	N	N	N	0.0812448	0.0812448	0.0812448	3.33765	3.33765	3.33765	2.10213	2.10213	2.10213
	orf3	234	SRIVDEPEDHVQIHTI	N	Y	N	N	0.00375746	0.00375746	0.00375746	1.91196	1.91196	1.91196	1.73725	1.73725	1.73725
	orf3	254	GVVNPAMDPIYDEPTTT	N	Y	N	N	0.0197955	0.032802	0.0262987	2.67456	2.67456	2.67456	1.48205	1.48205	1.48205
	M	1	MSANNGTITVEELKKLLEQWNLVI	N	Y	N	N	2.19e-23	0.000159604	1.77e-05	3.45108	5.96941	4.56824	2.40825	6.80455	4.78157
	M	181	LGASQRVAGDSGFAAYSRYRIGNYKLNTDHSN	N	Y	N	N	1.35e-08	0.0566364	0.00528957	1.43992	3.86044	2.35915	1.48322	4.16053	2.65689
	M	152	AGHHLGRCDIKDLPKEITVATSRTLS	Y	N	N	N	6.33e-08	0.0437896	0.00609507	2.96498	4.25674	3.44017	1.96193	3.41894	2.95927
	M	175	TLSYYKLGASQRVAGDSGFA	Y	N	N	N	0.00578124	0.020019	0.0148661	1.88301	2.65209	2.35012	1.23826	1.35463	1.29578
	N	382	QRQKKQQTVTLLPAADLDDFSKQLQQSMSSADS	Y	N	N	N	9.1e-18	0.023356	0.00245111	2.62907	5.6327	4.48157	1.81407	5.94537	3.86952
	N	206	ARIAGNGGDAALALLLLDRLNALESKMSGKG	N	Y	N	N	8.99e-12	0.053425	0.00371392	0.883691	4.08387	2.45552	1.12002	3.68049	2.64367
	N	247	KSAAEASKKPRQKRTATK	Y	N	N	N	2.03e-06	0.0878109	0.0583781	2.09807	3.39402	2.72143	1.01094	2.56868	1.6016
	N	28	GDRSGARPKQRRPQGLPNNTASWFTA	N	Y	N	N	2.28e-06	0.0743052	0.0228666	1.75484	3.95574	3.22302	1.27688	2.51087	1.92435
	N	5	GPQARAPRITFGGPSDSTDNNQN	N	Y	N	N	5.68e-06	0.0547932	0.0127746	2.73443	3.95274	3.4819	1.82671	2.90571	2.28123
	N	152	NAAIVLQLPQGTALPKGFYAEGS	N	Y	N	N	4.89e-05	0.00156048	0.000376963	2.25181	4.40802	3.11381	1.96052	2.74516	2.34067
	N	92	VRGGDGKMKDLSPRWY	N	Y	N	N	0.000366276	0.000366276	0.000366276	2.60165	2.60165	2.60165	1.7457	1.7457	1.7457
	N	378	QPLPQRQKKQQTVTLLPA	N	Y	N	N	0.00168086	0.00892817	0.00438467	2.43535	2.90073	2.6984	1.9379	2.31996	2.18265
	N	354	HIDAYKTFPPTEPKKD	Y	N	N	N	0.00206317	0.00206317	0.00206317	3.29785	3.29785	3.29785	1.84459	1.84459	1.84459
	N	240	QSQTVTKKSAAEASKKPRQ	N	Y	N	N	0.0068393	0.027603	0.0186891	2.5528	3.18823	2.95494	1.22982	1.54491	1.3631
	N	225	LNALESKMSGKGSQQQSQTVTK	N	Y	N	N	0.00808648	0.0417827	0.0238766	2.59925	3.59934	3.04333	1.47256	2.12358	1.85076
	N	94	GGDGKMKDLSPRWYFYY	Y	N	N	N	0.0148738	0.0764557	0.0456648	0.847216	1.40906	1.12814	1.00894	1.3618	1.18537
	N	336	KLDDKDPSFKDNVILL	N	Y	N	N	0.0247316	0.0247316	0.0247316	1.98133	1.98133	1.98133	1.14245	1.14245	1.14245
	N	161	QGTALPKGFYAEGSRG	N	Y	N	N	0.0269726	0.0269726	0.0269726	2.90807	2.90807	2.90807	1.62878	1.62878	1.62878
	N	126	EGIIWVATEGALNTPK	N	Y	N	N	0.041398	0.041398	0.041398	1.72407	1.72407	1.72407	1.11835	1.11835	1.11835
	N	375	DESQPLPQRQKKQQTVT	N	Y	N	N	0.0572053	0.0762073	0.0667063	2.6659	2.66625	2.66608	1.35895	1.42203	1.39049
	N	338	DDKDPSFKDNVILLNKH	N	Y	N	N	0.0639046	0.0796849	0.0717947	1.84226	2.33553	2.0889	1.12753	1.16687	1.1472
SARS-CoV	orf1ab	4491	YTMADLVYALRHFDEG	Y	N	N	N	3.44e-08	3.44e-08	3.44e-08	2.88278	2.88278	2.88278	3.84017	3.84017	3.84017
	orf1ab	5976	ITREEAIRHVRAWIGF	Y	N	N	N	4.02e-06	4.02e-06	4.02e-06	1.56329	1.56329	1.56329	2.17098	2.17098	2.17098
	orf1ab	1217	TTLEETKFLTNKLLLF	N	Y	N	N	1.11e-05	1.11e-05	1.11e-05	1.6679	1.6679	1.6679	1.90233	1.90233	1.90233
	orf1ab	1697	KTVGELGDVRETMTHL	N	Y	N	N	0.00418323	0.00418323	0.00418323	1.62925	1.62925	1.62925	1.28839	1.28839	1.28839
	orf1ab	2228	GVLLSNFGAPSYCNGV	N	N	Y	N	0.0153926	0.0153926	0.0153926	1.01148	1.01148	1.01148	1.11987	1.11987	1.11987
	S	1229	ACSCGSCCKFDEDDSEPVLKGVKLHYT	N	Y	N	N	7.33e-13	0.0231227	0.00239664	2.0617	4.98116	3.76843	1.8938	5.69135	3.96958
	S	789	PDPLKPTKRSFIEDLLFNKVTLADAG	N	Y	N	N	4.68e-12	0.084289	0.00949874	3.64444	6.32709	5.18964	1.80558	4.82836	3.68424
	S	1122	PLQPELDSFKEELDKYFKNHTSPDV	Y	N	N	N	1.08e-09	0.0271335	0.00575161	3.40407	6.70983	5.839	1.96513	4.53885	3.16329
	S	539	TPSSKRFQPFQQFGRDVSDFTDSVR	N	Y	N	N	1.94e-07	0.0696617	0.0070721	3.00586	4.36099	3.42903	1.4137	2.62265	2.20467
	S	610	IHADQLTPAWRIYSTGNNV	N	Y	N	N	6.12e-07	0.088953	0.0224466	0.567959	2.39955	1.66472	1.44845	2.19957	1.89555
	S	668	STSQKSIVAYTMSLGADSSIAY	N	Y	N	N	4.63e-06	0.0753294	0.0168796	1.49427	2.36657	2.06551	1.242	2.3547	1.92638
	S	599	QDVNCTDVSTAIHADQLTPAWRIYS	N	Y	N	N	5.16e-05	0.023356	0.00767051	1.22858	2.31216	1.6097	1.18183	2.18625	1.63598
	S	1137	YFKNHTSPDVDLGDISGINA	Y	N	N	N	0.000216151	0.0718081	0.0227781	2.4443	4.0677	3.26871	1.78082	2.52763	2.15983
	S	776	LKYFGGFNFSQILPDPL	N	Y	N	N	0.000375336	0.00228225	0.00132879	1.34795	1.87695	1.61245	1.45477	1.71157	1.58317
	S	647	ECDIPIGAGICASYHT	N	Y	N	N	0.0217376	0.0217376	0.0217376	1.72417	1.72417	1.72417	1.42137	1.42137	1.42137
	S	643	DTSYECDIPIGAGICA	N	Y	N	N	0.0270165	0.0270165	0.0270165	2.69832	2.69832	2.69832	1.80114	1.80114	1.80114
	S	1146	VDLGDISGINASVVNI	Y	N	N	N	0.0504149	0.0504149	0.0504149	3.28806	3.28806	3.28806	1.54826	1.54826	1.54826
	S	1160	NIQKEIDRLNEVAKNL	Y	N	N	N	0.0704524	0.0704524	0.0704524	4.18917	4.18917	4.18917	1.63397	1.63397	1.63397
	S	1143	SPDVDLGDISGINASVV	Y	N	N	N	0.0783966	0.0912606	0.0848286	3.87622	4.49373	4.18498	1.65188	1.83888	1.74538
	orf3a	24	SPASTVHATATIPLQA	N	Y	N	N	0.0001358	0.0001358	0.0001358	2.31578	2.31578	2.31578	2.04224	2.04224	2.04224
	orf3a	253	GVANPAMDPIYDEPTT	N	Y	N	N	0.0698948	0.0698948	0.0698948	2.82068	2.82068	2.82068	1.27292	1.27292	1.27292
	orf3b	20	ITVSQIQLSLLKVTAF	N	Y	N	N	0.000312565	0.000312565	0.000312565	1.52648	1.52648	1.52648	1.71691	1.71691	1.71691
	M	1	MADNGTITVEELKQLLEQWNLVI	N	Y	N	N	4.79e-15	4.34e-07	8.67e-08	2.94593	5.96081	4.44277	3.5236	6.35509	4.67163
	M	152	GHSLGRCDIKDLPKEITVATSRTLS	N	Y	N	N	6.33e-08	0.0106399	0.00145122	2.96498	4.25674	3.57601	2.64558	3.41894	3.12449
	M	180	LGASQRVGTDSGFAAYNRYRIGNYKLNTDHAG	N	Y	N	N	1.84e-07	0.0457605	0.0106556	1.09214	3.5604	2.28494	1.27473	3.35962	2.4045
	M	204	KLNTDHAGSNDNIALLVQ	N	Y	N	N	7.25e-05	0.0383924	0.00565213	1.46652	2.39094	1.74964	1.61117	2.62618	2.38286
	M	174	TLSYYKLGASQRVGTDSGFA	N	Y	N	N	0.000479187	0.0829029	0.0203094	1.73594	2.63302	2.17324	1.08199	1.62273	1.37575
	N	30	NGGRNGARPKQRRPQGLPNNTASWFTA	N	Y	N	N	7.52e-07	0.0633761	0.020775	1.75484	3.95574	3.19444	1.27688	2.51087	1.91402
	N	250	KSAAEASKKPRQKRTATK	Y	N	N	N	2.03e-06	0.0878109	0.0583781	2.09807	3.39402	2.72143	1.01094	2.56868	1.6016
	N	216	GETALALLLLDRLNQLESKVSGKG	N	Y	N	N	7.52e-06	0.0258068	0.00553581	0.82081	3.66023	2.35854	1.06093	3.44348	2.04144
	N	388	KKQPTVTLLPAADMDDFSRQLQNSM	N	Y	N	N	2.08e-05	0.0670514	0.00823578	1.70254	2.98773	2.44885	1.25774	2.65787	1.88769
	N	154	NNAATVLQLPQGTTLPKGFYAEGSRG	N	Y	N	N	7.56e-05	0.0124144	0.00342092	3.17548	6.0156	5.00266	2.17107	3.61992	3.20726
	N	357	HIDAYKTFPPTEPKKD	Y	N	N	N	0.00206317	0.00206317	0.00206317	3.29785	3.29785	3.29785	1.84459	1.84459	1.84459
	N	9	NQRSAPRITFGGPTDSTDNN	N	Y	N	N	0.00443526	0.0508903	0.0197957	3.21095	3.52328	3.37131	1.67113	2.16789	1.97164
	N	400	DMDDFSRQLQNSMSGAS	N	Y	N	N	0.0056102	0.0614389	0.0335245	2.63369	2.63369	2.63369	1.68602	1.68602	1.68602
	N	95	VRGGDGKMKELSPRWY	N	Y	N	N	0.0058057	0.0058057	0.0058057	2.55855	2.55855	2.55855	1.47575	1.47575	1.47575
	N	129	EGIVWVATEGALNTPKD	N	N	Y	N	0.00739383	0.0709581	0.039176	1.65018	1.88711	1.76864	1.17817	1.34471	1.26144
	N	243	QGQTVTKKSAAEASKKPRQ	Y	N	N	N	0.00749869	0.027603	0.0176332	2.97649	3.1453	3.08826	1.31605	1.60104	1.42083
	N	233	SKVSGKGQQQQGQTVTKKS	N	Y	N	N	0.0134801	0.0608926	0.0263376	2.77657	2.88441	2.81387	1.52774	1.68854	1.61007
	N	341	DDKDPQFKDNVILLNK	N	Y	N	N	0.024852	0.024852	0.024852	2.34328	2.34328	2.34328	1.09541	1.09541	1.09541
	N	339	KLDDKDPQFKDNVILL	N	Y	N	N	0.0334358	0.0334358	0.0334358	1.92389	1.92389	1.92389	1.05972	1.05972	1.05972
	N	377	TDEAQPLPQRQKKQPT	N	Y	N	N	0.0424604	0.0424604	0.0424604	2.76428	2.76428	2.76428	1.57751	1.57751	1.57751
	N	181	SQASSRSSSRSRGNSR	N	N	Y	N	0.0643547	0.0643547	0.0643547	1.96386	1.96386	1.96386	1.11471	1.11471	1.11471
	N	97	GGDGKMKELSPRWYFY	N	Y	N	N	0.0686095	0.0686095	0.0686095	1.5559	1.5559	1.5559	1.34496	1.34496	1.34496
	N	228	LNQLESKVSGKGQQQQ	N	Y	N	N	0.0829029	0.0829029	0.0829029	2.68657	2.68657	2.68657	1.40844	1.40844	1.40844
MERS-CoV	orf1ab	3507	VAIEQLLYAIQQLYTG	N	N	Y	N	1.86e-09	1.86e-09	1.86e-09	2.43604	2.43604	2.43604	3.80415	3.80415	3.80415
	orf1ab	1693	VQTVEDLRARMTYVCQC	N	N	Y	N	2.49e-09	0.00290043	0.00145022	2.53459	2.90955	2.72207	2.23188	3.35698	2.79443
	orf1ab	4501	YTMMDLVYALRHFDQN	N	Y	N	N	3.52e-07	3.52e-07	3.52e-07	2.57465	2.57465	2.57465	3.05773	3.05773	3.05773
	orf1ab	1599	MTLDLLKDIKFVIPAL	N	N	Y	N	7.52e-07	7.52e-07	7.52e-07	2.1747	2.1747	2.1747	2.71854	2.71854	2.71854
	orf1ab	5529	LTVGDIFVLTSHSVAT	N	N	Y	N	1.11e-06	1.11e-06	1.11e-06	1.22234	1.22234	1.22234	2.35366	2.35366	2.35366
	orf1ab	1125	IVLGDAIQVAKCYGES	N	N	Y	N	8.37e-05	8.37e-05	8.37e-05	1.07708	1.07708	1.07708	1.12241	1.12241	1.12241
	orf1ab	795	TVVGQLEQTNMHSPDVI	N	N	Y	N	0.000414334	0.000835839	0.000625086	0.923652	1.06737	0.995508	1.10817	1.26925	1.18871
	orf1ab	517	VTLDKLRDYLADYDVA	N	N	Y	N	0.00739383	0.00739383	0.00739383	3.73551	3.73551	3.73551	2.22671	2.22671	2.22671
	orf1ab	903	LSIEEFADVVKEQVSD	N	N	Y	N	0.0111842	0.0111842	0.0111842	1.76104	1.76104	1.76104	1.3807	1.3807	1.3807
	orf1ab	5566	ITVPEEFASHVANFQK	N	N	Y	N	0.0239767	0.0239767	0.0239767	2.93019	2.93019	2.93019	1.51983	1.51983	1.51983
	orf1ab	5843	VDSSQGSEYQYVIFCQ	N	N	Y	N	0.0318335	0.0318335	0.0318335	0.416014	0.416014	0.416014	1.07116	1.07116	1.07116
	orf1ab	1271	LTIVDIPQSLTFSYDG	N	N	N	Y	0.0437337	0.0437337	0.0437337	0.58636	0.58636	0.58636	1.04007	1.04007	1.04007
	orf1ab	2670	AASVNQIVLRNSNGAC	N	N	Y	N	0.0509719	0.0509719	0.0509719	1.68473	1.68473	1.68473	1.16992	1.16992	1.16992
	orf1ab	793	VETVVGQLEQTNMHSP	N	N	Y	N	0.075899	0.075899	0.075899	1.63563	1.63563	1.63563	1.0471	1.0471	1.0471
	S	1223	LGNSTGIDFQDELDEFFKNVSTSIP	N	Y	N	N	6.23e-09	0.0940043	0.0185977	2.0303	5.87271	4.48279	1.42555	3.79444	3.09004
	S	882	GSRSARSAIEDLLFDKVTIAD	N	Y	N	N	2.51e-07	0.000275584	7.53e-05	4.84728	6.62439	5.86477	2.76209	3.75981	3.31271
	S	1046	AISASIGDIIQRLDVLEQD	N	N	Y	N	4.27e-05	0.0287728	0.00840388	0.658006	1.70674	1.20228	1.11064	1.73319	1.37655
	S	880	STGSRSARSAIEDLLF	N	N	Y	N	0.024322	0.024322	0.024322	5.28963	5.28963	5.28963	2.42004	2.42004	2.42004
	M	208	ITADIELALLRA	N	Y	N	N	6.36e-06	6.36e-06	6.36e-06	2.27007	2.27007	2.27007	2.62939	2.62939	2.62939
	N	114	RAVKDGIVWVHEDGATD	N	Y	N	N	0.00373768	0.0174981	0.0106179	1.46122	2.03767	1.74945	1.21343	1.22439	1.21891
	N	173	SRASSLSRNSSRSSSQ	N	Y	N	N	0.0626063	0.0626063	0.0626063	2.7729	2.7729	2.7729	1.34921	1.34921	1.34921
HCoV-HKU1	orf1ab	5616	SVASLSAPTLVPQENY	N	N	Y	N	4.55e-05	4.55e-05	4.55e-05	3.6352	3.6352	3.6352	2.69783	2.69783	2.69783
	orf1ab	6061	ITKDEAIKRVRGWVGF	N	Y	N	N	6.37e-05	6.37e-05	6.37e-05	1.43644	1.43644	1.43644	1.92638	1.92638	1.92638
	orf1ab	1951	LTQTFTSMLTNYFLDDVEM	N	N	Y	N	7.48e-05	0.0073081	0.00353499	0.471762	1.74024	1.13448	1.03321	1.77278	1.39291
	orf1ab	3395	VTLGDFTIMSGRMSLT	N	N	Y	N	0.000329744	0.000329744	0.000329744	1.49042	1.49042	1.49042	1.36903	1.36903	1.36903
	orf1ab	2541	ITVEAAIELSKELKRP	N	N	Y	N	0.000471939	0.000471939	0.000471939	3.4934	3.4934	3.4934	2.66635	2.66635	2.66635
	orf1ab	857	VTVDDFVAVVCDAIEN	N	N	Y	N	0.00200367	0.00200367	0.00200367	0.892833	0.892833	0.892833	1.28541	1.28541	1.28541
	orf1ab	686	VTVDVLKDMPVLKTIN	N	N	Y	N	0.00201491	0.00201491	0.00201491	2.4924	2.4924	2.4924	1.76488	1.76488	1.76488
	orf1ab	3591	VSIETLLAAIKRLYMG	N	N	Y	N	0.00727033	0.00727033	0.00727033	1.19205	1.19205	1.19205	1.16737	1.16737	1.16737
	orf1ab	1668	LTVGEVFGKILGNVFC	N	N	Y	N	0.00765499	0.00765499	0.00765499	0.588706	0.588706	0.588706	1.05411	1.05411	1.05411
	orf1ab	5577	KTVLGEYVFDKSELTN	N	N	Y	N	0.0783559	0.0783559	0.0783559	2.698	2.698	2.698	1.11444	1.11444	1.11444
	orf1ab	3880	ISVQELRYMNANGLRP	N	N	Y	N	0.0800775	0.0800775	0.0800775	2.5573	2.5573	2.5573	1.60947	1.60947	1.60947
	orf1ab	2042	VATGDVVLASDDLYVK	N	N	Y	N	0.0998985	0.0998985	0.0998985	1.02311	1.02311	1.02311	1.13705	1.13705	1.13705
	S	897	PHCGSSSRSFFEDLLFDKVKLSDVGF	N	Y	N	N	4.29e-07	0.0380735	0.00482452	2.29358	5.58272	4.34887	1.9976	3.92296	3.06556
	S	814	VTIDCSLFVCSNYAAC	N	N	Y	N	0.000237433	0.000237433	0.000237433	0.832894	0.832894	0.832894	1.70016	1.70016	1.70016
	S	12	LAVIGDFNCTNFAIND	N	N	Y	N	0.000788163	0.000788163	0.000788163	2.3757	2.3757	2.3757	2.04697	2.04697	2.04697
	S	1227	SVPKLSDFESELSHWF	N	N	Y	N	0.0152407	0.0152407	0.0152407	1.99412	1.99412	1.99412	2.03018	2.03018	2.03018
	S	1230	KLSDFESELSHWFKNQTSI	N	Y	N	N	0.0305406	0.0540153	0.0406231	3.6368	3.83177	3.7657	1.96395	2.17817	2.10444
	S	1105	FGAALAMEKVNECVKS	N	N	Y	N	0.0614387	0.0614387	0.0614387	2.1528	2.1528	2.1528	1.11614	1.11614	1.11614
	M	161	YTLSDLPVYVTVAKVQ	N	Y	N	N	0.00113243	0.00113243	0.00113243	1.23353	1.23353	1.23353	1.47025	1.47025	1.47025
HCoV-OC43	orf1ab	3471	CSVEDFNVWALSNGFS	N	N	Y	N	6.02e-05	6.02e-05	6.02e-05	2.53971	2.53971	2.53971	2.28587	2.28587	2.28587
	orf1ab	4603	ADSYYSYIMPMLTMCH	N	N	Y	N	9.75e-05	9.75e-05	9.75e-05	1.21161	1.21161	1.21161	1.4398	1.4398	1.4398
	orf1ab	2453	ITVEAALDLSKELKRP	N	N	Y	N	0.000100286	0.000100286	0.000100286	3.34232	3.34232	3.34232	2.60738	2.60738	2.60738
	orf1ab	5973	ITKEEAVKRVRAWVGF	N	N	Y	N	0.00117256	0.00117256	0.00117256	1.22987	1.22987	1.22987	1.57339	1.57339	1.57339
	orf1ab	6747	ILLDDFVALVKSLNLNC	N	N	Y	N	0.00125582	0.078506	0.0398809	1.45216	1.45216	1.45216	1.82274	1.82274	1.82274
	orf1ab	789	ADSVVEVVTTSLTPCG	N	N	Y	N	0.00438183	0.00438183	0.00438183	0.717149	0.717149	0.717149	1.05589	1.05589	1.05589
	orf1ab	833	VVVDDHVGLLDQAWRV	N	N	Y	N	0.0113064	0.0113064	0.0113064	1.24988	1.24988	1.24988	1.08537	1.08537	1.08537
	orf1ab	1956	TATGDVVLATDDLYVK	N	N	Y	N	0.0133626	0.0133626	0.0133626	1.03027	1.03027	1.03027	1.17791	1.17791	1.17791
	orf1ab	5449	ATIQEIVSERELILSW	N	N	Y	N	0.0356078	0.0356078	0.0356078	0.625905	0.625905	0.625905	1.09351	1.09351	1.09351
	orf1ab	6594	FAVRKEGQDVIFSQFD	N	N	Y	N	0.0686689	0.0686689	0.0686689	1.05903	1.05903	1.05903	1.00412	1.00412	1.00412
	orf1ab	5489	KTVLGEYVFDKSELTN	N	N	Y	N	0.0783559	0.0783559	0.0783559	2.698	2.698	2.698	1.11444	1.11444	1.11444
	orf1ab	3792	ISVQELRYMNANGLRP	N	N	Y	N	0.0800775	0.0800775	0.0800775	2.5573	2.5573	2.5573	1.60947	1.60947	1.60947
	orf1ab	5487	NGKTVLGEYVFDKSEL	N	N	Y	N	0.0840993	0.0840993	0.0840993	2.7309	2.7309	2.7309	1.24046	1.24046	1.24046
	ns2	130	CTIAQLTDAALSIKEN	N	N	N	Y	6.59e-06	6.59e-06	6.59e-06	2.40695	2.40695	2.40695	2.46676	2.46676	2.46676
	S	1225	TSIPNLPDFKEELDQWFKNQTSVA	N	Y	N	N	6.33e-09	0.000199248	2.34e-05	2.82059	5.79121	4.94556	2.11951	4.13517	3.6562
	S	896	ECSKASSRSAIEDLLFDKVKLSDV	N	Y	N	N	8.19e-08	0.0689668	0.0130248	4.80639	6.64911	5.71978	2.15373	3.96235	3.18699
	S	394	ITIDKFAIPNGRKVDL	N	N	Y	N	3.66e-06	3.66e-06	3.66e-06	3.95958	3.95958	3.95958	3.01063	3.01063	3.01063
	S	812	VTIDCAAFVCGDYAAC	N	N	Y	N	0.000147968	0.000147968	0.000147968	1.28091	1.28091	1.28091	1.50244	1.50244	1.50244
	S	579	ADSCLQGDKCNIFANF	N	N	N	Y	0.000584567	0.000584567	0.000584567	1.85627	1.85627	1.85627	1.64051	1.64051	1.64051
	M	13	WTADEAIKFLKEWNFS	N	N	Y	N	0.000191165	0.000191165	0.000191165	5.1577	5.1577	5.1577	3.67411	3.67411	3.67411
	N	11	SRASSGNRSGNGILKW	N	Y	N	N	6.16e-05	6.16e-05	6.16e-05	2.51488	2.51488	2.51488	1.95271	1.95271	1.95271
HCoV-NL63	orf1ab	4404	LTITELLQFVTDPSLI	N	N	Y	N	1.81e-08	1.81e-08	1.81e-08	1.95962	1.95962	1.95962	3.63767	3.63767	3.63767
	orf1ab	3605	SVASSFVSMPSYIAYE	N	N	Y	N	2.93e-08	2.93e-08	2.93e-08	1.24941	1.24941	1.24941	2.47324	2.47324	2.47324
	orf1ab	3196	VSVEQLLASIQHLHEG	N	N	Y	N	1.02e-06	1.02e-06	1.02e-06	2.42879	2.42879	2.42879	2.87276	2.87276	2.87276
	orf1ab	1749	VTLEQYSTCDICKSTV	N	N	Y	N	6.47e-06	6.47e-06	6.47e-06	1.90258	1.90258	1.90258	1.94056	1.94056	1.94056
	orf1ab	2341	LTVSDDDFVSAVANAH	N	N	Y	N	2.16e-05	2.16e-05	2.16e-05	1.64395	1.64395	1.64395	1.62161	1.62161	1.62161
	orf1ab	874	YVVDDIYYPASCNGVL	N	N	Y	N	0.000292071	0.000292071	0.000292071	1.2799	1.2799	1.2799	1.50428	1.50428	1.50428
	orf1ab	1091	VDSIVQKCYELSHLIS	N	N	Y	N	0.000814638	0.000814638	0.000814638	0.749527	0.749527	0.749527	1.04374	1.04374	1.04374
	orf1ab	43	RFVAFGLQDCVTGIND	N	N	Y	N	0.00412251	0.00412251	0.00412251	0.580911	0.580911	0.580911	1.06917	1.06917	1.06917
	orf1ab	4159	YTMMDLVYAMRNFDEQ	N	Y	N	N	0.00579441	0.00579441	0.00579441	3.38096	3.38096	3.38096	2.60648	2.60648	2.60648
	orf1ab	434	SIASTVLTVSNGVIIM	N	N	Y	N	0.0172547	0.0172547	0.0172547	0.754879	0.754879	0.754879	1.22946	1.22946	1.22946
	orf1ab	4557	ISYEEQDALFALTKRN	N	N	Y	N	0.0522971	0.0522971	0.0522971	1.74936	1.74936	1.74936	1.02196	1.02196	1.02196
	orf1ab	6138	VAFELFAKRKMGLTPP	N	N	Y	N	0.0686689	0.0686689	0.0686689	1.19785	1.19785	1.19785	1.15597	1.15597	1.15597
	orf1ab	5421	NTVSELVYENKFVPVK	N	N	Y	N	0.0810227	0.0810227	0.0810227	2.55639	2.55639	2.55639	1.14698	1.14698	1.14698
	S	809	SACKTIEDALRLSAHLETND	N	N	Y	N	2.39e-09	0.0188645	0.00432724	1.41428	3.8462	2.61319	1.01963	3.76464	2.12836
	S	863	RSSRIAGRSALEDLLFSKVVTSGL	N	Y	N	N	4.6e-07	0.00398824	0.000996819	3.4226	5.65901	4.51043	2.56643	4.1887	3.50349
	S	1264	QTTVELQGLIDQINSTY	N	N	Y	N	7.3e-07	0.00186984	0.000935286	2.00448	2.00448	2.00448	1.61219	1.61219	1.61219
	S	118	SNASSSFDCIVNLLFT	N	N	Y	N	0.000270868	0.000270868	0.000270868	1.43713	1.43713	1.43713	2.20917	2.20917	2.20917
	S	900	LSIADLACAQYYNGIM	N	N	Y	N	0.00434897	0.00434897	0.00434897	2.90126	2.90126	2.90126	2.64239	2.64239	2.64239
	S	1262	LFQTTVELQGLIDQIN	N	N	Y	N	0.00931901	0.00931901	0.00931901	1.20548	1.20548	1.20548	1.23392	1.23392	1.23392
	S	873	LEDLLFSKVVTSGLGT	N	N	Y	N	0.0648744	0.0648744	0.0648744	2.68098	2.68098	2.68098	1.96408	1.96408	1.96408
HCoV-229E	orf1ab	3630	SVASSFVGMPSFVAYE	N	N	Y	N	1.35e-08	1.35e-08	1.35e-08	1.6284	1.6284	1.6284	2.75971	2.75971	2.75971
	orf1ab	4429	LTITELLQFVTDPTLI	N	N	Y	N	7.42e-08	7.42e-08	7.42e-08	1.80587	1.80587	1.80587	3.13265	3.13265	3.13265
	orf1ab	1833	VSVEQLEPCAQSRLLS	N	N	Y	N	4.19e-06	4.19e-06	4.19e-06	1.93953	1.93953	1.93953	2.17144	2.17144	2.17144
	orf1ab	4184	YTMMDLCFALRNFDEK	N	Y	N	N	4.92e-06	4.92e-06	4.92e-06	3.59875	3.59875	3.59875	3.05045	3.05045	3.05045
	orf1ab	1790	SVASINSAIVCASVKR	N	N	Y	N	0.000424455	0.000424455	0.000424455	1.45689	1.45689	1.45689	1.31383	1.31383	1.31383
	orf1ab	3885	VTVELEPPCRFVIDTP	N	N	Y	N	0.00283192	0.00283192	0.00283192	0.717554	0.717554	0.717554	1.21822	1.21822	1.21822
	orf1ab	5446	NTVSELVYENKFVPVKE	N	N	Y	N	0.00710025	0.0810227	0.0440615	2.55639	3.2841	2.92024	1.14698	1.69087	1.41893
	orf1ab	6165	FELFAKRKVGLTPPLS	N	N	Y	N	0.052199	0.052199	0.052199	1.28922	1.28922	1.28922	1.35432	1.35432	1.35432
	S	682	SGSRVAGRSAIEDILFSKLVTSGL	N	N	Y	N	8.53e-08	0.0136455	0.00152575	2.67748	5.63111	4.01855	2.01173	4.43492	3.69422
	S	1080	ELNYTVQKLQTLIDNI	N	N	Y	N	0.000942039	0.000942039	0.000942039	1.37713	1.37713	1.37713	1.18692	1.18692	1.18692
	S	631	KTIEDALRNSARLESA	N	Y	N	N	0.00284529	0.00284529	0.00284529	3.73505	3.73505	3.73505	2.16531	2.16531	2.16531
	S	719	LSIADLACAQYYNGIM	N	N	Y	N	0.00434897	0.00434897	0.00434897	2.90126	2.90126	2.90126	2.64239	2.64239	2.64239
	N	218	SPASSQTSAKSLARSQ	N	N	N	Y	2.75e-06	2.75e-06	2.75e-06	2.72964	2.72964	2.72964	2.30851	2.30851	2.30851
