# Supplementary material for: The landscape of antibody binding in SARS-CoV-2 infection
Source: PLoS Biol. 2021 Jun 18;19(6):e3001265. doi: 10.1371/journal.pbio.3001265 (PMC8245122; doi:10.1371/journal.pbio.3001265)
Supplement: S4 Data — CoV, coronavirus; COVID-19, coronavirus disease 2019; SARS-CoV-2, severe acute respiratory syndrome coronavirus 2. (XLSX) [file pbio.3001265.s011.xlsx]

## Sheet: Supporting information 9
Supporting information 9
S	SARS-CoV-2 epitope	172-S-16	241-S-16	289-S-17	306-S-16	404-S-18	410-S-16	536-S-17	541-S-16	549-S-18	553-S-26	568-S-26	613-S-25	624-S-23	635-S-20	644-S-16	656-S-17	661-S-16	685-S-25	761-S-16	768-S-18	785-S-27	798-S-17	804-S-17	807-S-26	844-S-16	940-S-16	1140-S-25	1155-S-20	1161-S-17	1164-S-16	1178-S-16	1247-S-27
	SARS-CoV-2	172-172	241-241	289-290	306-306	404-406	410-410	536-537	541-541	549-551	553-563	568-578	613-622	624-631	635-639	644-644	656-657	661-661	685-694	761-761	768-770	785-796	798-799	804-805	807-817	844-844	940-940	1140-1149	1155-1159	1161-1162	1164-1164	1178-1178	1247-1262
	Bat CoV (RaTG13)	172-172	241-241	289-290	306-306	404-406	410-410	536-537	541-541	549-551	553-563	568-578	613-622	624-631	635-639	644-644	656-657	661-661	681-690	757-757	764-766	781-792	794-795	800-801	803-813	840-840	936-936	1136-1145	1151-1155	1157-1158	1160-1160	1174-1174	1243-1258
	Pangolin	172-172						536-537		549-551	553-562	568-578	619-622	624-630			657-657		682-690	757-757	764-766	781-792, 794, 796	798-799		803-813	840-840	936-936	1136-1145	1151-1155	1157-1158	1160-1160	1174-1174	1243-1258
	SARS-CoV										539-548		599-608	610-613			643-643	647-647	668-674			776-777			789-799			1122-1131	1137-1141	1143-1144	1146-1146	1160-1160	1230-1244
	MERS-CoV																								880, 882-887			1223-1232
	HCoV-HKU1																								897-907			1230-1233
	HCoV-OC43																								896-904			1225-1233
	HCoV-NL63																								863-871
	HCoV-229E																								682-690
M	SARS-CoV-2 epitope	1-M-24	152-M-26	175-M-20	181-M-32	205-M-18
	SARS-CoV-2	1-9	152-162	175-179	181-197	205-211
	Bat CoV (RaTG13)	1-9	152-162	175-179	181-197
	Pangolin	1-8	151-161	174-178	180-196	204-210
	SARS-CoV	1-8	152-161	174-178	180-196	204-210
	MERS-CoV					208
	HCoV-HKU1		161
	HCoV-OC43
	HCoV-NL63
	HCoV-229E
N	SARS-CoV-2 epitope	7-N-21	14-N-17	28-N-28	94-N-16	96-N-17	117-N-19	122-N-16	124-N-16	126-N-17	153-N-26	208-N-31	227-N-17	230-N-21	242-N-19	249-N-18	336-N-16	338-N-19	356-N-16	376-N-22	384-N-33
	SARS-CoV-2	7-12	14-15	28-40	94-94	96-97	117-120	122-122	124-124	126-127	153-163	208-223	227-228	230-235	242-245	249-251	336-336	338-341	356-356	376-382	384-401
	Bat CoV (RaTG13)	7-12	14-15	28, 30-40	94-94	96-97	117-120	122-122	124-124	126-127	153-163	210-223	227-228	230-234	242-245	249-251	336-336	338-341	356-356	376-382	384-401
	Pangolin	5-10		28-38	92-92	94-95				126-126	152-159, 161	206-221	225-226	228-231	240-243	247-249		336,338-339	354-354	375-376,378-380	382-399
	SARS-CoV	9-13		30-41	95-95	97-97					154-164	216-224	228-228	233-236	243-246	250-252	337-337	339, 341	357-357	377-377	388-397, 400-401
	MERS-CoV								115-115		173-173
	HCoV-HKU1
	HCoV-OC43	11-11
	HCoV-NL63
	HCoV-229E
ORF1ab	SARS-CoV-2 epitope	1239-orf1ab-18	1546-orf1ab-16	1551-orf1ab-16	1572-orf1ab-16	1681-orf1ab-16	1720-orf1ab-16	2309-orf1ab-16	2584-orf1ab-16	4451-orf1ab-16	4514-orf1ab-16	5999-orf1ab-16	6057-orf1ab-17
	SARS-CoV-2	1239-1241	1546-1546	1551-1551	1572-1572	1681-1681	1720-1720	2309-2309	2584-2584	4451-4451	4514-4514	5999-5999	6057-6058
	Bat CoV (RaTG13)	1238-1240			1571-1571	1680-1680	1720-1720	2308-2308		4450-4450	4513-4513	5998-5998	6056-6057
	Pangolin				1564-1564	1673-1673	1712-1712		2576-2576		4506-4506	5991-5991	6050-6050
	SARS-CoV	1217-1217					1697-1697				4491-4491	5976-5976
	MERS-CoV										4501-4501
	HCoV-HKU1											6061-6061
	HCoV-OC43
	HCoV-NL63										4159-4159
	HCoV-229E										4184-4184
ORF3a	SARS-CoV-2 epitope	16-orf3a-16	18-orf3a-16	21-orf3a-16	235-orf3a-17	252-orf3a-24
	SARS-CoV-2	16-16	18-18	21-21	235-236	252-264
	Bat CoV (RaTG13)				235-236	253-258, 260-261
	Pangolin				234	254-255
	SARS-CoV			24		253
	MERS-CoV
	HCoV-HKU1
	HCoV-OC43
	HCoV-NL63
	HCoV-229E
ORF6	SARS-CoV-2 epitope	9-orf6-16
	SARS-CoV-2	9-9
	Bat CoV (RaTG13)	9-9
	Pangolin
	SARS-CoV
	MERS-CoV
	HCoV-HKU1
	HCoV-OC43
	HCoV-NL63
	HCoV-229E
ORF8	SARS-CoV-2 epitope	60-orf8-20	66-orf8-18
	SARS-CoV-2	60-64	66-68
	Bat CoV (RaTG13)	60-61	64-68
	Pangolin
	SARS-CoV
	MERS-CoV
	HCoV-HKU1
	HCoV-OC43
	HCoV-NL63
	HCoV-229E
